# Supplementary material for: Genome-Wide Identification and Characterization of NAC Transcription Factors in Avocado (Persea americana): Expression Analysis During Fruit Development
Source: Genes (Basel). 2026 Jun 18;17(6):706. doi: 10.3390/genes17060706 (PMC13300513; doi:10.3390/genes17060706)
Supplement: Supplementary file 1 [file genes-17-00706-s001.zip]

Archive with 2 entries (2 files):
- aonac_supplementary_figures.pdf
- aonac_sup_tables.xlsx
