# Supplementary material for: Genome-Wide Identification and Characterization of NAC Transcription Factors in Avocado (Persea americana): Expression Analysis During Fruit Development
Source: Genes (Basel). 2026 Jun 18;17(6):706. doi: 10.3390/genes17060706 (PMC13300513; doi:10.3390/genes17060706)
Supplement: Supplementary file 1 [file genes-17-00706-s001.zip › aonac_sup_tables.xlsx]

## Sheet: Table S1 
Table S1. Summary of PaNAC genes identified through NCBI CD-search with NAM domain confirmation.
Query	Hit type	PSSM-ID	From	To	E-Value	Bitscore	Accession	Short name	Incomplete	Superfamily
PaNAC026	specific	460539	11	137	1.69686e-64	197.817	pfam02365	NAM	-	cl03558
PaNAC067	specific	460539	50	186	1.15749e-44	146.971	pfam02365	NAM	-	cl03558
PaNAC001	specific	460539	9	136	6.069e-74	223.24	pfam02365	NAM	-	cl03558
PaNAC035	specific	460539	19	147	6.63166e-74	223.24	pfam02365	NAM	-	cl03558
PaNAC017	specific	460539	11	136	1.17871e-73	222.47	pfam02365	NAM	-	cl03558
PaNAC004	specific	460539	16	142	5.19625e-79	236.337	pfam02365	NAM	-	cl03558
PaNAC087	specific	460539	10	137	1.19975e-64	197.817	pfam02365	NAM	-	cl03558
PaNAC096	specific	460539	4	129	8.1606e-55	179.328	pfam02365	NAM	-	cl03558
PaNAC061	specific	460539	7	133	4.0053e-76	239.419	pfam02365	NAM	-	cl03558
PaNAC057	specific	460539	7	133	1.58312e-73	219.003	pfam02365	NAM	-	cl03558
PaNAC079	specific	460539	23	148	5.1561e-67	207.062	pfam02365	NAM	-	cl03558
PaNAC009	specific	460539	9	125	1.73085e-58	178.942	pfam02365	NAM	-	cl03558
PaNAC050	specific	460539	7	133	1.92121e-65	205.521	pfam02365	NAM	-	cl03558
PaNAC043	specific	460539	11	138	1.45055e-70	216.307	pfam02365	NAM	-	cl03558
PaNAC074	specific	460539	16	151	1.16015e-40	139.267	pfam02365	NAM	-	cl03558
PaNAC053	specific	460539	26	151	4.05273e-69	219.388	pfam02365	NAM	-	cl03558
PaNAC072	specific	460539	6	127	1.05801e-31	114.229	pfam02365	NAM	-	cl03558
PaNAC073	specific	460539	8	110	2.07628e-27	101.902	pfam02365	NAM	-	cl03558
PaNAC019	specific	460539	8	132	1.61861e-79	236.722	pfam02365	NAM	-	cl03558
PaNAC030	specific	460539	9	136	4.69666e-75	226.707	pfam02365	NAM	-	cl03558
PaNAC080	specific	460539	22	147	5.87211e-69	212.07	pfam02365	NAM	-	cl03558
PaNAC007	specific	460539	7	133	3.71407e-74	223.626	pfam02365	NAM	-	cl03558
PaNAC010	specific	460539	9	125	1.17752e-58	179.713	pfam02365	NAM	-	cl03558
PaNAC052	specific	460539	7	132	8.48553e-68	212.84	pfam02365	NAM	-	cl03558
PaNAC058	specific	460539	7	133	4.94228e-74	220.544	pfam02365	NAM	-	cl03558
PaNAC060	specific	460539	7	133	1.11803e-74	234.026	pfam02365	NAM	-	cl03558
PaNAC086	specific	460539	10	137	1.11402e-61	190.113	pfam02365	NAM	-	cl03558
PaNAC077	specific	460539	15	142	4.77865e-70	216.307	pfam02365	NAM	-	cl03558
PaNAC066	specific	460539	51	190	4.5905e-42	140.422	pfam02365	NAM	-	cl03558
PaNAC042	specific	460539	12	139	1.75364e-71	219.388	pfam02365	NAM	-	cl03558
PaNAC070	specific	460539	11	138	3.22185e-64	208.603	pfam02365	NAM	-	cl03558
PaNAC032	specific	460539	8	135	2.78565e-75	227.863	pfam02365	NAM	-	cl03558
PaNAC036	specific	460539	87	215	6.15218e-71	217.848	pfam02365	NAM	-	cl03558
PaNAC129	specific	460539	97	226	2.27271e-19	83.4129	pfam02365	NAM	-	cl03558
PaNAC130	specific	460539	104	229	4.71025e-07	47.9746	pfam02365	NAM	-	cl03558
PaNAC022	specific	460539	12	142	8.6101e-68	207.447	pfam02365	NAM	-	cl03558
PaNAC105	specific	460539	3	126	6.00071e-53	170.468	pfam02365	NAM	-	cl03558
PaNAC127	specific	460539	25	151	1.13754e-39	138.882	pfam02365	NAM	-	cl03558
PaNAC125	specific	460539	4	127	2.70863e-35	125.4	pfam02365	NAM	-	cl03558
PaNAC119	specific	460539	19	93	2.7226e-12	62.9973	pfam02365	NAM	N	cl03558
PaNAC120	specific	460539	58	103	5.95181e-07	47.9746	pfam02365	NAM	N	cl03558
PaNAC128	specific	460539	25	138	5.67128e-34	120.007	pfam02365	NAM	-	cl03558
PaNAC121	specific	460539	21	146	1.59092e-26	103.828	pfam02365	NAM	-	cl03558
PaNAC117	specific	460539	2	76	3.4446e-10	56.4489	pfam02365	NAM	N	cl03558
PaNAC123	specific	460539	142	217	1.77782e-23	93.8133	pfam02365	NAM	N	cl03558
PaNAC126	specific	460539	4	148	7.81309e-32	116.925	pfam02365	NAM	-	cl03558
PaNAC118	specific	460539	25	143	5.18782e-16	73.7829	pfam02365	NAM	-	cl03558
PaNAC122	specific	460539	21	146	1.66499e-27	103.828	pfam02365	NAM	-	cl03558
PaNAC116	specific	460539	23	99	1.12834e-10	58.7601	pfam02365	NAM	N	cl03558
PaNAC124	specific	460539	4	48	1.30735e-16	71.8569	pfam02365	NAM	N	cl03558
PaNAC078	specific	460539	15	142	5.94748e-68	210.529	pfam02365	NAM	-	cl03558
PaNAC049	specific	460539	10	136	6.14726e-42	141.578	pfam02365	NAM	-	cl03558
PaNAC047	specific	460539	10	136	5.51669e-32	118.081	pfam02365	NAM	-	cl03558
PaNAC048	specific	460539	10	136	1.37933e-39	142.734	pfam02365	NAM	-	cl03558
PaNAC005	specific	460539	16	142	5.49335e-80	239.804	pfam02365	NAM	-	cl03558
PaNAC006	specific	460539	15	139	1.7053e-66	204.366	pfam02365	NAM	-	cl03558
PaNAC088	specific	460539	14	141	3.6791e-66	201.669	pfam02365	NAM	-	cl03558
PaNAC059	specific	460539	7	133	1.44825e-76	240.574	pfam02365	NAM	-	cl03558
PaNAC034	specific	460539	10	137	2.85261e-71	217.462	pfam02365	NAM	-	cl03558
PaNAC084	specific	460539	5	135	1.36203e-52	165.846	pfam02365	NAM	-	cl03558
PaNAC071	specific	460539	63	188	1.47466e-66	208.988	pfam02365	NAM	-	cl03558
PaNAC020	specific	460539	6	130	3.34281e-77	228.633	pfam02365	NAM	-	cl03558
PaNAC029	specific	460539	8	135	1.16708e-72	219.388	pfam02365	NAM	-	cl03558
PaNAC075	specific	460539	24	152	2.87768e-65	200.514	pfam02365	NAM	-	cl03558
PaNAC023	specific	460539	12	142	1.83216e-66	203.98	pfam02365	NAM	-	cl03558
PaNAC054	specific	460539	7	133	1.24556e-70	218.233	pfam02365	NAM	-	cl03558
PaNAC041	specific	460539	12	139	2.25454e-73	222.855	pfam02365	NAM	-	cl03558
PaNAC090	specific	460539	12	135	1.26446e-71	214.766	pfam02365	NAM	-	cl03558
PaNAC018	specific	460539	12	141	1.98013e-72	219.003	pfam02365	NAM	-	cl03558
PaNAC109	specific	460539	56	175	9.24619e-26	97.2801	pfam02365	NAM	-	cl03558
PaNAC008	specific	460539	60	186	8.00362e-76	229.018	pfam02365	NAM	-	cl03558
PaNAC002	specific	460539	10	136	8.9066e-81	241.345	pfam02365	NAM	-	cl03558
PaNAC014	specific	460539	17	142	1.12946e-76	232.485	pfam02365	NAM	-	cl03558
PaNAC106	specific	460539	58	183	3.5212e-52	174.32	pfam02365	NAM	-	cl03558
PaNAC012	specific	460539	18	144	1.07483e-70	215.536	pfam02365	NAM	-	cl03558
PaNAC064	specific	460539	47	188	5.97284e-42	144.274	pfam02365	NAM	-	cl03558
PaNAC046	specific	460539	62	188	6.63812e-71	225.937	pfam02365	NAM	-	cl03558
PaNAC011	specific	460539	15	141	1.12886e-75	227.863	pfam02365	NAM	-	cl03558
PaNAC027	specific	460539	11	137	1.70022e-62	192.81	pfam02365	NAM	-	cl03558
PaNAC082	specific	460539	6	134	1.24271e-52	166.616	pfam02365	NAM	-	cl03558
PaNAC068	specific	460539	59	197	1.64572e-45	153.519	pfam02365	NAM	-	cl03558
PaNAC037	superfamily	460539	2	25	1.08564e-06	43.7374	cl03558	NAM	superfamily	N
PaNAC013	specific	460539	18	144	4.37514e-69	211.299	pfam02365	NAM	-	cl03558
PaNAC065	specific	460539	46	187	1.32341e-42	145.815	pfam02365	NAM	-	cl03558
PaNAC083	specific	460539	7	134	1.38306e-55	174.32	pfam02365	NAM	-	cl03558
PaNAC021	specific	460539	6	130	1.08923e-77	232.87	pfam02365	NAM	-	cl03558
PaNAC028	specific	460539	47	134	1.80572e-45	149.667	pfam02365	NAM	N	cl03558
PaNAC076	specific	460539	26	155	8.63754e-65	199.358	pfam02365	NAM	-	cl03558
PaNAC024	specific	460539	12	142	7.47203e-68	207.447	pfam02365	NAM	-	cl03558
PaNAC025	specific	460539	12	142	2.58392e-66	203.595	pfam02365	NAM	-	cl03558
PaNAC092	specific	460539	10	131	2.32749e-37	131.563	pfam02365	NAM	-	cl03558
PaNAC093	specific	460539	14	138	6.12444e-50	164.69	pfam02365	NAM	-	cl03558
PaNAC044	specific	460539	3	64	1.54099e-10	57.9897	pfam02365	NAM	N	cl03558
PaNAC115	specific	460539	20	90	7.13252e-16	71.0865	pfam02365	NAM	N	cl03558
PaNAC114	specific	460539	3	42	2.43833e-10	54.9082	pfam02365	NAM	N	cl03558
PaNAC113	specific	460539	82	140	1.5924e-10	57.9897	pfam02365	NAM	N	cl03558
PaNAC107	specific	460539	47	171	4.4563e-62	194.35	pfam02365	NAM	-	cl03558
PaNAC108	specific	460539	47	179	2.92773e-57	182.024	pfam02365	NAM	-	cl03558
PaNAC091	specific	460539	15	138	1.05606e-69	209.758	pfam02365	NAM	-	cl03558
PaNAC110	specific	460539	5	79	6.83502e-21	86.4945	pfam02365	NAM	N	cl03558
PaNAC112	specific	460539	3	96	3.40013e-19	80.3313	pfam02365	NAM	N	cl03558
PaNAC111	specific	460539	4	139	1.47462e-43	149.282	pfam02365	NAM	-	cl03558
PaNAC094	specific	460539	14	139	3.09156e-45	147.741	pfam02365	NAM	-	cl03558
PaNAC045	specific	460539	19	122	5.0112e-10	56.8341	pfam02365	NAM	-	cl03558
PaNAC069	specific	460539	58	199	4.17437e-42	143.889	pfam02365	NAM	-	cl03558
PaNAC100	specific	460539	5	125	4.44064e-44	143.119	pfam02365	NAM	-	cl03558
PaNAC101	specific	460539	5	125	1.26082e-41	137.341	pfam02365	NAM	-	cl03558
PaNAC089	specific	460539	16	140	7.02113e-59	182.409	pfam02365	NAM	-	cl03558
PaNAC098	specific	460539	9	132	9.15295e-47	155.83	pfam02365	NAM	-	cl03558
PaNAC015	specific	460539	17	142	1.80881e-75	229.789	pfam02365	NAM	-	cl03558
PaNAC003	specific	460539	9	135	3.14952e-77	231.33	pfam02365	NAM	-	cl03558
PaNAC056	specific	460539	7	131	5.64371e-72	226.707	pfam02365	NAM	-	cl03558
PaNAC051	specific	460539	7	133	2.23812e-65	205.521	pfam02365	NAM	-	cl03558
PaNAC081	specific	460539	16	141	1.07783e-65	203.21	pfam02365	NAM	-	cl03558
PaNAC031	specific	460539	9	136	4.60745e-74	224.396	pfam02365	NAM	-	cl03558
PaNAC103	specific	460539	8	132	7.91194e-51	159.297	pfam02365	NAM	-	cl03558
PaNAC104	specific	460539	1	121	1.73246e-45	146.2	pfam02365	NAM	-	cl03558
PaNAC016	specific	460539	17	142	6.55741e-74	223.626	pfam02365	NAM	-	cl03558
PaNAC085	specific	460539	5	135	2.72062e-52	165.846	pfam02365	NAM	-	cl03558
PaNAC102	specific	460539	8	100	9.86881e-28	98.8209	pfam02365	NAM	-	cl03558
PaNAC095	specific	460539	4	129	3.24747e-51	167.772	pfam02365	NAM	-	cl03558
PaNAC097	specific	460539	4	85	1.95149e-30	113.073	pfam02365	NAM	C	cl03558
PaNAC055	specific	460539	7	133	7.6121e-72	220.159	pfam02365	NAM	-	cl03558
PaNAC099	specific	460539	21	98	1.26052e-21	84.9537	pfam02365	NAM	N	cl03558
PaNAC033	specific	460539	8	135	8.07875e-76	229.404	pfam02365	NAM	-	cl03558
PaNAC040	specific	460539	12	139	1.25755e-69	212.84	pfam02365	NAM	-	cl03558
PaNAC038	specific	460539	12	139	2.07141e-70	214.766	pfam02365	NAM	-	cl03558
PaNAC039	specific	460539	12	139	6.49708e-69	210.914	pfam02365	NAM	-	cl03558
PaNAC063	specific	460539	12	134	3.81917e-48	162.764	pfam02365	NAM	-	cl03558
PaNAC062	specific	460539	12	61	1.95294e-12	59.1453	pfam02365	NAM	C	cl03558

## Sheet: Table S2
Table S2. Physicochemical properties of 130 PaNAC proteins.
GeneID	Chr	Start	End	Length	MolWt	PI
PaNAC026	CM056820.1	36673629	36675233	279	31927.1	5.63
PaNAC067	CM056820.1	42226044	42229942	269	30244.8	8.16
PaNAC001	CM056820.1	42231815	42233953	314	35212.1	8.86
PaNAC035	CM056820.1	47684771	47692971	325	37334.1	6.85
PaNAC017	CM056812.1	2913193	2916011	312	35390.2	9.01
PaNAC004	CM056812.1	41252417	41253724	320	35683.9	9.49
PaNAC087	CM056812.1	43518195	43520470	267	31090.3	5.82
PaNAC096	CM056812.1	45958180	45961467	494	57111.5	4.1
PaNAC061	CM056812.1	46603111	46609526	682	78541	5.46
PaNAC057	CM056812.1	46611563	46613722	232	26529.5	4.73
PaNAC079	CM056812.1	51229492	51231254	359	40721.2	7.87
PaNAC009	CM056812.1	52183146	52183975	185	21190.9	4.9
PaNAC050	CM056812.1	52454771	52459982	442	49897.8	4.53
PaNAC043	CM056812.1	57537885	57541623	368	41910.6	7.6
PaNAC074	CM056817.1	5462966	5480860	366	40750.5	4.86
PaNAC053	CM056817.1	9646387	9653459	607	67209.3	4.39
PaNAC072	CM056817.1	39164842	39166679	301	34453.4	4.5
PaNAC073	CM056817.1	39198729	39201183	256	28807.2	4.37
PaNAC019	CM056818.1	40408321	40410794	301	34012.4	7.46
PaNAC030	CM056819.1	34687906	34691207	337	38787.6	4.92
PaNAC080	CM056819.1	48463195	48465168	357	40406.4	8.16
PaNAC007	CM056819.1	48580147	48582396	312	36126.8	5.76
PaNAC010	CM056819.1	49367734	49368885	193	21954.7	4.62
PaNAC052	CM056819.1	49647526	49656155	489	54766.7	5.01
PaNAC058	CM056819.1	51262147	51265334	237	27111.4	4.73
PaNAC060	CM056819.1	51267427	51272463	615	70623.4	6.26
PaNAC086	CM056819.1	52693959	52695410	268	31396.6	7.49
PaNAC077	CM056819.1	54479244	54481576	402	45165.1	7.39
PaNAC066	CM056814.1	3955322	3959060	280	31260.2	8.48
PaNAC042	CM056814.1	4577774	4579395	393	44562.4	7.29
PaNAC070	CM056814.1	5561260	5570160	696	77611.6	4.46
PaNAC032	CM056814.1	10587715	10591211	354	40904	8.22
PaNAC036	CM056814.1	13587981	13595901	386	44747.7	7.27
PaNAC129	CM056814.1	21819771	21833078	438	48800.7	10.03
PaNAC130	CM056814.1	21893266	21896457	338	38042.3	7.78
PaNAC022	CM056814.1	26036465	26041367	309	34839.3	7.01
PaNAC105	CM056814.1	48313302	48316136	341	39443.4	4.55
PaNAC127	CM056814.1	58528953	58540642	454	50778.2	6.92
PaNAC125	CM056814.1	59817063	59819515	374	43079.9	4.49
PaNAC119	CM056814.1	59833951	59836739	333	37638.5	5.05
PaNAC120	CM056814.1	59872550	59875216	426	47992.8	4.5
PaNAC128	CM056814.1	59914223	59916406	292	33353.3	4.89
PaNAC121	CM056814.1	59934229	59938763	493	55809	4.77
PaNAC117	CM056814.1	59959984	59961765	281	32326.6	5.56
PaNAC123	CM056814.1	60076578	60090476	349	39909.6	7.68
PaNAC126	CM056814.1	62622275	62624702	395	45435.6	4.51
PaNAC118	CM056814.1	62642955	62650564	397	44664.2	5.13
PaNAC122	CM056814.1	62689473	62693154	325	37386.5	5.67
PaNAC116	CM056814.1	62748839	62753385	388	44170.1	6.24
PaNAC124	CM056814.1	62765252	62766577	180	21124.6	4.73
PaNAC078	CM056815.1	546799	548563	399	45141.8	7.19
PaNAC049	CM056815.1	4641962	4647534	332	37091.4	5.31
PaNAC047	CM056815.1	4675084	4682582	450	51007.8	5.17
PaNAC048	CM056815.1	4692363	4710121	1159	129542	6.01
PaNAC005	CM056815.1	11799427	11800783	351	38642.2	9.61
PaNAC006	CM056815.1	11817557	11819236	318	35893.5	7.15
PaNAC088	CM056815.1	13754807	13757312	271	31824.4	7.93
PaNAC059	CM056815.1	14715591	14722932	672	77054.5	5.32
PaNAC034	CM056815.1	17642790	17645985	348	40028.8	7.27
PaNAC084	CM056815.1	57416147	57418178	232	26192.2	4.68
PaNAC071	CM056815.1	57706263	57722580	459	52510.9	6.61
PaNAC020	CM056815.1	61609089	61613533	239	27309	8.45
PaNAC029	CM056815.1	69446072	69449167	300	34475.6	5.43
PaNAC075	CM056815.1	74901350	74905382	304	34645.8	8.62
PaNAC023	CM056815.1	76169077	76174155	308	35058.9	6.4
PaNAC054	CM056816.1	3361715	3369822	420	46659.6	4.88
PaNAC041	CM056816.1	9041112	9042378	352	40067	7.52
PaNAC090	CM056816.1	59751582	59752839	245	27647.3	10.07
PaNAC018	CM056811.1	2209505	2211570	312	34874.4	9.68
PaNAC109	CM056811.1	10347110	10358947	235	26532.5	4.5
PaNAC008	CM056811.1	12669765	12671101	350	40383.6	8.16
PaNAC002	CM056811.1	12913259	12915552	338	38473.4	8.42
PaNAC014	CM056811.1	12950536	12951986	379	42494.6	6.51
PaNAC106	CM056811.1	70050185	70076461	581	66761.5	5.2
PaNAC012	CM056811.1	89923818	89925760	338	38151.4	7.37
PaNAC064	CM056811.1	98037722	98043570	429	48475.2	6.9
PaNAC046	CM056811.1	99803859	99808439	684	75099.3	4.53
PaNAC011	CM056813.1	1041266	1043138	322	35839.2	8.19
PaNAC027	CM056813.1	8227221	8229283	283	32739.4	6.19
PaNAC082	CM056813.1	32839199	32842007	253	28884.3	6.16
PaNAC068	CM056813.1	51832117	51847421	425	47827.3	5.16
PaNAC037	CM056813.1	56008687	56016214	106	12138.7	5.69
PaNAC013	CM056813.1	62152238	62154196	327	37325.5	7.96
PaNAC065	CM056813.1	64713293	64720432	427	48444.8	6.82
PaNAC083	CM056813.1	73293242	73295935	255	29084.6	5.48
PaNAC021	CM056813.1	74760722	74763313	323	36529.7	7.91
PaNAC028	CM056813.1	76558269	76561796	297	34069	9.22
PaNAC076	CM056813.1	80453198	80456262	303	34738.9	6.31
PaNAC024	CM056813.1	81740535	81744679	310	35187	4.99
PaNAC025	CM056813.1	81945815	81953216	315	35648.5	4.82
PaNAC092	CM056810.1	5072432	5074808	395	43594	4.86
PaNAC093	CM056810.1	5179948	5182564	408	46120.8	4.62
PaNAC044	CM056810.1	9050602	9054226	353	38993.5	5.75
PaNAC115	CM056810.1	10709978	10727533	229	25445.8	4.99
PaNAC114	CM056810.1	10727549	10741468	165	19160.7	5.85
PaNAC113	CM056810.1	10762333	10776996	326	36179.5	4.63
PaNAC107	CM056810.1	17106483	17109205	361	41399.4	4.84
PaNAC108	CM056810.1	17119783	17122069	355	40660.3	4.89
PaNAC091	CM056810.1	35794575	35795852	245	27683.3	9.89
PaNAC110	CM056810.1	77371167	77372230	325	35985.3	6.33
PaNAC112	CM056810.1	77378747	77379607	253	28476.8	4.63
PaNAC111	CM056810.1	77398595	77400269	469	52253.6	4.36
PaNAC094	CM056810.1	84250948	84252491	254	29370.3	6.78
PaNAC045	CM056810.1	85111926	85131800	398	43823.3	6.73
PaNAC069	CM056810.1	85718658	85732632	399	45324.8	5.56
PaNAC100	CM056810.1	88712596	88714552	204	24011.5	9.74
PaNAC101	CM056810.1	88719720	88721796	215	25456.9	9.75
PaNAC089	CM056810.1	89270768	89272279	248	28168.7	7.47
PaNAC098	CM056810.1	95696134	95701038	386	44538.3	6.32
PaNAC015	CM056810.1	98088225	98089665	397	44227.6	6.71
PaNAC003	CM056810.1	98174737	98176157	313	35764.5	9.5
PaNAC056	CM056809.1	3083380	3088867	597	68864.1	5.98
PaNAC051	CM056809.1	4405320	4412292	447	51034.9	6.95
PaNAC081	CM056809.1	4881909	4883841	348	39421.3	7.32
PaNAC031	CM056809.1	14028857	14032632	340	38626.2	4.86
PaNAC103	CM056809.1	17088062	17091022	177	20629.5	8.55
PaNAC104	CM056809.1	17095140	17097963	197	22507.7	8.68
PaNAC016	CM056809.1	25146323	25147504	328	37478.1	6.89
PaNAC085	CM056809.1	35654839	35657070	251	28091.4	5.22
PaNAC102	CM056809.1	69096755	69101198	130	15320.3	4.88
PaNAC095	CM056809.1	72220018	72222919	409	46753.4	4.51
PaNAC097	CM056809.1	72239483	72242726	395	45278.3	4.24
PaNAC055	CM056809.1	77980858	77984293	381	43075.2	5.46
PaNAC099	CM056809.1	78601375	78602032	183	21609.4	9.05
PaNAC033	CM056809.1	79645177	79647924	352	40582.4	6.83
PaNAC040	CM056809.1	82387470	82388716	335	38374	6.36
PaNAC038	CM056809.1	82441694	82442971	334	38285.6	5.81
PaNAC039	CM056809.1	82523468	82524746	334	38397.7	5.79
PaNAC063	CM056809.1	83030609	83043963	538	60438.3	4.99
PaNAC062	CM056809.1	83044104	83049512	125	14508.6	4.95

## Sheet: Table S3
Table S3. Differential expression significance of PaNAC genes between sample groups as determined by DESeq2 (adjusted P < 0.05).
NAC_name	P2_vs_P1	P3_vs_P1	S10_vs_S1	S11_vs_S1	S12_vs_S1	S2_vs_S1	S3_vs_S1	S4_vs_S1	S5_vs_S1	S6_vs_S1	S7_vs_S1	S8_vs_S1	S9_vs_S1	P2MCP_vs_P2CK	P2YXL_vs_P2CK	P3MCP_vs_P3CK	P3YXL_vs_P3CK	Pi_vs_La	Ro_vs_La	Se_vs_La	Ba_vs_La	St_vs_La
PaNAC001	-	-	-	-	-	-	-	-	-	-	-	-	-	-	-	-	-	-	-	-	-	-
PaNAC002	*	-	*	*	*	-	-	*	*	*	*	*	*	*	-	*	-	*	*	*	*	*
PaNAC003	*	*	-	-	-	-	-	*	-	-	-	-	*	*	-	*	-	*	*	*	-	*
PaNAC004	-	*	*	*	*	-	-	-	-	*	*	*	*	*	*	*	-	*	*	*	*	*
PaNAC005	-	-	*	*	*	*	*	*	*	*	*	*	*	-	-	*	*	*	*	*	*	*
PaNAC006	*	*	*	-	-	-	-	*	*	*	*	*	*	*	-	*	-	*	*	*	*	*
PaNAC007	*	-	*	-	-	-	-	*	*	*	-	*	*	*	-	*	-	*	*	*	*	*
PaNAC008	*	-	*	*	*	-	-	*	*	*	*	*	*	*	*	*	-	*	*	-	*	-
PaNAC009	-	-	*	*	*	-	-	*	*	*	*	*	*	-	-	*	-	*	*	-	*	*
PaNAC010	*	*	-	-	-	-	-	-	-	-	-	-	-	*	-	-	-	-	-	*	-	*
PaNAC011	-	-	-	-	-	-	-	-	-	-	-	-	-	-	-	-	-	-	-	-	-	-
PaNAC012	-	-	-	-	-	-	-	-	-	-	-	-	-	-	-	-	-	-	-	-	-	-
PaNAC013	-	-	*	*	*	-	-	*	-	*	*	*	*	-	-	-	-	*	-	-	-	-
PaNAC014	-	-	*	*	*	-	-	*	*	-	-	*	*	*	-	-	-	*	*	*	*	*
PaNAC015	*	*	*	*	*	-	-	*	*	*	*	*	*	*	-	*	-	*	-	*	*	*
PaNAC016	*	*	-	-	-	-	-	*	-	-	-	-	-	*	*	-	-	*	-	*	-	*
PaNAC017	-	*	*	*	*	-	-	*	*	*	-	*	-	-	-	*	-	-	-	-	*	-
PaNAC018	-	-	-	-	-	-	-	-	*	-	-	-	-	-	-	-	-	-	-	-	-	-
PaNAC019	-	-	-	-	-	-	-	-	-	-	-	-	-	-	-	-	-	-	-	-	-	*
PaNAC020	-	-	-	-	-	-	-	-	-	-	-	-	-	-	-	-	-	-	-	-	-	-
PaNAC021	-	-	-	*	*	-	-	*	*	*	-	*	*	-	-	-	-	-	-	-	-	-
PaNAC022	*	*	-	-	-	-	-	*	-	*	-	-	-	*	-	*	-	-	*	*	-	*
PaNAC023	-	-	*	*	*	-	-	*	*	*	*	*	*	-	-	-	-	-	*	*	-	*
PaNAC024	-	-	*	*	*	-	*	*	*	*	*	*	*	-	-	-	-	-	-	-	-	-
PaNAC025	-	-	*	*	*	*	*	*	*	*	*	*	*	-	-	-	-	-	-	-	-	-
PaNAC026	-	-	-	-	-	-	-	*	-	-	-	-	-	-	-	-	-	*	-	*	-	*
PaNAC027	*	-	-	-	-	-	-	*	-	-	-	-	-	*	-	-	-	-	*	-	-	*
PaNAC028	-	-	-	-	-	-	-	-	-	-	-	-	-	-	-	-	-	-	-	-	-	-
PaNAC029	-	-	-	-	-	-	-	-	-	-	-	-	-	-	-	-	-	-	-	-	-	-
PaNAC030	-	-	*	-	-	-	-	*	-	-	-	-	-	-	-	-	-	-	-	*	*	*
PaNAC031	-	-	-	-	*	-	-	-	-	-	*	-	-	-	-	-	-	*	*	*	*	*
PaNAC032	-	-	-	-	-	-	-	-	-	-	-	-	-	-	-	-	-	-	-	-	-	-
PaNAC033	-	-	-	-	-	-	-	-	-	-	-	-	-	-	-	-	-	-	-	*	*	*
PaNAC034	-	-	-	-	-	-	-	-	-	-	-	-	-	-	-	-	-	-	-	-	-	-
PaNAC035	-	-	-	-	-	-	-	-	-	-	-	-	-	-	-	-	-	-	-	-	-	-
PaNAC036	-	-	-	-	-	-	-	-	-	-	-	-	-	-	-	-	-	-	-	-	-	-
PaNAC037	-	-	-	-	-	-	-	-	-	-	-	-	-	-	-	-	-	-	-	-	-	-
PaNAC038	-	-	-	-	-	-	-	-	-	-	-	-	-	-	-	-	-	-	-	-	-	-
PaNAC039	-	-	-	-	-	-	-	-	-	-	-	-	-	-	-	-	-	-	-	-	*	-
PaNAC040	-	-	-	-	-	-	-	-	-	-	-	-	-	-	-	-	-	-	-	-	-	-
PaNAC041	*	*	-	-	-	-	-	-	-	-	-	-	-	-	*	*	-	-	-	-	-	-
PaNAC042	-	-	-	-	-	-	-	-	-	-	-	-	-	*	-	-	-	-	*	-	-	-
PaNAC043	-	-	-	-	-	-	-	-	-	-	-	-	-	-	-	-	-	-	-	-	-	-
PaNAC044	-	*	*	*	*	-	-	*	*	-	-	*	*	-	*	*	-	-	*	-	*	*
PaNAC045	*	*	*	*	-	-	*	*	*	*	*	*	*	*	-	*	-	-	*	-	*	-
PaNAC046	*	*	*	*	*	-	-	*	*	*	*	*	*	*	-	*	-	-	*	-	*	-
PaNAC047	*	*	*	*	-	-	*	-	*	*	*	*	*	-	-	-	-	-	-	*	*	*
PaNAC048	-	-	*	-	*	*	*	*	*	-	-	-	-	-	-	*	-	*	*	*	*	*
PaNAC049	-	-	-	-	*	*	*	-	-	*	*	-	*	-	-	*	-	-	*	*	*	-
PaNAC050	-	*	*	*	*	-	-	*	*	*	*	*	*	-	-	*	-	-	*	-	*	-
PaNAC051	-	-	-	-	-	-	-	-	-	-	-	-	-	-	-	-	*	-	-	-	-	-
PaNAC052	*	-	*	-	-	-	*	-	*	-	-	-	*	*	-	*	-	*	*	*	*	*
PaNAC053	*	-	*	*	*	-	-	*	*	*	*	*	-	*	-	*	-	*	*	*	*	*
PaNAC054	-	-	-	-	-	-	-	-	-	-	-	-	-	-	-	-	-	-	-	-	-	-
PaNAC055	*	-	-	-	*	-	*	*	-	-	-	-	-	-	-	-	*	-	*	-	-	-
PaNAC056	-	-	-	-	-	-	-	-	-	-	-	-	-	-	-	-	-	-	-	-	-	-
PaNAC057	-	-	-	-	-	-	-	-	-	-	-	-	-	-	-	-	-	-	-	-	-	-
PaNAC058	-	-	-	-	-	-	-	-	-	-	-	-	-	-	-	-	-	-	-	-	-	-
PaNAC059	-	-	-	-	-	-	-	-	-	-	-	-	-	-	-	-	-	-	-	-	-	-
PaNAC060	-	-	-	-	-	-	-	-	-	-	-	-	-	-	-	-	-	-	-	-	-	-
PaNAC061	-	-	*	*	*	-	-	*	-	*	*	*	*	-	-	-	-	-	-	-	-	-
PaNAC062	-	-	-	-	-	-	-	*	*	-	-	-	-	-	-	-	-	-	-	-	-	-
PaNAC063	*	*	*	-	-	-	-	*	*	-	-	-	-	*	*	*	-	*	*	-	*	-
PaNAC064	*	*	-	-	-	-	-	*	-	*	-	-	-	*	-	*	-	-	-	-	*	-
PaNAC065	-	-	*	*	*	-	-	*	-	*	*	*	*	-	-	-	-	-	-	-	-	-
PaNAC066	*	-	*	*	-	-	-	-	*	-	-	*	*	*	-	*	-	-	-	-	*	*
PaNAC067	*	-	*	-	-	-	-	*	*	*	-	*	*	-	*	-	-	*	*	*	*	*
PaNAC068	-	-	-	*	*	-	-	-	-	*	*	*	-	*	-	*	-	-	-	-	-	*
PaNAC069	-	-	*	*	*	-	-	*	*	-	-	-	-	-	-	-	-	-	-	-	-	-
PaNAC070	-	*	*	*	*	-	*	-	*	*	*	*	*	-	-	*	-	*	*	*	*	*
PaNAC071	-	-	*	*	*	-	-	*	-	*	*	*	*	*	-	*	-	-	-	*	-	-
PaNAC072	-	-	-	-	-	-	-	-	-	-	-	-	-	-	-	*	-	-	-	-	-	-
PaNAC073	-	-	-	-	-	-	-	-	-	-	-	-	-	-	-	-	-	-	-	-	-	-
PaNAC074	-	-	-	-	-	-	-	-	-	-	-	-	-	-	-	-	-	*	-	-	-	-
PaNAC075	-	-	-	-	-	-	-	-	*	-	-	-	-	-	-	-	-	*	-	*	*	-
PaNAC076	*	*	-	-	-	-	-	-	-	-	-	-	-	*	-	*	-	-	-	-	-	-
PaNAC077	-	-	-	-	-	-	-	-	-	-	-	-	-	-	-	-	-	-	-	-	-	-
PaNAC078	-	-	-	-	-	-	-	-	-	-	-	-	-	-	-	-	-	-	-	-	-	-
PaNAC079	-	*	-	-	-	-	-	-	-	-	-	-	-	-	-	-	-	-	*	*	*	*
PaNAC080	-	-	-	-	-	-	-	-	-	-	-	-	-	-	-	-	-	-	*	-	*	*
PaNAC081	-	-	-	-	-	-	-	-	-	-	-	-	-	-	-	-	-	*	*	*	*	*
PaNAC082	-	-	-	-	-	-	-	-	-	-	-	-	-	*	-	-	-	-	-	-	*	-
PaNAC083	-	-	-	-	-	-	-	-	*	-	-	-	-	*	-	-	-	-	*	-	*	-
PaNAC084	*	*	-	-	-	-	-	-	*	-	-	-	-	-	*	-	-	*	-	-	*	-
PaNAC085	-	-	*	-	-	-	-	-	*	-	-	-	-	*	*	*	-	-	-	-	*	-
PaNAC086	-	-	-	-	-	-	-	-	*	-	-	-	-	-	*	*	-	-	-	-	-	-
PaNAC087	-	-	-	*	-	-	-	-	-	-	-	*	*	-	-	*	-	-	*	-	*	-
PaNAC088	-	-	-	-	-	-	-	-	-	-	-	-	-	-	-	-	-	-	*	-	-	-
PaNAC089	*	*	*	*	*	-	-	*	*	*	*	*	*	*	-	-	-	*	*	*	*	*
PaNAC090	*	*	*	*	*	-	*	*	*	*	*	*	*	-	-	*	-	*	*	*	-	*
PaNAC091	-	*	*	*	*	-	-	*	*	*	*	*	*	*	-	*	-	*	*	*	*	-
PaNAC092	-	-	-	-	-	-	-	-	-	-	-	-	-	-	-	-	-	-	-	-	-	-
PaNAC093	*	*	-	-	-	-	-	-	-	-	-	-	-	*	-	-	-	-	-	-	-	-
PaNAC094	-	-	-	-	-	-	-	-	-	-	-	-	-	-	-	-	-	-	-	-	-	-
PaNAC095	-	-	-	-	-	-	-	-	-	-	-	-	-	-	-	-	-	-	-	-	-	-
PaNAC096	-	-	-	-	-	-	-	-	-	-	-	-	-	-	-	-	-	-	-	-	-	-
PaNAC097	-	-	-	-	-	-	-	-	-	-	-	-	-	-	-	-	-	-	-	-	-	-
PaNAC098	-	-	-	-	-	-	-	-	-	-	-	-	-	-	-	-	-	-	-	-	-	-
PaNAC099	-	-	-	-	-	-	-	-	-	-	-	-	-	-	-	-	-	-	-	-	-	-
PaNAC100	-	-	-	-	-	-	-	-	-	-	-	-	-	-	-	-	-	-	-	-	-	-
PaNAC101	-	-	-	-	-	-	-	-	-	-	-	-	-	-	-	-	-	-	-	-	-	-
PaNAC102	-	-	-	-	-	-	-	-	-	-	-	-	-	-	-	-	-	-	-	-	-	-
PaNAC103	-	-	-	-	-	-	-	-	-	-	-	-	-	-	-	-	-	-	-	-	-	-
PaNAC104	-	-	-	-	-	-	-	-	-	-	-	-	-	-	-	-	-	-	-	-	-	-
PaNAC105	-	-	-	-	-	-	-	-	-	-	-	-	-	-	-	-	-	-	-	-	-	-
PaNAC106	*	*	*	*	*	-	-	*	-	-	-	*	*	*	-	*	-	-	-	-	-	-
PaNAC107	-	-	-	-	-	-	-	-	-	-	-	-	-	-	-	-	-	-	-	-	-	-
PaNAC108	-	-	-	-	-	-	-	-	-	-	-	-	-	-	-	-	-	-	-	-	-	-
PaNAC109	-	-	-	-	-	-	-	-	-	-	-	-	-	-	-	-	-	-	-	-	-	-
PaNAC110	-	-	-	-	-	-	-	-	-	-	-	-	-	-	-	-	-	-	-	-	-	-
PaNAC111	-	-	-	-	-	-	-	-	-	-	-	-	-	-	-	-	-	-	-	-	-	-
PaNAC112	-	-	-	-	-	-	-	-	-	-	-	-	-	-	-	-	-	-	-	-	-	-
PaNAC113	-	-	-	-	-	-	-	-	-	-	-	-	-	-	-	-	-	-	-	-	-	*
PaNAC114	-	-	-	-	-	-	-	-	-	-	-	-	-	-	-	-	-	*	-	-	*	*
PaNAC115	-	-	-	-	-	-	-	*	-	-	-	-	-	-	-	-	-	*	-	*	-	*
PaNAC116	-	-	-	-	-	-	-	-	-	-	-	-	-	-	-	-	-	-	-	-	-	-
PaNAC117	-	-	-	-	-	-	-	-	-	-	-	-	-	-	-	-	-	-	-	-	-	-
PaNAC118	-	-	-	-	-	-	-	-	-	-	-	-	-	-	-	-	-	-	-	-	-	-
PaNAC119	-	-	-	-	-	-	-	-	-	-	-	-	-	-	-	-	-	-	-	-	-	-
PaNAC120	-	-	-	-	-	-	-	-	-	-	-	-	-	-	-	-	-	-	-	-	-	-
PaNAC121	-	-	-	-	-	-	-	-	-	-	-	-	-	-	-	-	-	-	-	-	-	-
PaNAC122	-	-	-	-	-	-	-	-	-	-	-	-	-	-	-	-	-	-	-	-	-	-
PaNAC123	-	-	*	*	-	-	-	-	-	-	-	-	-	-	-	-	-	-	-	-	-	-
PaNAC124	-	-	-	-	-	-	-	-	-	-	-	-	-	-	-	-	-	-	-	-	-	-
PaNAC125	-	*	-	-	-	-	-	-	-	-	-	-	-	-	-	*	-	-	-	*	*	-
PaNAC126	-	-	-	-	-	-	-	-	-	-	-	-	-	-	-	-	-	-	*	-	*	-
PaNAC127	-	-	*	*	*	-	*	-	*	*	-	*	*	*	-	*	-	-	-	-	-	-
PaNAC128	-	-	-	-	-	-	-	*	-	-	-	-	-	*	-	*	-	-	-	-	-	-
PaNAC129	-	-	-	-	-	-	-	-	-	-	-	-	-	-	-	-	-	-	-	-	-	-
PaNAC130	-	-	-	-	-	-	-	-	-	-	-	-	-	-	-	-	-	-	-	-	-	-

## Sheet: Table S4
Table S4. GO and KEGG enrichment analysis of the 24 co-expression modules containing PaNAC genes.
Module	ONTOLOGY	ID	Description	GeneRatio	BgRatio	pvalue	p.adjust	qvalue	geneID	Count
turquoise	BP	GO:0019941	modification-dependent protein catabolic process	101/1775	500/14376	2.71715e-07	0.000556345	0.000529215	KAJ8631079.1/KAJ8632036.1/KAJ8616180.1/KAJ8639334.1/KAJ8648761.1/KAJ8631897.1/KAJ8622286.1/KAJ8624750.1/KAJ8631747.1/KAJ8643143.1/KAJ8634268.1/KAJ8621073.1/KAJ8620267.1/KAJ8644912.1/KAJ8624812.1/KAJ8635724.1/KAJ8616470.1/KAJ8632034.1/KAJ8637916.1/KAJ8634695.1/KAJ8640212.1/KAJ8618826.1/KAJ8650421.1/KAJ8644627.1/KAJ8624751.1/KAJ8650684.1/KAJ8634693.1/KAJ8618696.1/KAJ8647506.1/KAJ8620483.1/KAJ863735…	101
turquoise	BP	GO:0006511	ubiquitin-dependent protein catabolic process	100/1775	498/14376	4.17051e-07	0.000556345	0.000529215	KAJ8631079.1/KAJ8632036.1/KAJ8616180.1/KAJ8639334.1/KAJ8648761.1/KAJ8631897.1/KAJ8622286.1/KAJ8624750.1/KAJ8631747.1/KAJ8643143.1/KAJ8634268.1/KAJ8621073.1/KAJ8620267.1/KAJ8644912.1/KAJ8624812.1/KAJ8635724.1/KAJ8616470.1/KAJ8632034.1/KAJ8637916.1/KAJ8634695.1/KAJ8640212.1/KAJ8618826.1/KAJ8650421.1/KAJ8644627.1/KAJ8624751.1/KAJ8650684.1/KAJ8634693.1/KAJ8618696.1/KAJ8647506.1/KAJ8620483.1/KAJ863735…	100
turquoise	BP	GO:0007033	vacuole organization	34/1775	130/14376	1.33153e-05	0.0110807	0.0105404	KAJ8616317.1/KAJ8619748.1/KAJ8631079.1/KAJ8620803.1/KAJ8621072.1/KAJ8623330.1/KAJ8632213.1/KAJ8633742.1/KAJ8618323.1/KAJ8636435.1/KAJ8639107.1/KAJ8645580.1/KAJ8642762.1/KAJ8648576.1/KAJ8634734.1/KAJ8629316.1/KAJ8617299.1/KAJ8641544.1/KAJ8623744.1/KAJ8647166.1/KAJ8618641.1/KAJ8627614.1/KAJ8642772.1/KAJ8625455.1/KAJ8618513.1/KAJ8625511.1/KAJ8648291.1/KAJ8633573.1/KAJ8649876.1/KAJ8629943.1/KAJ862128…	34
turquoise	BP	GO:0010188	response to microbial phytotoxin	8/1775	12/14376	1.66128e-05	0.0110807	0.0105404	KAJ8621938.1/KAJ8621937.1/KAJ8621823.1/KAJ8646779.1/KAJ8621968.1/KAJ8621967.1/KAJ8621974.1/KAJ8621973.1	8
turquoise	BP	GO:0006635	fatty acid beta-oxidation	20/1775	63/14376	4.20241e-05	0.0204282	0.0194321	KAJ8644773.1/KAJ8640518.1/KAJ8637557.1/KAJ8636438.1/KAJ8629879.1/KAJ8646937.1/KAJ8650009.1/KAJ8627207.1/KAJ8638942.1/KAJ8627558.1/KAJ8636641.1/KAJ8638838.1/KAJ8636374.1/KAJ8626928.1/KAJ8644785.1/KAJ8626720.1/KAJ8633149.1/KAJ8619165.1/KAJ8643200.1/KAJ8624837.1	20
turquoise	BP	GO:0010256	endomembrane system organization	35/1775	143/14376	4.59406e-05	0.0204282	0.0194321	KAJ8619748.1/KAJ8631079.1/KAJ8620803.1/KAJ8623300.1/KAJ8640787.1/KAJ8646988.1/KAJ8646126.1/KAJ8617564.1/KAJ8619294.1/KAJ8642762.1/KAJ8636544.1/KAJ8617098.1/KAJ8619230.1/KAJ8629316.1/KAJ8628850.1/KAJ8624841.1/KAJ8618641.1/KAJ8636538.1/KAJ8628804.1/KAJ8632258.1/KAJ8644349.1/KAJ8620774.1/KAJ8636838.1/KAJ8620654.1/KAJ8643619.1/KAJ8643241.1/KAJ8628950.1/KAJ8645146.1/KAJ8620826.1/KAJ8636718.1/KAJ862731…	35
turquoise	BP	GO:0007030	Golgi organization	16/1775	46/14376	7.08861e-05	0.0214799	0.0204324	KAJ8631079.1/KAJ8623300.1/KAJ8640787.1/KAJ8646988.1/KAJ8646126.1/KAJ8619230.1/KAJ8628850.1/KAJ8636538.1/KAJ8644349.1/KAJ8620654.1/KAJ8643619.1/KAJ8643241.1/KAJ8645146.1/KAJ8640732.1/KAJ8637311.1/KAJ8627929.1	16
turquoise	BP	GO:0035295	tube development	16/1775	46/14376	7.08861e-05	0.0214799	0.0204324	KAJ8641306.1/KAJ8619734.1/KAJ8617564.1/KAJ8639107.1/KAJ8626134.1/KAJ8624841.1/KAJ8636538.1/KAJ8645729.1/KAJ8632070.1/KAJ8622813.1/KAJ8620654.1/KAJ8638698.1/KAJ8645250.1/KAJ8626165.1/KAJ8632302.1/KAJ8627929.1	16
turquoise	BP	GO:0043161	proteasome-mediated ubiquitin-dependent protein catabolic process	72/1775	374/14376	7.24583e-05	0.0214799	0.0204324	KAJ8631079.1/KAJ8632036.1/KAJ8616180.1/KAJ8639334.1/KAJ8648761.1/KAJ8631897.1/KAJ8634268.1/KAJ8620267.1/KAJ8644912.1/KAJ8624812.1/KAJ8635724.1/KAJ8632034.1/KAJ8637916.1/KAJ8634695.1/KAJ8640212.1/KAJ8618826.1/KAJ8650421.1/KAJ8644627.1/KAJ8634693.1/KAJ8618696.1/KAJ8637354.1/KAJ8643086.1/KAJ8634913.1/KAJ8628593.1/KAJ8624417.1/KAJ8615998.1/KAJ8618323.1/KAJ8617564.1/KAJ8634149.1/KAJ8632185.1/KAJ863443…	72
turquoise	BP	GO:0098657	import into cell	36/1775	155/14376	0.000115388	0.0258246	0.0245653	KAJ8643393.1/KAJ8622437.1/KAJ8639491.1/KAJ8622286.1/KAJ8647578.1/KAJ8641515.1/KAJ8636945.1/KAJ8621072.1/KAJ8623330.1/KAJ8644855.1/KAJ8639234.1/KAJ8643421.1/KAJ8643243.1/KAJ8633339.1/KAJ8650986.1/KAJ8648576.1/KAJ8629316.1/KAJ8632982.1/KAJ8640973.1/KAJ8620330.1/KAJ8650855.1/KAJ8640079.1/KAJ8631490.1/KAJ8648661.1/KAJ8620854.1/KAJ8628512.1/KAJ8646885.1/KAJ8629120.1/KAJ8647656.1/KAJ8629943.1/KAJ864119…	36
turquoise	BP	GO:0006897	endocytosis	32/1775	132/14376	0.000115919	0.0258246	0.0245653	KAJ8643393.1/KAJ8622286.1/KAJ8647578.1/KAJ8641515.1/KAJ8636945.1/KAJ8621072.1/KAJ8623330.1/KAJ8644855.1/KAJ8639234.1/KAJ8643421.1/KAJ8643243.1/KAJ8633339.1/KAJ8650986.1/KAJ8648576.1/KAJ8629316.1/KAJ8632982.1/KAJ8640973.1/KAJ8650855.1/KAJ8640079.1/KAJ8631490.1/KAJ8648661.1/KAJ8620854.1/KAJ8628512.1/KAJ8646885.1/KAJ8629120.1/KAJ8647656.1/KAJ8629943.1/KAJ8641196.1/KAJ8638885.1/KAJ8636104.1/KAJ862431…	32
turquoise	BP	GO:0010498	proteasomal protein catabolic process	73/1775	386/14376	0.000116153	0.0258246	0.0245653	KAJ8631079.1/KAJ8632036.1/KAJ8616180.1/KAJ8639334.1/KAJ8648761.1/KAJ8631897.1/KAJ8634268.1/KAJ8620267.1/KAJ8644912.1/KAJ8624812.1/KAJ8635724.1/KAJ8632034.1/KAJ8637916.1/KAJ8634695.1/KAJ8640212.1/KAJ8618826.1/KAJ8650421.1/KAJ8644627.1/KAJ8634693.1/KAJ8618696.1/KAJ8637354.1/KAJ8643086.1/KAJ8634913.1/KAJ8628593.1/KAJ8624417.1/KAJ8615998.1/KAJ8618323.1/KAJ8617564.1/KAJ8619572.1/KAJ8634149.1/KAJ863218…	73
turquoise	BP	GO:0046903	secretion	33/1775	141/14376	0.000187172	0.0384134	0.0365402	KAJ8628937.1/KAJ8625656.1/KAJ8627792.1/KAJ8641515.1/KAJ8623300.1/KAJ8624621.1/KAJ8646988.1/KAJ8635058.1/KAJ8645555.1/KAJ8634835.1/KAJ8641582.1/KAJ8642762.1/KAJ8621829.1/KAJ8625509.1/KAJ8630316.1/KAJ8646110.1/KAJ8615066.1/KAJ8641544.1/KAJ8639831.1/KAJ8632258.1/KAJ8646885.1/KAJ8617495.1/KAJ8627677.1/KAJ8635615.1/KAJ8621337.1/KAJ8643619.1/KAJ8637565.1/KAJ8615435.1/KAJ8650947.1/KAJ8645146.1/KAJ864533…	33
turquoise	BP	GO:0032940	secretion by cell	32/1775	136/14376	0.000209602	0.0399441	0.0379962	KAJ8628937.1/KAJ8625656.1/KAJ8627792.1/KAJ8641515.1/KAJ8623300.1/KAJ8624621.1/KAJ8646988.1/KAJ8635058.1/KAJ8645555.1/KAJ8634835.1/KAJ8641582.1/KAJ8642762.1/KAJ8621829.1/KAJ8625509.1/KAJ8646110.1/KAJ8615066.1/KAJ8641544.1/KAJ8639831.1/KAJ8632258.1/KAJ8646885.1/KAJ8617495.1/KAJ8627677.1/KAJ8635615.1/KAJ8621337.1/KAJ8643619.1/KAJ8637565.1/KAJ8615435.1/KAJ8650947.1/KAJ8645146.1/KAJ8645330.1/KAJ862275…	32
turquoise	CC	GO:0098791	Golgi apparatus subcompartment	104/1758	425/14408	1.11265e-12	4.29485e-10	3.80645e-10	KAJ8624088.1/KAJ8621375.1/KAJ8619459.1/KAJ8644006.1/KAJ8637775.1/KAJ8629685.1/KAJ8631225.1/KAJ8623300.1/KAJ8619354.1/KAJ8616053.1/KAJ8642198.1/KAJ8634917.1/KAJ8643394.1/KAJ8618113.1/KAJ8636943.1/KAJ8646209.1/KAJ8634280.1/KAJ8650691.1/KAJ8643013.1/KAJ8630633.1/KAJ8632245.1/KAJ8628573.1/KAJ8622999.1/KAJ8646654.1/KAJ8624437.1/KAJ8636530.1/KAJ8633751.1/KAJ8646126.1/KAJ8631365.1/KAJ8643296.1/KAJ864778…	104
turquoise	CC	GO:0005802	trans-Golgi network	83/1758	324/14408	1.86524e-11	3.59992e-09	3.19054e-09	KAJ8624088.1/KAJ8621375.1/KAJ8619459.1/KAJ8644006.1/KAJ8637775.1/KAJ8631225.1/KAJ8623300.1/KAJ8619354.1/KAJ8616053.1/KAJ8642198.1/KAJ8634917.1/KAJ8643394.1/KAJ8646209.1/KAJ8634280.1/KAJ8650691.1/KAJ8630633.1/KAJ8632245.1/KAJ8628573.1/KAJ8646654.1/KAJ8624437.1/KAJ8636530.1/KAJ8633751.1/KAJ8643296.1/KAJ8647782.1/KAJ8645097.1/KAJ8640198.1/KAJ8641230.1/KAJ8635092.1/KAJ8643472.1/KAJ8621829.1/KAJ862550…	83
turquoise	CC	GO:0005769	early endosome	28/1758	85/14408	4.45886e-07	5.73707e-05	5.08467e-05	KAJ8636945.1/KAJ8619354.1/KAJ8645980.1/KAJ8638456.1/KAJ8632245.1/KAJ8648221.1/KAJ8626342.1/KAJ8641230.1/KAJ8645580.1/KAJ8647709.1/KAJ8642762.1/KAJ8629316.1/KAJ8618963.1/KAJ8648191.1/KAJ8645646.1/KAJ8627614.1/KAJ8639808.1/KAJ8620854.1/KAJ8628512.1/KAJ8625455.1/KAJ8629120.1/KAJ8646175.1/KAJ8641196.1/KAJ8622755.1/KAJ8629625.1/KAJ8636104.1/KAJ8632412.1/KAJ8640158.1	28
turquoise	CC	GO:0000151	ubiquitin ligase complex	55/1758	239/14408	1.97227e-06	0.000190324	0.000168681	KAJ8649457.1/KAJ8624235.1/KAJ8639334.1/KAJ8646123.1/KAJ8648761.1/KAJ8647716.1/KAJ8637901.1/KAJ8643143.1/KAJ8626282.1/KAJ8637026.1/KAJ8634881.1/KAJ8637916.1/KAJ8618826.1/KAJ8623136.1/KAJ8634072.1/KAJ8642898.1/KAJ8618222.1/KAJ8625283.1/KAJ8621099.1/KAJ8642620.1/KAJ8628593.1/KAJ8639248.1/KAJ8633742.1/KAJ8615998.1/KAJ8645827.1/KAJ8646119.1/KAJ8649168.1/KAJ8637401.1/KAJ8621039.1/KAJ8631476.1/KAJ861953…	55
turquoise	CC	GO:0098796	membrane protein complex	84/1758	435/14408	1.06596e-05	0.000822923	0.000729342	KAJ8616317.1/KAJ8634933.1/KAJ8620803.1/KAJ8631747.1/KAJ8647250.1/KAJ8648354.1/KAJ8623300.1/KAJ8624065.1/KAJ8639270.1/KAJ8632807.1/KAJ8626215.1/KAJ8646988.1/KAJ8622925.1/KAJ8622170.1/KAJ8635058.1/KAJ8630649.1/KAJ8621099.1/KAJ8622118.1/KAJ8640333.1/KAJ8626342.1/KAJ8645580.1/KAJ8640616.1/KAJ8641667.1/KAJ8619294.1/KAJ8650986.1/KAJ8642762.1/KAJ8648576.1/KAJ8632767.1/KAJ8621829.1/KAJ8641731.1/KAJ863194…	84
turquoise	CC	GO:0000139	Golgi membrane	37/1758	159/14408	6.97185e-05	0.00405113	0.00359045	KAJ8629685.1/KAJ8623300.1/KAJ8618113.1/KAJ8636943.1/KAJ8643013.1/KAJ8622999.1/KAJ8646654.1/KAJ8631365.1/KAJ8647782.1/KAJ8640198.1/KAJ8635092.1/KAJ8648852.1/KAJ8640603.1/KAJ8650855.1/KAJ8643752.1/KAJ8632258.1/KAJ8637824.1/KAJ8622425.1/KAJ8631960.1/KAJ8625455.1/KAJ8647656.1/KAJ8643619.1/KAJ8641224.1/KAJ8643241.1/KAJ8641887.1/KAJ8650145.1/KAJ8636718.1/KAJ8627310.1/KAJ8646493.1/KAJ8639639.1/KAJ863494…	37
turquoise	CC	GO:0033176	proton-transporting V-type ATPase complex	8/1758	14/14408	7.34662e-05	0.00405113	0.00359045	KAJ8650986.1/KAJ8642235.1/KAJ8620962.1/KAJ8631524.1/KAJ8641774.1/KAJ8639339.1/KAJ8637672.1/KAJ8645998.1	8
turquoise	CC	GO:0005770	late endosome	26/1758	100/14408	0.00012147	0.00586092	0.00519444	KAJ8644892.1/KAJ8620803.1/KAJ8636130.1/KAJ8621072.1/KAJ8623330.1/KAJ8647782.1/KAJ8626342.1/KAJ8645580.1/KAJ8642762.1/KAJ8629316.1/KAJ8641731.1/KAJ8650855.1/KAJ8645646.1/KAJ8643693.1/KAJ8618641.1/KAJ8642772.1/KAJ8639808.1/KAJ8620774.1/KAJ8616892.1/KAJ8625455.1/KAJ8636838.1/KAJ8618513.1/KAJ8647656.1/KAJ8646972.1/KAJ8620826.1/KAJ8615990.1	26
turquoise	CC	GO:0000932	P-body	21/1758	74/14408	0.00014168	0.0060765	0.0053855	KAJ8627392.1/KAJ8644287.1/KAJ8649683.1/KAJ8634982.1/KAJ8651031.1/KAJ8633983.1/KAJ8623985.1/KAJ8625701.1/KAJ8617484.1/KAJ8648598.1/KAJ8637825.1/KAJ8640972.1/KAJ8634824.1/KAJ8640941.1/KAJ8641272.1/KAJ8633382.1/KAJ8641722.1/KAJ8620755.1/KAJ8642081.1/KAJ8618780.1/KAJ8649731.1	21
turquoise	CC	GO:0010008	endosome membrane	32/1758	136/14408	0.00016839	0.00649984	0.0057607	KAJ8644892.1/KAJ8620803.1/KAJ8621072.1/KAJ8630649.1/KAJ8619429.1/KAJ8648221.1/KAJ8647782.1/KAJ8626342.1/KAJ8645580.1/KAJ8619294.1/KAJ8650986.1/KAJ8641731.1/KAJ8619669.1/KAJ8650855.1/KAJ8648191.1/KAJ8645646.1/KAJ8648661.1/KAJ8631909.1/KAJ8637764.1/KAJ8642772.1/KAJ8615267.1/KAJ8639808.1/KAJ8620774.1/KAJ8625455.1/KAJ8636838.1/KAJ8647656.1/KAJ8648291.1/KAJ8620826.1/KAJ8621284.1/KAJ8636104.1/KAJ864829…	32
turquoise	CC	GO:0031461	cullin-RING ubiquitin ligase complex	39/1758	184/14408	0.000364605	0.0127943	0.0113394	KAJ8649457.1/KAJ8624235.1/KAJ8639334.1/KAJ8646123.1/KAJ8648761.1/KAJ8647716.1/KAJ8637901.1/KAJ8643143.1/KAJ8626282.1/KAJ8637916.1/KAJ8618826.1/KAJ8623136.1/KAJ8634072.1/KAJ8642898.1/KAJ8618222.1/KAJ8625283.1/KAJ8621099.1/KAJ8628593.1/KAJ8615998.1/KAJ8645827.1/KAJ8646119.1/KAJ8649168.1/KAJ8631476.1/KAJ8619534.1/KAJ8645140.1/KAJ8619254.1/KAJ8640939.1/KAJ8627269.1/KAJ8642013.1/KAJ8642772.1/KAJ864947…	39
turquoise	CC	GO:0016592	mediator complex	16/1758	54/14408	0.000504448	0.0162264	0.0143812	KAJ8648122.1/KAJ8628774.1/KAJ8632769.1/KAJ8639574.1/KAJ8633482.1/KAJ8646091.1/KAJ8629415.1/KAJ8637572.1/KAJ8624306.1/KAJ8626220.1/KAJ8638536.1/KAJ8627255.1/KAJ8631905.1/KAJ8623863.1/KAJ8638538.1/KAJ8638447.1	16
turquoise	CC	GO:0031463	Cul3-RING ubiquitin ligase complex	7/1758	14/14408	0.000625149	0.0185621	0.0164513	KAJ8646123.1/KAJ8637901.1/KAJ8640939.1/KAJ8649476.1/KAJ8626076.1/KAJ8626368.1/KAJ8634231.1	7
turquoise	CC	GO:0019898	extrinsic component of membrane	28/1758	128/14408	0.00140892	0.0388459	0.0344285	KAJ8616317.1/KAJ8619112.1/KAJ8629000.1/KAJ8648002.1/KAJ8632807.1/KAJ8630649.1/KAJ8621099.1/KAJ8616969.1/KAJ8629312.1/KAJ8636435.1/KAJ8618366.1/KAJ8632247.1/KAJ8648576.1/KAJ8634734.1/KAJ8650855.1/KAJ8645646.1/KAJ8627096.1/KAJ8642772.1/KAJ8615267.1/KAJ8639808.1/KAJ8617468.1/KAJ8634270.1/KAJ8647656.1/KAJ8649876.1/KAJ8629943.1/KAJ8624649.1/KAJ8621284.1/KAJ8634940.1	28
turquoise	CC	GO:0031201	SNARE complex	15/1758	55/14408	0.00190029	0.0489007	0.0433398	KAJ8623300.1/KAJ8635058.1/KAJ8641667.1/KAJ8621829.1/KAJ8641731.1/KAJ8640603.1/KAJ8615066.1/KAJ8641544.1/KAJ8639831.1/KAJ8627677.1/KAJ8641224.1/KAJ8630313.1/KAJ8615990.1/KAJ8631344.1/KAJ8619920.1	15
turquoise	MF	GO:0019787	ubiquitin-like protein transferase activity	118/1498	495/12604	2.87991e-14	1.8777e-11	1.77948e-11	KAJ8644773.1/KAJ8631631.1/KAJ8622649.1/KAJ8616180.1/KAJ8634512.1/KAJ8647064.1/KAJ8633354.1/KAJ8618638.1/KAJ8631897.1/KAJ8622286.1/KAJ8629427.1/KAJ8634268.1/KAJ8621073.1/KAJ8624812.1/KAJ8635724.1/KAJ8637026.1/KAJ8616470.1/KAJ8634881.1/KAJ8651001.1/KAJ8647203.1/KAJ8634695.1/KAJ8640212.1/KAJ8640579.1/KAJ8618826.1/KAJ8619734.1/KAJ8623136.1/KAJ8631709.1/KAJ8637557.1/KAJ8621676.1/KAJ8644627.1/KAJ863820…	118
turquoise	MF	GO:0004842	ubiquitin-protein transferase activity	114/1498	477/12604	6.71277e-14	2.18836e-11	2.07389e-11	KAJ8644773.1/KAJ8631631.1/KAJ8622649.1/KAJ8616180.1/KAJ8634512.1/KAJ8647064.1/KAJ8633354.1/KAJ8618638.1/KAJ8631897.1/KAJ8629427.1/KAJ8634268.1/KAJ8621073.1/KAJ8624812.1/KAJ8635724.1/KAJ8637026.1/KAJ8616470.1/KAJ8634881.1/KAJ8651001.1/KAJ8647203.1/KAJ8634695.1/KAJ8640212.1/KAJ8640579.1/KAJ8618826.1/KAJ8619734.1/KAJ8623136.1/KAJ8631709.1/KAJ8637557.1/KAJ8621676.1/KAJ8644627.1/KAJ8642345.1/KAJ863469…	114
turquoise	MF	GO:0061659	ubiquitin-like protein ligase activity	73/1498	297/12604	6.47966e-10	1.34242e-07	1.2722e-07	KAJ8644773.1/KAJ8616180.1/KAJ8634512.1/KAJ8633354.1/KAJ8631897.1/KAJ8622286.1/KAJ8634268.1/KAJ8621073.1/KAJ8624812.1/KAJ8635724.1/KAJ8637026.1/KAJ8616470.1/KAJ8634881.1/KAJ8651001.1/KAJ8634695.1/KAJ8640212.1/KAJ8640579.1/KAJ8619734.1/KAJ8637557.1/KAJ8644627.1/KAJ8634693.1/KAJ8633894.1/KAJ8651000.1/KAJ8620483.1/KAJ8637354.1/KAJ8640245.1/KAJ8620783.1/KAJ8642620.1/KAJ8648027.1/KAJ8632185.1/KAJ862101…	73
turquoise	MF	GO:0061630	ubiquitin protein ligase activity	71/1498	287/12604	8.23571e-10	1.34242e-07	1.2722e-07	KAJ8644773.1/KAJ8616180.1/KAJ8634512.1/KAJ8633354.1/KAJ8631897.1/KAJ8634268.1/KAJ8621073.1/KAJ8624812.1/KAJ8635724.1/KAJ8637026.1/KAJ8616470.1/KAJ8634881.1/KAJ8651001.1/KAJ8634695.1/KAJ8640212.1/KAJ8640579.1/KAJ8619734.1/KAJ8637557.1/KAJ8644627.1/KAJ8634693.1/KAJ8633894.1/KAJ8651000.1/KAJ8620483.1/KAJ8637354.1/KAJ8640245.1/KAJ8620783.1/KAJ8642620.1/KAJ8648027.1/KAJ8632185.1/KAJ8621013.1/KAJ862504…	71
turquoise	MF	GO:0002020	protease binding	12/1498	26/12604	1.47956e-05	0.00192935	0.00182843	KAJ8641017.1/KAJ8631449.1/KAJ8648717.1/KAJ8617564.1/KAJ8648825.1/KAJ8631940.1/KAJ8628850.1/KAJ8635534.1/KAJ8640646.1/KAJ8637805.1/KAJ8620868.1/KAJ8630627.1	12
turquoise	MF	GO:0031625	ubiquitin protein ligase binding	36/1498	150/12604	2.44739e-05	0.00265707	0.00251808	KAJ8644773.1/KAJ8639334.1/KAJ8633354.1/KAJ8648761.1/KAJ8621073.1/KAJ8626282.1/KAJ8616470.1/KAJ8637557.1/KAJ8620483.1/KAJ8620783.1/KAJ8628593.1/KAJ8639248.1/KAJ8615998.1/KAJ8617564.1/KAJ8648027.1/KAJ8645827.1/KAJ8646119.1/KAJ8639107.1/KAJ8649168.1/KAJ8619534.1/KAJ8619254.1/KAJ8643693.1/KAJ8635655.1/KAJ8637038.1/KAJ8638953.1/KAJ8639332.1/KAJ8648873.1/KAJ8642182.1/KAJ8636321.1/KAJ8647020.1/KAJ864946…	36
turquoise	MF	GO:0044389	ubiquitin-like protein ligase binding	36/1498	151/12604	2.85268e-05	0.00265707	0.00251808	KAJ8644773.1/KAJ8639334.1/KAJ8633354.1/KAJ8648761.1/KAJ8621073.1/KAJ8626282.1/KAJ8616470.1/KAJ8637557.1/KAJ8620483.1/KAJ8620783.1/KAJ8628593.1/KAJ8639248.1/KAJ8615998.1/KAJ8617564.1/KAJ8648027.1/KAJ8645827.1/KAJ8646119.1/KAJ8639107.1/KAJ8649168.1/KAJ8619534.1/KAJ8619254.1/KAJ8643693.1/KAJ8635655.1/KAJ8637038.1/KAJ8638953.1/KAJ8639332.1/KAJ8648873.1/KAJ8642182.1/KAJ8636321.1/KAJ8647020.1/KAJ864946…	36
turquoise	MF	GO:0016810	hydrolase activity, acting on carbon-nitrogen (but not peptide) bonds	29/1498	114/12604	4.75542e-05	0.00387567	0.00367294	KAJ8615048.1/KAJ8637508.1/KAJ8637855.1/KAJ8621938.1/KAJ8643320.1/KAJ8621937.1/KAJ8631692.1/KAJ8646227.1/KAJ8646184.1/KAJ8626552.1/KAJ8618886.1/KAJ8651119.1/KAJ8637503.1/KAJ8622083.1/KAJ8618885.1/KAJ8621823.1/KAJ8646217.1/KAJ8643693.1/KAJ8621968.1/KAJ8646404.1/KAJ8622425.1/KAJ8642591.1/KAJ8621967.1/KAJ8621974.1/KAJ8621973.1/KAJ8633517.1/KAJ8638192.1/KAJ8646405.1/KAJ8648840.1	29
turquoise	MF	GO:0030276	clathrin binding	13/1498	35/12604	0.000105608	0.0076507	0.0072505	KAJ8633878.1/KAJ8641017.1/KAJ8631963.1/KAJ8636945.1/KAJ8647709.1/KAJ8618820.1/KAJ8631490.1/KAJ8620854.1/KAJ8638682.1/KAJ8629540.1/KAJ8618103.1/KAJ8641058.1/KAJ8624312.1	13
turquoise	MF	GO:0046961	proton-transporting ATPase activity, rotational mechanism	8/1498	16/12604	0.000208222	0.0135761	0.0128659	KAJ8650986.1/KAJ8628850.1/KAJ8642235.1/KAJ8620962.1/KAJ8631524.1/KAJ8641774.1/KAJ8639339.1/KAJ8637672.1	8
turquoise	MF	GO:0042562	hormone binding	11/1498	29/12604	0.000289287	0.0161666	0.0153209	KAJ8642400.1/KAJ8623136.1/KAJ8634072.1/KAJ8621708.1/KAJ8636353.1/KAJ8647470.1/KAJ8636569.1/KAJ8623277.1/KAJ8623788.1/KAJ8616284.1/KAJ8636528.1	11
turquoise	MF	GO:0015932	nucleobase-containing compound transmembrane transporter activity	15/1498	48/12604	0.000297544	0.0161666	0.0153209	KAJ8645994.1/KAJ8625483.1/KAJ8625703.1/KAJ8647323.1/KAJ8620445.1/KAJ8636641.1/KAJ8636917.1/KAJ8623304.1/KAJ8641638.1/KAJ8643445.1/KAJ8638463.1/KAJ8650145.1/KAJ8619462.1/KAJ8618706.1/KAJ8642310.1	15
turquoise	MF	GO:1901505	carbohydrate derivative transmembrane transporter activity	16/1498	56/12604	0.000585164	0.0293482	0.0278131	KAJ8645994.1/KAJ8625483.1/KAJ8625703.1/KAJ8647323.1/KAJ8620445.1/KAJ8641059.1/KAJ8636641.1/KAJ8636917.1/KAJ8615810.1/KAJ8641638.1/KAJ8643445.1/KAJ8642642.1/KAJ8638463.1/KAJ8650145.1/KAJ8618706.1/KAJ8642310.1	16
turquoise	MF	GO:0005102	signaling receptor binding	32/1498	150/12604	0.000664654	0.0309539	0.0293347	KAJ8631631.1/KAJ8634512.1/KAJ8631747.1/KAJ8634268.1/KAJ8615954.1/KAJ8647203.1/KAJ8616551.1/KAJ8640579.1/KAJ8642345.1/KAJ8648281.1/KAJ8636367.1/KAJ8617564.1/KAJ8618362.1/KAJ8626678.1/KAJ8616088.1/KAJ8623646.1/KAJ8619230.1/KAJ8640618.1/KAJ8636538.1/KAJ8634000.1/KAJ8632258.1/KAJ8617468.1/KAJ8623657.1/KAJ8620654.1/KAJ8637034.1/KAJ8617675.1/KAJ8620551.1/KAJ8638885.1/KAJ8620945.1/KAJ8650523.1/KAJ864073…	32
turquoise	MF	GO:0009931	calcium-dependent protein serine/threonine kinase activity	13/1498	42/12604	0.000822509	0.0335172	0.031764	KAJ8645073.1/KAJ8643529.1/KAJ8632300.1/KAJ8619522.1/KAJ8630952.1/KAJ8645172.1/KAJ8649615.1/KAJ8619076.1/KAJ8632389.1/KAJ8620981.1/KAJ8650228.1/KAJ8647218.1/KAJ8618385.1	13
turquoise	MF	GO:0010857	calcium-dependent protein kinase activity	13/1498	42/12604	0.000822509	0.0335172	0.031764	KAJ8645073.1/KAJ8643529.1/KAJ8632300.1/KAJ8619522.1/KAJ8630952.1/KAJ8645172.1/KAJ8649615.1/KAJ8619076.1/KAJ8632389.1/KAJ8620981.1/KAJ8650228.1/KAJ8647218.1/KAJ8618385.1	13
turquoise	MF	GO:0005346	purine ribonucleotide transmembrane transporter activity	8/1498	19/12604	0.000880454	0.033768	0.0320016	KAJ8645994.1/KAJ8620445.1/KAJ8636641.1/KAJ8643445.1/KAJ8638463.1/KAJ8650145.1/KAJ8618706.1/KAJ8642310.1	8
turquoise	MF	GO:0015215	nucleotide transmembrane transporter activity	10/1498	28/12604	0.000947313	0.0343138	0.0325189	KAJ8645994.1/KAJ8620445.1/KAJ8636641.1/KAJ8623304.1/KAJ8643445.1/KAJ8638463.1/KAJ8650145.1/KAJ8619462.1/KAJ8618706.1/KAJ8642310.1	10
turquoise	MF	GO:0015217	ADP transmembrane transporter activity	6/1498	12/12604	0.00136351	0.0467898	0.0443423	KAJ8645994.1/KAJ8620445.1/KAJ8636641.1/KAJ8643445.1/KAJ8638463.1/KAJ8618706.1	6
turquoise	KEGG	4141	Protein processing in endoplasmic reticulum	76/1272	347/10044	7.65096e-07	0.000249002	0.000186012	KAJ8631079.1/KAJ8616966.1/KAJ8649866.1/KAJ8624750.1/KAJ8631747.1/KAJ8618422.1/KAJ8621938.1/KAJ8641101.1/KAJ8629000.1/KAJ8615694.1/KAJ8636831.1/KAJ8639282.1/KAJ8650421.1/KAJ8624621.1/KAJ8624751.1/KAJ8639270.1/KAJ8637262.1/KAJ8621937.1/KAJ8619430.1/KAJ8640787.1/KAJ8620483.1/KAJ8620783.1/KAJ8642898.1/KAJ8635151.1/KAJ8634913.1/KAJ8631934.1/KAJ8622118.1/KAJ8618323.1/KAJ8629312.1/KAJ8632185.1/KAJ862101…	76
turquoise	KEGG	4120	Ubiquitin mediated proteolysis	56/1272	235/10044	1.46042e-06	0.000249002	0.000186012	KAJ8622649.1/KAJ8649866.1/KAJ8633354.1/KAJ8624750.1/KAJ8621073.1/KAJ8626282.1/KAJ8618422.1/KAJ8641383.1/KAJ8616470.1/KAJ8651001.1/KAJ8618826.1/KAJ8624751.1/KAJ8633894.1/KAJ8651000.1/KAJ8620483.1/KAJ8620783.1/KAJ8642898.1/KAJ8648027.1/KAJ8621013.1/KAJ8647287.1/KAJ8643033.1/KAJ8631599.1/KAJ8649096.1/KAJ8619534.1/KAJ8631064.1/KAJ8640618.1/KAJ8631940.1/KAJ8620903.1/KAJ8624749.1/KAJ8648913.1/KAJ864934…	56
turquoise	KEGG	4137	Mitophagy - animal	20/1272	55/10044	6.05169e-06	0.000687876	0.000513863	KAJ8616317.1/KAJ8643899.1/KAJ8626189.1/KAJ8619942.1/KAJ8632054.1/KAJ8646245.1/KAJ8632186.1/KAJ8638324.1/KAJ8634915.1/KAJ8639107.1/KAJ8620455.1/KAJ8649762.1/KAJ8634999.1/KAJ8623744.1/KAJ8627071.1/KAJ8643181.1/KAJ8640741.1/KAJ8650220.1/KAJ8636642.1/KAJ8625997.1	20
turquoise	KEGG	4144	Endocytosis	66/1272	310/10044	1.10698e-05	0.00086397	0.00064541	KAJ8643899.1/KAJ8641671.1/KAJ8642253.1/KAJ8626189.1/KAJ8623273.1/KAJ8620803.1/KAJ8629405.1/KAJ8647578.1/KAJ8636130.1/KAJ8641017.1/KAJ8636831.1/KAJ8631545.1/KAJ8641670.1/KAJ8631863.1/KAJ8623330.1/KAJ8640070.1/KAJ8621853.1/KAJ8618180.1/KAJ8626547.1/KAJ8625972.1/KAJ8648221.1/KAJ8624255.1/KAJ8626342.1/KAJ8633339.1/KAJ8620450.1/KAJ8645580.1/KAJ8648273.1/KAJ8618904.1/KAJ8649096.1/KAJ8619294.1/KAJ864885…	66
turquoise	KEGG	5165	Human papillomavirus infection	38/1272	149/10044	1.3775e-05	0.00086397	0.00064541	KAJ8617156.1/KAJ8626425.1/KAJ8633422.1/KAJ8642731.1/KAJ8616077.1/KAJ8620892.1/KAJ8649862.1/KAJ8650673.1/KAJ8628805.1/KAJ8623496.1/KAJ8644948.1/KAJ8643289.1/KAJ8635252.1/KAJ8646707.1/KAJ8632889.1/KAJ8634126.1/KAJ8650986.1/KAJ8624607.1/KAJ8637776.1/KAJ8646599.1/KAJ8646779.1/KAJ8636997.1/KAJ8641441.1/KAJ8620787.1/KAJ8647883.1/KAJ8631739.1/KAJ8637903.1/KAJ8649863.1/KAJ8650181.1/KAJ8650341.1/KAJ863923…	38
turquoise	KEGG	5110	Vibrio cholerae infection	20/1272	58/10044	1.52018e-05	0.00086397	0.00064541	KAJ8616966.1/KAJ8620892.1/KAJ8648855.1/KAJ8637262.1/KAJ8638929.1/KAJ8620450.1/KAJ8650986.1/KAJ8646159.1/KAJ8643190.1/KAJ8628850.1/KAJ8636997.1/KAJ8624656.1/KAJ8642235.1/KAJ8620962.1/KAJ8628884.1/KAJ8631524.1/KAJ8641774.1/KAJ8639339.1/KAJ8637672.1/KAJ8645998.1	20
turquoise	KEGG	4310	Wnt signaling pathway	31/1272	114/10044	2.18213e-05	0.000997635	0.000745262	KAJ8616347.1/KAJ8624750.1/KAJ8626425.1/KAJ8633422.1/KAJ8632054.1/KAJ8650973.1/KAJ8632300.1/KAJ8624751.1/KAJ8633894.1/KAJ8642898.1/KAJ8651139.1/KAJ8639234.1/KAJ8638324.1/KAJ8636543.1/KAJ8628805.1/KAJ8623496.1/KAJ8635252.1/KAJ8626615.1/KAJ8619534.1/KAJ8631064.1/KAJ8632982.1/KAJ8624749.1/KAJ8638142.1/KAJ8650181.1/KAJ8621778.1/KAJ8623057.1/KAJ8640741.1/KAJ8620185.1/KAJ8636597.1/KAJ8645049.1/KAJ862599…	31
turquoise	KEGG	3015	mRNA surveillance pathway	45/1272	192/10044	2.41833e-05	0.000997635	0.000745262	KAJ8618668.1/KAJ8617156.1/KAJ8615236.1/KAJ8645493.1/KAJ8642731.1/KAJ8616077.1/KAJ8615346.1/KAJ8618669.1/KAJ8629460.1/KAJ8631384.1/KAJ8634982.1/KAJ8631809.1/KAJ8618763.1/KAJ8650673.1/KAJ8619723.1/KAJ8644948.1/KAJ8643289.1/KAJ8645665.1/KAJ8632889.1/KAJ8642555.1/KAJ8624607.1/KAJ8649398.1/KAJ8637776.1/KAJ8648144.1/KAJ8631150.1/KAJ8647883.1/KAJ8647360.1/KAJ8642013.1/KAJ8631739.1/KAJ8618538.1/KAJ863790…	45
turquoise	KEGG	4728	Dopaminergic synapse	29/1272	105/10044	2.9016e-05	0.000997635	0.000745262	KAJ8617156.1/KAJ8626425.1/KAJ8633422.1/KAJ8642731.1/KAJ8616077.1/KAJ8632300.1/KAJ8631809.1/KAJ8642153.1/KAJ8650673.1/KAJ8621099.1/KAJ8623496.1/KAJ8644948.1/KAJ8643289.1/KAJ8632889.1/KAJ8646427.1/KAJ8624607.1/KAJ8649398.1/KAJ8637776.1/KAJ8647883.1/KAJ8631739.1/KAJ8635313.1/KAJ8637903.1/KAJ8650181.1/KAJ8639233.1/KAJ8625852.1/KAJ8623057.1/KAJ8649908.1/KAJ8640635.1/KAJ8621563.1	29
turquoise	KEGG	4520	Adherens junction	13/1272	30/10044	3.01045e-05	0.000997635	0.000745262	KAJ8632054.1/KAJ8631863.1/KAJ8621853.1/KAJ8618180.1/KAJ8638324.1/KAJ8628805.1/KAJ8626615.1/KAJ8643875.1/KAJ8650341.1/KAJ8620721.1/KAJ8620889.1/KAJ8640741.1/KAJ8625997.1	13
turquoise	KEGG	4261	Adrenergic signaling in cardiomyocytes	24/1272	80/10044	3.21818e-05	0.000997635	0.000745262	KAJ8617156.1/KAJ8642731.1/KAJ8616077.1/KAJ8632300.1/KAJ8631809.1/KAJ8650673.1/KAJ8644948.1/KAJ8643289.1/KAJ8632889.1/KAJ8646427.1/KAJ8624607.1/KAJ8649398.1/KAJ8637776.1/KAJ8647883.1/KAJ8631739.1/KAJ8635313.1/KAJ8637903.1/KAJ8650341.1/KAJ8639233.1/KAJ8620889.1/KAJ8625852.1/KAJ8649908.1/KAJ8640635.1/KAJ8621563.1	24
turquoise	KEGG	4390	Hippo signaling pathway	21/1272	70/10044	9.87294e-05	0.00264152	0.00197329	KAJ8617156.1/KAJ8626425.1/KAJ8633422.1/KAJ8646656.1/KAJ8631809.1/KAJ8639234.1/KAJ8628662.1/KAJ8623496.1/KAJ8644948.1/KAJ8643289.1/KAJ8632889.1/KAJ8649398.1/KAJ8632982.1/KAJ8637399.1/KAJ8638142.1/KAJ8631739.1/KAJ8637903.1/KAJ8650181.1/KAJ8623057.1/KAJ8649908.1/KAJ8621563.1	21
turquoise	KEGG	4152	AMPK signaling pathway	35/1272	145/10044	0.000100703	0.00264152	0.00197329	KAJ8623168.1/KAJ8651122.1/KAJ8617156.1/KAJ8647716.1/KAJ8642731.1/KAJ8616077.1/KAJ8629685.1/KAJ8641018.1/KAJ8649862.1/KAJ8620240.1/KAJ8650673.1/KAJ8644948.1/KAJ8643289.1/KAJ8632889.1/KAJ8619300.1/KAJ8626615.1/KAJ8633979.1/KAJ8624607.1/KAJ8637776.1/KAJ8647883.1/KAJ8631739.1/KAJ8619704.1/KAJ8637903.1/KAJ8624129.1/KAJ8649863.1/KAJ8639233.1/KAJ8627243.1/KAJ8648640.1/KAJ8649908.1/KAJ8640635.1/KAJ863167…	35
turquoise	KEGG	600	Sphingolipid metabolism	17/1272	52/10044	0.000139883	0.00325216	0.00242946	KAJ8636625.1/KAJ8621182.1/KAJ8630031.1/KAJ8647015.1/KAJ8636620.1/KAJ8626215.1/KAJ8648909.1/KAJ8625341.1/KAJ8618977.1/KAJ8628752.1/KAJ8622425.1/KAJ8643478.1/KAJ8642434.1/KAJ8618627.1/KAJ8643385.1/KAJ8639199.1/KAJ8637168.1	17
turquoise	KEGG	4660	T cell receptor signaling pathway	13/1272	34/10044	0.000143057	0.00325216	0.00242946	KAJ8616347.1/KAJ8626425.1/KAJ8633422.1/KAJ8623496.1/KAJ8626615.1/KAJ8634126.1/KAJ8650181.1/KAJ8650341.1/KAJ8620889.1/KAJ8623057.1/KAJ8620185.1/KAJ8645049.1/KAJ8639640.1	13
turquoise	KEGG	4062	Chemokine signaling pathway	14/1272	39/10044	0.000176027	0.00368995	0.0027565	KAJ8626425.1/KAJ8633422.1/KAJ8631863.1/KAJ8621853.1/KAJ8618180.1/KAJ8651139.1/KAJ8621099.1/KAJ8623496.1/KAJ8634126.1/KAJ8650181.1/KAJ8650341.1/KAJ8620721.1/KAJ8620889.1/KAJ8623057.1	14
turquoise	KEGG	4151	PI3K-Akt signaling pathway	36/1272	155/10044	0.000185395	0.00368995	0.0027565	KAJ8617156.1/KAJ8626425.1/KAJ8633422.1/KAJ8647716.1/KAJ8642731.1/KAJ8616077.1/KAJ8649862.1/KAJ8646656.1/KAJ8650673.1/KAJ8621099.1/KAJ8628662.1/KAJ8623496.1/KAJ8644948.1/KAJ8643289.1/KAJ8632889.1/KAJ8619300.1/KAJ8633979.1/KAJ8634126.1/KAJ8624607.1/KAJ8637776.1/KAJ8620787.1/KAJ8647883.1/KAJ8637399.1/KAJ8631739.1/KAJ8637903.1/KAJ8649863.1/KAJ8650181.1/KAJ8650341.1/KAJ8639233.1/KAJ8620889.1/KAJ862724…	36
turquoise	KEGG	4721	Synaptic vesicle cycle	25/1272	94/10044	0.000194777	0.00368995	0.0027565	KAJ8642372.1/KAJ8642253.1/KAJ8647578.1/KAJ8620892.1/KAJ8647703.1/KAJ8631545.1/KAJ8640070.1/KAJ8625972.1/KAJ8632247.1/KAJ8650986.1/KAJ8621829.1/KAJ8643190.1/KAJ8628850.1/KAJ8636997.1/KAJ8633787.1/KAJ8624656.1/KAJ8642235.1/KAJ8631490.1/KAJ8620962.1/KAJ8631524.1/KAJ8641774.1/KAJ8633773.1/KAJ8639339.1/KAJ8637672.1/KAJ8645998.1	25
turquoise	KEGG	4012	ErbB signaling pathway	12/1272	31/10044	0.000224627	0.00403146	0.00301162	KAJ8626425.1/KAJ8633422.1/KAJ8632300.1/KAJ8649862.1/KAJ8623496.1/KAJ8634126.1/KAJ8649863.1/KAJ8650181.1/KAJ8650341.1/KAJ8620889.1/KAJ8623057.1/KAJ8632958.1	12
turquoise	KEGG	5160	Hepatitis C	16/1272	50/10044	0.000288485	0.00491868	0.00367439	KAJ8617156.1/KAJ8626425.1/KAJ8633422.1/KAJ8623496.1/KAJ8644948.1/KAJ8643289.1/KAJ8632889.1/KAJ8631739.1/KAJ8637903.1/KAJ8650181.1/KAJ8650341.1/KAJ8620889.1/KAJ8623057.1/KAJ8649908.1/KAJ8639640.1/KAJ8620946.1	16
turquoise	KEGG	4392	Hippo signaling pathway - multiple species	9/1272	20/10044	0.000369192	0.00599497	0.00447842	KAJ8643393.1/KAJ8638457.1/KAJ8639234.1/KAJ8644978.1/KAJ8621400.1/KAJ8643421.1/KAJ8632982.1/KAJ8640973.1/KAJ8638142.1	9
turquoise	KEGG	4919	Thyroid hormone signaling pathway	19/1272	67/10044	0.00046427	0.00719619	0.00537576	KAJ8637032.1/KAJ8626425.1/KAJ8633422.1/KAJ8631869.1/KAJ8620922.1/KAJ8632769.1/KAJ8617692.1/KAJ8628805.1/KAJ8623496.1/KAJ8628981.1/KAJ8634126.1/KAJ8637572.1/KAJ8650181.1/KAJ8650341.1/KAJ8620889.1/KAJ8637034.1/KAJ8623057.1/KAJ8620945.1/KAJ8639640.1	19
turquoise	KEGG	5167	Kaposi sarcoma-associated herpesvirus infection	23/1272	89/10044	0.000540599	0.00775551	0.00579359	KAJ8616317.1/KAJ8616347.1/KAJ8626425.1/KAJ8633422.1/KAJ8647399.1/KAJ8631540.1/KAJ8621099.1/KAJ8632186.1/KAJ8628805.1/KAJ8633742.1/KAJ8623496.1/KAJ8634126.1/KAJ8646427.1/KAJ8648576.1/KAJ8635313.1/KAJ8650181.1/KAJ8650341.1/KAJ8620889.1/KAJ8625852.1/KAJ8629943.1/KAJ8623057.1/KAJ8620185.1/KAJ8645049.1	23
turquoise	KEGG	4711	Circadian rhythm - fly	8/1272	17/10044	0.000545842	0.00775551	0.00579359	KAJ8626425.1/KAJ8633422.1/KAJ8639234.1/KAJ8623496.1/KAJ8632982.1/KAJ8638142.1/KAJ8650181.1/KAJ8623057.1	8
turquoise	KEGG	4136	Autophagy - other	17/1272	58/10044	0.00059992	0.00818291	0.00611287	KAJ8616317.1/KAJ8647716.1/KAJ8632186.1/KAJ8619573.1/KAJ8633742.1/KAJ8632889.1/KAJ8648576.1/KAJ8634734.1/KAJ8624243.1/KAJ8626271.1/KAJ8617299.1/KAJ8623744.1/KAJ8642772.1/KAJ8637903.1/KAJ8629943.1/KAJ8649908.1/KAJ8644996.1	17
turquoise	KEGG	4391	Hippo signaling pathway - fly	16/1272	54/10044	0.000755565	0.00990953	0.0074027	KAJ8634127.1/KAJ8617156.1/KAJ8617946.1/KAJ8646656.1/KAJ8639234.1/KAJ8628662.1/KAJ8644948.1/KAJ8643289.1/KAJ8632889.1/KAJ8632982.1/KAJ8630601.1/KAJ8637399.1/KAJ8638142.1/KAJ8631739.1/KAJ8637903.1/KAJ8649908.1	16
turquoise	KEGG	4341	Hedgehog signaling pathway - fly	19/1272	70/10044	0.000841384	0.0106264	0.0079382	KAJ8624750.1/KAJ8626425.1/KAJ8633422.1/KAJ8626282.1/KAJ8624751.1/KAJ8642898.1/KAJ8639234.1/KAJ8624190.1/KAJ8623496.1/KAJ8645827.1/KAJ8619534.1/KAJ8632982.1/KAJ8624749.1/KAJ8638142.1/KAJ8650181.1/KAJ8623057.1/KAJ8647020.1/KAJ8636597.1/KAJ8622616.1	19
turquoise	KEGG	4666	Fc gamma R-mediated phagosome formation	20/1272	76/10044	0.000951424	0.011587	0.00865581	KAJ8617079.1/KAJ8623273.1/KAJ8631863.1/KAJ8649862.1/KAJ8621853.1/KAJ8618180.1/KAJ8633339.1/KAJ8634126.1/KAJ8642330.1/KAJ8649863.1/KAJ8636355.1/KAJ8650341.1/KAJ8629403.1/KAJ8620721.1/KAJ8620889.1/KAJ8617027.1/KAJ8620712.1/KAJ8620794.1/KAJ8626490.1/KAJ8632958.1	20
turquoise	KEGG	5231	Choline metabolism in cancer	18/1272	67/10044	0.00129864	0.0150968	0.0112778	KAJ8623273.1/KAJ8631863.1/KAJ8649862.1/KAJ8621853.1/KAJ8617813.1/KAJ8618180.1/KAJ8617194.1/KAJ8634126.1/KAJ8628449.1/KAJ8627823.1/KAJ8649863.1/KAJ8636355.1/KAJ8650341.1/KAJ8620721.1/KAJ8620889.1/KAJ8626490.1/KAJ8639640.1/KAJ8632958.1	18
turquoise	KEGG	4071	Sphingolipid signaling pathway	31/1272	141/10044	0.00133361	0.0150968	0.0112778	KAJ8623273.1/KAJ8617156.1/KAJ8642731.1/KAJ8616077.1/KAJ8630031.1/KAJ8626215.1/KAJ8651139.1/KAJ8648909.1/KAJ8650673.1/KAJ8644948.1/KAJ8643289.1/KAJ8632889.1/KAJ8634126.1/KAJ8624607.1/KAJ8637776.1/KAJ8618977.1/KAJ8647883.1/KAJ8628752.1/KAJ8631739.1/KAJ8637903.1/KAJ8636355.1/KAJ8643478.1/KAJ8650341.1/KAJ8639233.1/KAJ8620889.1/KAJ8642434.1/KAJ8649908.1/KAJ8640635.1/KAJ8637168.1/KAJ8626490.1/KAJ863964…	31
turquoise	KEGG	4350	TGF-beta signaling pathway	17/1272	62/10044	0.00137244	0.0150968	0.0112778	KAJ8617156.1/KAJ8624750.1/KAJ8649862.1/KAJ8624751.1/KAJ8642898.1/KAJ8635088.1/KAJ8628805.1/KAJ8632889.1/KAJ8619534.1/KAJ8624749.1/KAJ8637903.1/KAJ8649863.1/KAJ8650341.1/KAJ8620889.1/KAJ8649908.1/KAJ8636597.1/KAJ8632958.1	17
turquoise	KEGG	5224	Breast cancer	12/1272	37/10044	0.00142787	0.0152157	0.0113666	KAJ8626425.1/KAJ8633422.1/KAJ8649862.1/KAJ8631540.1/KAJ8623496.1/KAJ8634126.1/KAJ8649863.1/KAJ8650181.1/KAJ8650341.1/KAJ8620889.1/KAJ8623057.1/KAJ8632958.1	12
turquoise	KEGG	4340	Hedgehog signaling pathway	15/1272	53/10044	0.00182796	0.0184559	0.0137871	KAJ8626425.1/KAJ8633422.1/KAJ8626282.1/KAJ8639234.1/KAJ8624190.1/KAJ8623496.1/KAJ8645827.1/KAJ8619534.1/KAJ8632982.1/KAJ8638142.1/KAJ8650181.1/KAJ8623057.1/KAJ8647020.1/KAJ8636597.1/KAJ8622616.1	15
turquoise	KEGG	5120	Epithelial cell signaling in Helicobacter pylori infection	13/1272	43/10044	0.00188921	0.0184559	0.0137871	KAJ8620892.1/KAJ8650986.1/KAJ8643190.1/KAJ8628850.1/KAJ8636997.1/KAJ8624656.1/KAJ8642235.1/KAJ8620962.1/KAJ8631524.1/KAJ8641774.1/KAJ8639339.1/KAJ8637672.1/KAJ8645998.1	13
turquoise	KEGG	4145	Phagocytosis	32/1272	150/10044	0.0018943	0.0184559	0.0137871	KAJ8643899.1/KAJ8616966.1/KAJ8620892.1/KAJ8630649.1/KAJ8624606.1/KAJ8648221.1/KAJ8619432.1/KAJ8627626.1/KAJ8641667.1/KAJ8650986.1/KAJ8648576.1/KAJ8643190.1/KAJ8628850.1/KAJ8636997.1/KAJ8648191.1/KAJ8624656.1/KAJ8642235.1/KAJ8643181.1/KAJ8627614.1/KAJ8615267.1/KAJ8620962.1/KAJ8628884.1/KAJ8631524.1/KAJ8629943.1/KAJ8631295.1/KAJ8641774.1/KAJ8630313.1/KAJ8621284.1/KAJ8639339.1/KAJ8637672.1/KAJ864599…	32
turquoise	KEGG	4931	Insulin resistance	23/1272	98/10044	0.0022047	0.0205203	0.0153292	KAJ8623168.1/KAJ8626425.1/KAJ8633422.1/KAJ8649862.1/KAJ8631809.1/KAJ8623496.1/KAJ8624175.1/KAJ8619300.1/KAJ8633979.1/KAJ8649398.1/KAJ8643875.1/KAJ8648628.1/KAJ8649863.1/KAJ8650181.1/KAJ8627243.1/KAJ8623057.1/KAJ8648640.1/KAJ8646440.1/KAJ8634366.1/KAJ8621563.1/KAJ8619538.1/KAJ8639640.1/KAJ8632958.1	23
turquoise	KEGG	4140	Autophagy - animal	40/1272	201/10044	0.00222785	0.0205203	0.0153292	KAJ8616317.1/KAJ8643899.1/KAJ8651122.1/KAJ8647716.1/KAJ8629000.1/KAJ8649862.1/KAJ8632186.1/KAJ8624606.1/KAJ8619573.1/KAJ8633742.1/KAJ8648616.1/KAJ8629312.1/KAJ8632889.1/KAJ8634915.1/KAJ8619300.1/KAJ8626615.1/KAJ8618366.1/KAJ8639107.1/KAJ8633979.1/KAJ8634126.1/KAJ8648576.1/KAJ8634734.1/KAJ8624243.1/KAJ8626271.1/KAJ8649762.1/KAJ8623744.1/KAJ8623194.1/KAJ8643181.1/KAJ8642772.1/KAJ8637903.1/KAJ864986…	40
turquoise	KEGG	4662	B cell receptor signaling pathway	11/1272	34/10044	0.00228672	0.0205203	0.0153292	KAJ8616347.1/KAJ8626425.1/KAJ8633422.1/KAJ8623496.1/KAJ8634126.1/KAJ8650181.1/KAJ8650341.1/KAJ8620889.1/KAJ8623057.1/KAJ8620185.1/KAJ8645049.1	11
turquoise	KEGG	4810	Regulation of actin cytoskeleton	23/1272	99/10044	0.00253594	0.0221733	0.0165641	KAJ8617079.1/KAJ8643261.1/KAJ8631863.1/KAJ8621853.1/KAJ8631809.1/KAJ8618180.1/KAJ8651139.1/KAJ8630649.1/KAJ8633339.1/KAJ8634126.1/KAJ8649398.1/KAJ8642330.1/KAJ8615267.1/KAJ8650341.1/KAJ8629403.1/KAJ8620721.1/KAJ8620889.1/KAJ8621284.1/KAJ8617027.1/KAJ8621563.1/KAJ8620712.1/KAJ8620794.1/KAJ8616495.1	23
turquoise	KEGG	4024	cAMP signaling pathway	19/1272	77/10044	0.00283342	0.0238414	0.0178102	KAJ8623273.1/KAJ8632300.1/KAJ8631809.1/KAJ8651139.1/KAJ8650009.1/KAJ8628805.1/KAJ8634126.1/KAJ8646427.1/KAJ8649398.1/KAJ8638838.1/KAJ8635313.1/KAJ8636355.1/KAJ8650341.1/KAJ8620889.1/KAJ8625852.1/KAJ8633149.1/KAJ8619165.1/KAJ8621563.1/KAJ8626490.1	19
turquoise	KEGG	4978	Mineral absorption	8/1272	21/10044	0.00286656	0.0238414	0.0178102	KAJ8642119.1/KAJ8650898.1/KAJ8626246.1/KAJ8651003.1/KAJ8638388.1/KAJ8647623.1/KAJ8646972.1/KAJ8620508.1	8
turquoise	KEGG	4966	Collecting duct acid secretion	11/1272	35/10044	0.00295959	0.0240291	0.0179504	KAJ8620892.1/KAJ8650986.1/KAJ8643190.1/KAJ8628850.1/KAJ8636997.1/KAJ8624656.1/KAJ8642235.1/KAJ8620962.1/KAJ8631524.1/KAJ8641774.1/KAJ8645998.1	11
turquoise	KEGG	1522	Endocrine resistance	9/1272	26/10044	0.00338633	0.0262441	0.0196051	KAJ8649862.1/KAJ8631540.1/KAJ8634126.1/KAJ8649863.1/KAJ8650341.1/KAJ8620889.1/KAJ8637034.1/KAJ8620945.1/KAJ8632958.1	9
turquoise	KEGG	4550	Signaling pathways regulating pluripotency of stem cells	9/1272	26/10044	0.00338633	0.0262441	0.0196051	KAJ8626425.1/KAJ8633422.1/KAJ8623496.1/KAJ8625604.1/KAJ8634126.1/KAJ8650181.1/KAJ8650341.1/KAJ8620889.1/KAJ8623057.1	9
turquoise	KEGG	5168	Herpes simplex virus 1 infection	27/1272	126/10044	0.00386188	0.0292645	0.0218614	KAJ8624820.1/KAJ8624750.1/KAJ8632054.1/KAJ8647399.1/KAJ8618826.1/KAJ8624751.1/KAJ8631809.1/KAJ8644586.1/KAJ8641155.1/KAJ8642898.1/KAJ8638324.1/KAJ8628805.1/KAJ8626615.1/KAJ8625380.1/KAJ8630904.1/KAJ8619534.1/KAJ8649398.1/KAJ8624749.1/KAJ8620787.1/KAJ8620269.1/KAJ8641746.1/KAJ8640741.1/KAJ8636597.1/KAJ8621563.1/KAJ8630760.1/KAJ8619510.1/KAJ8625997.1	27
turquoise	KEGG	4360	Axon guidance	14/1272	52/10044	0.0042384	0.0314195	0.0234712	KAJ8616347.1/KAJ8626425.1/KAJ8633422.1/KAJ8632300.1/KAJ8651139.1/KAJ8623496.1/KAJ8642330.1/KAJ8650181.1/KAJ8650341.1/KAJ8620889.1/KAJ8623057.1/KAJ8620185.1/KAJ8620794.1/KAJ8645049.1	14
turquoise	KEGG	4510	Focal adhesion	13/1272	47/10044	0.00448393	0.0325324	0.0243026	KAJ8626425.1/KAJ8633422.1/KAJ8631809.1/KAJ8651139.1/KAJ8623496.1/KAJ8634126.1/KAJ8649398.1/KAJ8650181.1/KAJ8650341.1/KAJ8620889.1/KAJ8623057.1/KAJ8621563.1/KAJ8639640.1	13
turquoise	KEGG	4130	SNARE interactions in vesicular transport	17/1272	69/10044	0.00469029	0.0333206	0.0248914	KAJ8623300.1/KAJ8635058.1/KAJ8616117.1/KAJ8627626.1/KAJ8641667.1/KAJ8621829.1/KAJ8641731.1/KAJ8640603.1/KAJ8615066.1/KAJ8639831.1/KAJ8619074.1/KAJ8641224.1/KAJ8643802.1/KAJ8634546.1/KAJ8630313.1/KAJ8615990.1/KAJ8619920.1	17
turquoise	KEGG	4910	Insulin signaling pathway	32/1272	159/10044	0.0048996	0.0340972	0.0254716	KAJ8628937.1/KAJ8623168.1/KAJ8626425.1/KAJ8633422.1/KAJ8647716.1/KAJ8620849.1/KAJ8649862.1/KAJ8631809.1/KAJ8623496.1/KAJ8619300.1/KAJ8641582.1/KAJ8633979.1/KAJ8634126.1/KAJ8646427.1/KAJ8649398.1/KAJ8643875.1/KAJ8646110.1/KAJ8635313.1/KAJ8649863.1/KAJ8650181.1/KAJ8650341.1/KAJ8620889.1/KAJ8625852.1/KAJ8627243.1/KAJ8623057.1/KAJ8615435.1/KAJ8648640.1/KAJ8645330.1/KAJ8621563.1/KAJ8619538.1/KAJ863964…	32
turquoise	KEGG	5010	Alzheimer disease	36/1272	185/10044	0.00525944	0.0358694	0.0267955	KAJ8641534.1/KAJ8616347.1/KAJ8645415.1/KAJ8626425.1/KAJ8633422.1/KAJ8648354.1/KAJ8629000.1/KAJ8647399.1/KAJ8637986.1/KAJ8625483.1/KAJ8624065.1/KAJ8637987.1/KAJ8622170.1/KAJ8623496.1/KAJ8635252.1/KAJ8629312.1/KAJ8649785.1/KAJ8647323.1/KAJ8618366.1/KAJ8646427.1/KAJ8631908.1/KAJ8639553.1/KAJ8643290.1/KAJ8635313.1/KAJ8650181.1/KAJ8650341.1/KAJ8650596.1/KAJ8620889.1/KAJ8625852.1/KAJ8623057.1/KAJ864732…	36
turquoise	KEGG	5213	Endometrial cancer	9/1272	28/10044	0.00592344	0.0396057	0.0295866	KAJ8626425.1/KAJ8633422.1/KAJ8623496.1/KAJ8634126.1/KAJ8650181.1/KAJ8650341.1/KAJ8620889.1/KAJ8623057.1/KAJ8639640.1	9
turquoise	KEGG	4016	MAPK signaling pathway - plant	40/1272	213/10044	0.0063892	0.0418984	0.0312993	KAJ8648053.1/KAJ8643143.1/KAJ8615346.1/KAJ8638081.1/KAJ8634655.1/KAJ8634533.1/KAJ8631225.1/KAJ8642400.1/KAJ8650913.1/KAJ8636307.1/KAJ8640345.1/KAJ8626290.1/KAJ8625999.1/KAJ8641286.1/KAJ8621708.1/KAJ8624175.1/KAJ8626294.1/KAJ8623022.1/KAJ8645404.1/KAJ8646427.1/KAJ8625663.1/KAJ8618295.1/KAJ8638232.1/KAJ8650508.1/KAJ8647678.1/KAJ8640872.1/KAJ8631780.1/KAJ8618326.1/KAJ8636353.1/KAJ8635313.1/KAJ864995…	40
turquoise	KEGG	4916	Melanogenesis	13/1272	49/10044	0.00658062	0.0423395	0.0316288	KAJ8626425.1/KAJ8633422.1/KAJ8632300.1/KAJ8628805.1/KAJ8623496.1/KAJ8634126.1/KAJ8646427.1/KAJ8635313.1/KAJ8650181.1/KAJ8650341.1/KAJ8620889.1/KAJ8625852.1/KAJ8623057.1	13
turquoise	KEGG	280	Valine, leucine and isoleucine degradation	19/1272	83/10044	0.00681806	0.0430548	0.0321632	KAJ8637755.1/KAJ8621314.1/KAJ8641686.1/KAJ8645401.1/KAJ8629879.1/KAJ8640782.1/KAJ8619966.1/KAJ8647104.1/KAJ8625417.1/KAJ8632767.1/KAJ8621313.1/KAJ8638234.1/KAJ8644212.1/KAJ8621537.1/KAJ8626928.1/KAJ8631454.1/KAJ8646388.1/KAJ8636369.1/KAJ8629864.1	19
turquoise	KEGG	5221	Acute myeloid leukemia	6/1272	15/10044	0.00738095	0.0450057	0.0336205	KAJ8649862.1/KAJ8634126.1/KAJ8649863.1/KAJ8650341.1/KAJ8620889.1/KAJ8632958.1	6
turquoise	KEGG	4139	Mitophagy - yeast	17/1272	72/10044	0.00739096	0.0450057	0.0336205	KAJ8639322.1/KAJ8632054.1/KAJ8646245.1/KAJ8645561.1/KAJ8617692.1/KAJ8632186.1/KAJ8638324.1/KAJ8646707.1/KAJ8643381.1/KAJ8628981.1/KAJ8624243.1/KAJ8620455.1/KAJ8617299.1/KAJ8650341.1/KAJ8620889.1/KAJ8640741.1/KAJ8625997.1	17
turquoise	KEGG	71	Fatty acid degradation	18/1272	78/10044	0.00762999	0.0456461	0.0340989	KAJ8637755.1/KAJ8625502.1/KAJ8616770.1/KAJ8621314.1/KAJ8620705.1/KAJ8640518.1/KAJ8629879.1/KAJ8619966.1/KAJ8650009.1/KAJ8625417.1/KAJ8621313.1/KAJ8638838.1/KAJ8636374.1/KAJ8626928.1/KAJ8631454.1/KAJ8633149.1/KAJ8619165.1/KAJ8629864.1	18
turquoise	KEGG	4270	Vascular smooth muscle contraction	12/1272	45/10044	0.00849723	0.0495898	0.037045	KAJ8631809.1/KAJ8651139.1/KAJ8643296.1/KAJ8634126.1/KAJ8646427.1/KAJ8649398.1/KAJ8640334.1/KAJ8635313.1/KAJ8650341.1/KAJ8620889.1/KAJ8625852.1/KAJ8621563.1	12
turquoise	KEGG	4720	Long-term potentiation	14/1272	56/10044	0.00858005	0.0495898	0.037045	KAJ8616347.1/KAJ8632300.1/KAJ8631809.1/KAJ8628805.1/KAJ8634126.1/KAJ8646427.1/KAJ8649398.1/KAJ8635313.1/KAJ8650341.1/KAJ8620889.1/KAJ8625852.1/KAJ8620185.1/KAJ8621563.1/KAJ8645049.1	14
blue	BP	GO:0007018	microtubule-based movement	40/1045	118/14376	2.86833e-17	3.84542e-14	3.49021e-14	KAJ8632260.1/KAJ8629757.1/KAJ8645553.1/KAJ8620869.1/KAJ8624725.1/KAJ8639862.1/KAJ8639228.1/KAJ8623516.1/KAJ8635121.1/KAJ8640473.1/KAJ8632434.1/KAJ8617386.1/KAJ8616086.1/KAJ8636647.1/KAJ8623006.1/KAJ8617797.1/KAJ8623138.1/KAJ8634367.1/KAJ8625411.1/KAJ8620811.1/KAJ8636162.1/KAJ8636761.1/KAJ8641749.1/KAJ8631418.1/KAJ8643680.1/KAJ8644381.1/KAJ8623305.1/KAJ8646210.1/KAJ8620571.1/KAJ8645485.1/KAJ864535…	40
blue	BP	GO:0006260	DNA replication	57/1045	226/14376	3.31074e-17	3.84542e-14	3.49021e-14	KAJ8619007.1/KAJ8633936.1/KAJ8646498.1/KAJ8647252.1/KAJ8650866.1/KAJ8643976.1/KAJ8622427.1/KAJ8617514.1/KAJ8633837.1/KAJ8620764.1/KAJ8625542.1/KAJ8615210.1/KAJ8644711.1/KAJ8631298.1/KAJ8643977.1/KAJ8623352.1/KAJ8616288.1/KAJ8628745.1/KAJ8648160.1/KAJ8628582.1/KAJ8625463.1/KAJ8630312.1/KAJ8640751.1/KAJ8624436.1/KAJ8623691.1/KAJ8630091.1/KAJ8645212.1/KAJ8636469.1/KAJ8619732.1/KAJ8643552.1/KAJ864609…	57
blue	BP	GO:0000280	nuclear division	61/1045	272/14376	1.04113e-15	8.06179e-13	7.31711e-13	KAJ8638755.1/KAJ8642028.1/KAJ8615482.1/KAJ8633936.1/KAJ8630948.1/KAJ8650866.1/KAJ8624725.1/KAJ8631366.1/KAJ8633373.1/KAJ8619100.1/KAJ8634324.1/KAJ8648682.1/KAJ8641016.1/KAJ8639040.1/KAJ8632434.1/KAJ8634323.1/KAJ8626762.1/KAJ8617386.1/KAJ8616628.1/KAJ8643686.1/KAJ8633736.1/KAJ8617505.1/KAJ8627103.1/KAJ8631273.1/KAJ8650865.1/KAJ8621287.1/KAJ8637994.1/KAJ8646913.1/KAJ8645212.1/KAJ8627111.1/KAJ864355…	61
blue	BP	GO:0006261	DNA-templated DNA replication	50/1045	198/14376	2.84974e-15	1.65499e-12	1.50211e-12	KAJ8633936.1/KAJ8646498.1/KAJ8647252.1/KAJ8650866.1/KAJ8643976.1/KAJ8622427.1/KAJ8617514.1/KAJ8633837.1/KAJ8620764.1/KAJ8625542.1/KAJ8615210.1/KAJ8644711.1/KAJ8631298.1/KAJ8643977.1/KAJ8623352.1/KAJ8616288.1/KAJ8628582.1/KAJ8625463.1/KAJ8630312.1/KAJ8640751.1/KAJ8624436.1/KAJ8623691.1/KAJ8645212.1/KAJ8636469.1/KAJ8619732.1/KAJ8643552.1/KAJ8649173.1/KAJ8630979.1/KAJ8615681.1/KAJ8647366.1/KAJ862271…	50
blue	BP	GO:0048285	organelle fission	68/1045	336/14376	5.61352e-15	2.60804e-12	2.36713e-12	KAJ8638755.1/KAJ8646712.1/KAJ8642028.1/KAJ8615482.1/KAJ8633936.1/KAJ8630948.1/KAJ8629315.1/KAJ8650866.1/KAJ8624725.1/KAJ8631366.1/KAJ8633373.1/KAJ8619100.1/KAJ8634324.1/KAJ8625984.1/KAJ8648682.1/KAJ8631131.1/KAJ8641016.1/KAJ8639040.1/KAJ8631521.1/KAJ8632434.1/KAJ8634323.1/KAJ8626762.1/KAJ8617386.1/KAJ8616628.1/KAJ8643686.1/KAJ8633736.1/KAJ8617505.1/KAJ8627103.1/KAJ8631273.1/KAJ8650865.1/KAJ862128…	68
blue	BP	GO:0006310	DNA recombination	46/1045	196/14376	6.5637e-13	2.52293e-10	2.28988e-10	KAJ8615482.1/KAJ8633936.1/KAJ8630948.1/KAJ8646498.1/KAJ8639368.1/KAJ8650866.1/KAJ8630987.1/KAJ8633837.1/KAJ8633373.1/KAJ8620764.1/KAJ8625542.1/KAJ8634324.1/KAJ8616189.1/KAJ8644711.1/KAJ8630988.1/KAJ8641016.1/KAJ8636476.1/KAJ8633995.1/KAJ8634323.1/KAJ8633736.1/KAJ8650865.1/KAJ8621287.1/KAJ8637994.1/KAJ8615901.1/KAJ8627111.1/KAJ8649173.1/KAJ8628104.1/KAJ8649313.1/KAJ8620576.1/KAJ8646274.1/KAJ861568…	46
blue	BP	GO:0007017	microtubule-based process	57/1045	281/14376	8.52001e-13	2.52293e-10	2.28988e-10	KAJ8632260.1/KAJ8629757.1/KAJ8645553.1/KAJ8650866.1/KAJ8620869.1/KAJ8624725.1/KAJ8648395.1/KAJ8639862.1/KAJ8648682.1/KAJ8619654.1/KAJ8639228.1/KAJ8623516.1/KAJ8635121.1/KAJ8640473.1/KAJ8632434.1/KAJ8644929.1/KAJ8622678.1/KAJ8617386.1/KAJ8615659.1/KAJ8616086.1/KAJ8629028.1/KAJ8619568.1/KAJ8646913.1/KAJ8650108.1/KAJ8636647.1/KAJ8623006.1/KAJ8616826.1/KAJ8617797.1/KAJ8623138.1/KAJ8634367.1/KAJ862541…	57
blue	BP	GO:0140013	meiotic nuclear division	42/1045	169/14376	8.68853e-13	2.52293e-10	2.28988e-10	KAJ8642028.1/KAJ8615482.1/KAJ8633936.1/KAJ8630948.1/KAJ8650866.1/KAJ8631366.1/KAJ8633373.1/KAJ8634324.1/KAJ8641016.1/KAJ8632434.1/KAJ8634323.1/KAJ8626762.1/KAJ8616628.1/KAJ8633736.1/KAJ8617505.1/KAJ8631273.1/KAJ8650865.1/KAJ8621287.1/KAJ8637994.1/KAJ8645212.1/KAJ8627111.1/KAJ8643552.1/KAJ8647295.1/KAJ8650197.1/KAJ8617797.1/KAJ8628104.1/KAJ8649313.1/KAJ8634367.1/KAJ8646274.1/KAJ8645810.1/KAJ862779…	42
blue	BP	GO:0000278	mitotic cell cycle	79/1045	500/14376	3.16202e-11	8.16152e-09	7.40763e-09	KAJ8638755.1/KAJ8649103.1/KAJ8646498.1/KAJ8647252.1/KAJ8650866.1/KAJ8615667.1/KAJ8620869.1/KAJ8624725.1/KAJ8632924.1/KAJ8633837.1/KAJ8619100.1/KAJ8620764.1/KAJ8615210.1/KAJ8634774.1/KAJ8648395.1/KAJ8630428.1/KAJ8648682.1/KAJ8639040.1/KAJ8623516.1/KAJ8628346.1/KAJ8644929.1/KAJ8617386.1/KAJ8643686.1/KAJ8617505.1/KAJ8627103.1/KAJ8617847.1/KAJ8629860.1/KAJ8637994.1/KAJ8619568.1/KAJ8646913.1/KAJ864521…	79
blue	BP	GO:0051726	regulation of cell cycle	73/1045	447/14376	3.83228e-11	8.90238e-09	8.08006e-09	KAJ8626408.1/KAJ8646498.1/KAJ8638290.1/KAJ8639368.1/KAJ8647252.1/KAJ8650866.1/KAJ8615667.1/KAJ8630987.1/KAJ8640677.1/KAJ8633837.1/KAJ8618217.1/KAJ8625542.1/KAJ8650755.1/KAJ8616189.1/KAJ8644711.1/KAJ8630988.1/KAJ8648682.1/KAJ8619654.1/KAJ8623024.1/KAJ8632533.1/KAJ8636476.1/KAJ8644929.1/KAJ8622678.1/KAJ8626762.1/KAJ8617386.1/KAJ8616628.1/KAJ8643686.1/KAJ8637994.1/KAJ8645212.1/KAJ8650108.1/KAJ861590…	73
blue	BP	GO:1903046	meiotic cell cycle process	55/1045	292/14376	4.55348e-11	9.61612e-09	8.72787e-09	KAJ8642028.1/KAJ8615482.1/KAJ8633936.1/KAJ8630948.1/KAJ8650866.1/KAJ8630987.1/KAJ8631366.1/KAJ8633373.1/KAJ8645332.1/KAJ8634324.1/KAJ8630988.1/KAJ8641016.1/KAJ8631991.1/KAJ8636476.1/KAJ8632434.1/KAJ8634323.1/KAJ8626762.1/KAJ8616628.1/KAJ8633736.1/KAJ8617505.1/KAJ8631273.1/KAJ8650865.1/KAJ8629028.1/KAJ8621287.1/KAJ8637994.1/KAJ8619568.1/KAJ8645212.1/KAJ8627111.1/KAJ8643552.1/KAJ8647295.1/KAJ865019…	55
blue	BP	GO:0006281	DNA repair	66/1045	394/14376	1.12696e-10	2.1816e-08	1.98008e-08	KAJ8633936.1/KAJ8630948.1/KAJ8649103.1/KAJ8646498.1/KAJ8639368.1/KAJ8650866.1/KAJ8630987.1/KAJ8643976.1/KAJ8622450.1/KAJ8632924.1/KAJ8633837.1/KAJ8620764.1/KAJ8634324.1/KAJ8615210.1/KAJ8616189.1/KAJ8644711.1/KAJ8630988.1/KAJ8631131.1/KAJ8641016.1/KAJ8643977.1/KAJ8636476.1/KAJ8633995.1/KAJ8634323.1/KAJ8625463.1/KAJ8633736.1/KAJ8622850.1/KAJ8621287.1/KAJ8615335.1/KAJ8620628.1/KAJ8615901.1/KAJ862309…	66
blue	BP	GO:0098813	nuclear chromosome segregation	40/1045	180/14376	1.27148e-10	2.27205e-08	2.06217e-08	KAJ8638755.1/KAJ8615482.1/KAJ8633936.1/KAJ8649103.1/KAJ8650866.1/KAJ8624725.1/KAJ8632924.1/KAJ8633373.1/KAJ8619100.1/KAJ8639040.1/KAJ8632434.1/KAJ8617386.1/KAJ8643686.1/KAJ8633736.1/KAJ8617505.1/KAJ8637994.1/KAJ8627111.1/KAJ8647295.1/KAJ8628104.1/KAJ8649313.1/KAJ8646274.1/KAJ8645810.1/KAJ8636761.1/KAJ8644401.1/KAJ8649760.1/KAJ8623642.1/KAJ8627795.1/KAJ8645225.1/KAJ8646664.1/KAJ8620571.1/KAJ864548…	40
blue	BP	GO:0051321	meiotic cell cycle	56/1045	314/14376	2.69974e-10	4.47964e-08	4.06585e-08	KAJ8642028.1/KAJ8615482.1/KAJ8633936.1/KAJ8630948.1/KAJ8650866.1/KAJ8630987.1/KAJ8631366.1/KAJ8633373.1/KAJ8645332.1/KAJ8634324.1/KAJ8630988.1/KAJ8641016.1/KAJ8631991.1/KAJ8636476.1/KAJ8632434.1/KAJ8634323.1/KAJ8626762.1/KAJ8616628.1/KAJ8633736.1/KAJ8617505.1/KAJ8631273.1/KAJ8650865.1/KAJ8629028.1/KAJ8621287.1/KAJ8637994.1/KAJ8619568.1/KAJ8646913.1/KAJ8645212.1/KAJ8627111.1/KAJ8643552.1/KAJ864729…	56
blue	BP	GO:0007059	chromosome segregation	42/1045	205/14376	6.46323e-10	1.00094e-07	9.08481e-08	KAJ8638755.1/KAJ8615482.1/KAJ8633936.1/KAJ8649103.1/KAJ8650866.1/KAJ8624725.1/KAJ8632924.1/KAJ8633373.1/KAJ8619100.1/KAJ8639040.1/KAJ8632434.1/KAJ8617386.1/KAJ8643686.1/KAJ8633736.1/KAJ8617505.1/KAJ8637994.1/KAJ8627111.1/KAJ8647295.1/KAJ8628104.1/KAJ8649313.1/KAJ8646274.1/KAJ8645810.1/KAJ8636761.1/KAJ8644401.1/KAJ8649760.1/KAJ8623642.1/KAJ8627795.1/KAJ8645225.1/KAJ8646664.1/KAJ8620571.1/KAJ864548…	42
blue	BP	GO:0006974	cellular response to DNA damage stimulus	74/1045	490/14376	1.11329e-09	1.61636e-07	1.46706e-07	KAJ8633936.1/KAJ8630948.1/KAJ8649103.1/KAJ8646498.1/KAJ8639368.1/KAJ8647252.1/KAJ8650866.1/KAJ8630987.1/KAJ8643976.1/KAJ8622450.1/KAJ8632924.1/KAJ8633837.1/KAJ8620764.1/KAJ8625542.1/KAJ8634324.1/KAJ8615210.1/KAJ8616189.1/KAJ8644711.1/KAJ8630988.1/KAJ8631131.1/KAJ8641016.1/KAJ8643977.1/KAJ8636476.1/KAJ8633995.1/KAJ8634323.1/KAJ8625463.1/KAJ8633736.1/KAJ8622850.1/KAJ8621287.1/KAJ8615335.1/KAJ862062…	74
blue	BP	GO:0061982	meiosis I cell cycle process	32/1045	141/14376	5.21077e-09	7.12036e-07	6.46264e-07	KAJ8615482.1/KAJ8633936.1/KAJ8630948.1/KAJ8650866.1/KAJ8630987.1/KAJ8633373.1/KAJ8634324.1/KAJ8630988.1/KAJ8641016.1/KAJ8636476.1/KAJ8632434.1/KAJ8634323.1/KAJ8633736.1/KAJ8617505.1/KAJ8650865.1/KAJ8621287.1/KAJ8637994.1/KAJ8645212.1/KAJ8643552.1/KAJ8628104.1/KAJ8649313.1/KAJ8646274.1/KAJ8645810.1/KAJ8633860.1/KAJ8620890.1/KAJ8619003.1/KAJ8646664.1/KAJ8637712.1/KAJ8626726.1/KAJ8634162.1/KAJ863651…	32
blue	BP	GO:0006302	double-strand break repair	36/1045	173/14376	6.98194e-09	9.01058e-07	8.17826e-07	KAJ8630948.1/KAJ8649103.1/KAJ8646498.1/KAJ8639368.1/KAJ8650866.1/KAJ8622450.1/KAJ8632924.1/KAJ8633837.1/KAJ8620764.1/KAJ8634324.1/KAJ8616189.1/KAJ8644711.1/KAJ8641016.1/KAJ8633995.1/KAJ8634323.1/KAJ8621287.1/KAJ8615901.1/KAJ8627111.1/KAJ8649173.1/KAJ8630979.1/KAJ8649313.1/KAJ8646274.1/KAJ8646229.1/KAJ8615687.1/KAJ8645984.1/KAJ8645225.1/KAJ8620890.1/KAJ8646051.1/KAJ8619003.1/KAJ8635401.1/KAJ862725…	36
blue	BP	GO:0010212	response to ionizing radiation	18/1045	52/14376	1.10665e-08	1.35302e-06	1.22804e-06	KAJ8630948.1/KAJ8648681.1/KAJ8650866.1/KAJ8622450.1/KAJ8616189.1/KAJ8641016.1/KAJ8641980.1/KAJ8633995.1/KAJ8621287.1/KAJ8649313.1/KAJ8646369.1/KAJ8620890.1/KAJ8646051.1/KAJ8619003.1/KAJ8627253.1/KAJ8646276.1/KAJ8646115.1/KAJ8615644.1	18
blue	BP	GO:0007131	reciprocal meiotic recombination	21/1045	70/14376	1.25472e-08	1.38796e-06	1.25975e-06	KAJ8615482.1/KAJ8633936.1/KAJ8630948.1/KAJ8633373.1/KAJ8634324.1/KAJ8641016.1/KAJ8634323.1/KAJ8633736.1/KAJ8650865.1/KAJ8621287.1/KAJ8637994.1/KAJ8628104.1/KAJ8649313.1/KAJ8646274.1/KAJ8645810.1/KAJ8633860.1/KAJ8620890.1/KAJ8619003.1/KAJ8646664.1/KAJ8626726.1/KAJ8634162.1	21
blue	BP	GO:0035825	homologous recombination	21/1045	70/14376	1.25472e-08	1.38796e-06	1.25975e-06	KAJ8615482.1/KAJ8633936.1/KAJ8630948.1/KAJ8633373.1/KAJ8634324.1/KAJ8641016.1/KAJ8634323.1/KAJ8633736.1/KAJ8650865.1/KAJ8621287.1/KAJ8637994.1/KAJ8628104.1/KAJ8649313.1/KAJ8646274.1/KAJ8645810.1/KAJ8633860.1/KAJ8620890.1/KAJ8619003.1/KAJ8646664.1/KAJ8626726.1/KAJ8634162.1	21
blue	BP	GO:0051052	regulation of DNA metabolic process	45/1045	256/14376	2.45599e-08	2.59331e-06	2.35376e-06	KAJ8626408.1/KAJ8646498.1/KAJ8647252.1/KAJ8650866.1/KAJ8630987.1/KAJ8643976.1/KAJ8622450.1/KAJ8617514.1/KAJ8633837.1/KAJ8618217.1/KAJ8625542.1/KAJ8650755.1/KAJ8629116.1/KAJ8644711.1/KAJ8630988.1/KAJ8650420.1/KAJ8643977.1/KAJ8632533.1/KAJ8636476.1/KAJ8650865.1/KAJ8623261.1/KAJ8636469.1/KAJ8640521.1/KAJ8620810.1/KAJ8626645.1/KAJ8649173.1/KAJ8625812.1/KAJ8647366.1/KAJ8622714.1/KAJ8645246.1/KAJ863615…	45
blue	BP	GO:0065004	protein-DNA complex assembly	26/1045	106/14376	2.60072e-08	2.62673e-06	2.38409e-06	KAJ8631621.1/KAJ8630948.1/KAJ8646498.1/KAJ8639368.1/KAJ8642300.1/KAJ8620862.1/KAJ8634613.1/KAJ8618410.1/KAJ8616189.1/KAJ8632459.1/KAJ8633995.1/KAJ8617386.1/KAJ8621287.1/KAJ8615901.1/KAJ8620810.1/KAJ8640107.1/KAJ8649313.1/KAJ8649760.1/KAJ8650266.1/KAJ8620890.1/KAJ8646051.1/KAJ8637712.1/KAJ8645359.1/KAJ8646472.1/KAJ8618854.1/KAJ8628911.1	26
blue	BP	GO:0000724	double-strand break repair via homologous recombination	25/1045	100/14376	3.19512e-08	3.09261e-06	2.80694e-06	KAJ8630948.1/KAJ8646498.1/KAJ8639368.1/KAJ8650866.1/KAJ8633837.1/KAJ8620764.1/KAJ8634324.1/KAJ8616189.1/KAJ8644711.1/KAJ8633995.1/KAJ8634323.1/KAJ8621287.1/KAJ8615901.1/KAJ8627111.1/KAJ8649173.1/KAJ8649313.1/KAJ8646274.1/KAJ8615687.1/KAJ8620890.1/KAJ8646051.1/KAJ8619003.1/KAJ8627253.1/KAJ8643813.1/KAJ8630605.1/KAJ8618854.1	25
blue	BP	GO:0010564	regulation of cell cycle process	47/1045	280/14376	5.26545e-08	4.89266e-06	4.44072e-06	KAJ8646498.1/KAJ8647252.1/KAJ8650866.1/KAJ8615667.1/KAJ8630987.1/KAJ8633837.1/KAJ8618217.1/KAJ8625542.1/KAJ8650755.1/KAJ8616189.1/KAJ8644711.1/KAJ8630988.1/KAJ8648682.1/KAJ8632533.1/KAJ8636476.1/KAJ8644929.1/KAJ8617386.1/KAJ8643686.1/KAJ8645212.1/KAJ8650108.1/KAJ8640521.1/KAJ8623099.1/KAJ8643552.1/KAJ8633476.1/KAJ8626645.1/KAJ8647295.1/KAJ8634593.1/KAJ8649173.1/KAJ8625812.1/KAJ8647366.1/KAJ864627…	47
blue	BP	GO:1903047	mitotic cell cycle process	67/1045	467/14376	5.48225e-08	4.89818e-06	4.44573e-06	KAJ8638755.1/KAJ8646498.1/KAJ8647252.1/KAJ8650866.1/KAJ8615667.1/KAJ8620869.1/KAJ8624725.1/KAJ8633837.1/KAJ8619100.1/KAJ8620764.1/KAJ8615210.1/KAJ8634774.1/KAJ8648395.1/KAJ8630428.1/KAJ8648682.1/KAJ8639040.1/KAJ8623516.1/KAJ8628346.1/KAJ8644929.1/KAJ8617386.1/KAJ8643686.1/KAJ8617505.1/KAJ8627103.1/KAJ8617847.1/KAJ8629860.1/KAJ8637994.1/KAJ8619568.1/KAJ8646913.1/KAJ8650108.1/KAJ8626182.1/KAJ862711…	67
blue	BP	GO:0007127	meiosis I	28/1045	127/14376	9.05359e-08	7.78944e-06	7.06992e-06	KAJ8615482.1/KAJ8633936.1/KAJ8630948.1/KAJ8650866.1/KAJ8633373.1/KAJ8634324.1/KAJ8641016.1/KAJ8632434.1/KAJ8634323.1/KAJ8633736.1/KAJ8617505.1/KAJ8650865.1/KAJ8621287.1/KAJ8637994.1/KAJ8645212.1/KAJ8643552.1/KAJ8628104.1/KAJ8649313.1/KAJ8646274.1/KAJ8645810.1/KAJ8633860.1/KAJ8620890.1/KAJ8619003.1/KAJ8646664.1/KAJ8637712.1/KAJ8626726.1/KAJ8634162.1/KAJ8636512.1	28
blue	BP	GO:0000725	recombinational repair	25/1045	110/14376	2.36887e-07	1.96532e-05	1.78378e-05	KAJ8630948.1/KAJ8646498.1/KAJ8639368.1/KAJ8650866.1/KAJ8633837.1/KAJ8620764.1/KAJ8634324.1/KAJ8616189.1/KAJ8644711.1/KAJ8633995.1/KAJ8634323.1/KAJ8621287.1/KAJ8615901.1/KAJ8627111.1/KAJ8649173.1/KAJ8649313.1/KAJ8646274.1/KAJ8615687.1/KAJ8620890.1/KAJ8646051.1/KAJ8619003.1/KAJ8627253.1/KAJ8643813.1/KAJ8630605.1/KAJ8618854.1	25
blue	BP	GO:0009934	regulation of meristem structural organization	11/1045	24/14376	2.93729e-07	2.35287e-05	2.13553e-05	KAJ8639368.1/KAJ8616189.1/KAJ8631991.1/KAJ8628346.1/KAJ8617847.1/KAJ8615901.1/KAJ8638459.1/KAJ8641685.1/KAJ8628207.1/KAJ8646051.1/KAJ8643627.1	11
blue	BP	GO:0090329	regulation of DNA-templated DNA replication	24/1045	104/14376	3.04075e-07	2.35455e-05	2.13706e-05	KAJ8646498.1/KAJ8647252.1/KAJ8650866.1/KAJ8643976.1/KAJ8617514.1/KAJ8633837.1/KAJ8618217.1/KAJ8650755.1/KAJ8643977.1/KAJ8632533.1/KAJ8636469.1/KAJ8640521.1/KAJ8626645.1/KAJ8649173.1/KAJ8625812.1/KAJ8647366.1/KAJ8622714.1/KAJ8636157.1/KAJ8647851.1/KAJ8646953.1/KAJ8625390.1/KAJ8636158.1/KAJ8647035.1/KAJ8643194.1	24
blue	BP	GO:0090626	plant epidermis morphogenesis	27/1045	127/14376	3.34866e-07	2.50934e-05	2.27754e-05	KAJ8621335.1/KAJ8617413.1/KAJ8619588.1/KAJ8650581.1/KAJ8621367.1/KAJ8632533.1/KAJ8621855.1/KAJ8642878.1/KAJ8615245.1/KAJ8634382.1/KAJ8645212.1/KAJ8630523.1/KAJ8643552.1/KAJ8615029.1/KAJ8645609.1/KAJ8625812.1/KAJ8647746.1/KAJ8647851.1/KAJ8622575.1/KAJ8647949.1/KAJ8643680.1/KAJ8638944.1/KAJ8617415.1/KAJ8647035.1/KAJ8620571.1/KAJ8625393.1/KAJ8627534.1	27
blue	BP	GO:0010016	shoot system morphogenesis	37/1045	210/14376	4.02629e-07	2.92283e-05	2.65285e-05	KAJ8632125.1/KAJ8621335.1/KAJ8639798.1/KAJ8628654.1/KAJ8638867.1/KAJ8625912.1/KAJ8619588.1/KAJ8641290.1/KAJ8640644.1/KAJ8631387.1/KAJ8631354.1/KAJ8641656.1/KAJ8625940.1/KAJ8642613.1/KAJ8634382.1/KAJ8633874.1/KAJ8621318.1/KAJ8642115.1/KAJ8645609.1/KAJ8630979.1/KAJ8638459.1/KAJ8625812.1/KAJ8647746.1/KAJ8627281.1/KAJ8624411.1/KAJ8647851.1/KAJ8622575.1/KAJ8642128.1/KAJ8624697.1/KAJ8638944.1/KAJ864703…	37
blue	BP	GO:0006334	nucleosome assembly	12/1045	31/14376	7.8887e-07	5.55317e-05	5.04021e-05	KAJ8631621.1/KAJ8639368.1/KAJ8642300.1/KAJ8620862.1/KAJ8634613.1/KAJ8618410.1/KAJ8632459.1/KAJ8615901.1/KAJ8640107.1/KAJ8650266.1/KAJ8646472.1/KAJ8618854.1	12
blue	BP	GO:0032875	regulation of DNA endoreduplication	13/1045	37/14376	1.00896e-06	6.89313e-05	6.2564e-05	KAJ8618217.1/KAJ8650755.1/KAJ8632533.1/KAJ8640521.1/KAJ8626645.1/KAJ8625812.1/KAJ8647366.1/KAJ8636157.1/KAJ8647851.1/KAJ8625390.1/KAJ8636158.1/KAJ8647035.1/KAJ8643194.1	13
blue	BP	GO:0006335	DNA replication-dependent chromatin assembly	7/1045	10/14376	1.03857e-06	6.89313e-05	6.2564e-05	KAJ8631621.1/KAJ8642300.1/KAJ8620862.1/KAJ8634613.1/KAJ8618410.1/KAJ8632459.1/KAJ8650266.1	7
blue	BP	GO:0006275	regulation of DNA replication	25/1045	121/14376	1.58272e-06	0.00010213	9.26957e-05	KAJ8626408.1/KAJ8646498.1/KAJ8647252.1/KAJ8650866.1/KAJ8643976.1/KAJ8617514.1/KAJ8633837.1/KAJ8618217.1/KAJ8650755.1/KAJ8643977.1/KAJ8632533.1/KAJ8636469.1/KAJ8640521.1/KAJ8626645.1/KAJ8649173.1/KAJ8625812.1/KAJ8647366.1/KAJ8622714.1/KAJ8636157.1/KAJ8647851.1/KAJ8646953.1/KAJ8625390.1/KAJ8636158.1/KAJ8647035.1/KAJ8643194.1	25
blue	BP	GO:0071103	DNA conformation change	34/1045	196/14376	1.70093e-06	0.000105803	9.60302e-05	KAJ8638755.1/KAJ8631621.1/KAJ8646498.1/KAJ8639368.1/KAJ8643976.1/KAJ8642300.1/KAJ8617514.1/KAJ8620862.1/KAJ8634613.1/KAJ8618410.1/KAJ8634324.1/KAJ8631298.1/KAJ8616002.1/KAJ8632459.1/KAJ8643977.1/KAJ8623352.1/KAJ8639040.1/KAJ8634323.1/KAJ8640639.1/KAJ8615901.1/KAJ8636469.1/KAJ8620810.1/KAJ8640107.1/KAJ8615687.1/KAJ8623642.1/KAJ8646953.1/KAJ8650266.1/KAJ8646472.1/KAJ8643813.1/KAJ8635337.1/KAJ862676…	34
blue	BP	GO:0006270	DNA replication initiation	12/1045	33/14376	1.73075e-06	0.000105803	9.60302e-05	KAJ8646498.1/KAJ8622427.1/KAJ8633837.1/KAJ8620764.1/KAJ8628582.1/KAJ8623691.1/KAJ8649173.1/KAJ8630979.1/KAJ8615681.1/KAJ8648008.1/KAJ8631155.1/KAJ8628911.1	12
blue	BP	GO:0045132	meiotic chromosome segregation	21/1045	94/14376	2.88869e-06	0.000172062	0.000156168	KAJ8615482.1/KAJ8633936.1/KAJ8650866.1/KAJ8633373.1/KAJ8632434.1/KAJ8633736.1/KAJ8617505.1/KAJ8637994.1/KAJ8627111.1/KAJ8647295.1/KAJ8628104.1/KAJ8649313.1/KAJ8646274.1/KAJ8645810.1/KAJ8627795.1/KAJ8646664.1/KAJ8637712.1/KAJ8646472.1/KAJ8626726.1/KAJ8634162.1/KAJ8636512.1	21
blue	BP	GO:0071824	protein-DNA complex subunit organization	27/1045	144/14376	4.38287e-06	0.000250266	0.000227148	KAJ8631621.1/KAJ8630948.1/KAJ8646498.1/KAJ8639368.1/KAJ8642300.1/KAJ8620862.1/KAJ8634613.1/KAJ8618410.1/KAJ8616189.1/KAJ8632459.1/KAJ8633995.1/KAJ8617386.1/KAJ8621287.1/KAJ8615901.1/KAJ8620810.1/KAJ8640107.1/KAJ8649313.1/KAJ8649760.1/KAJ8650266.1/KAJ8620890.1/KAJ8646051.1/KAJ8637712.1/KAJ8645359.1/KAJ8646472.1/KAJ8618854.1/KAJ8628911.1/KAJ8615644.1	27
blue	BP	GO:0007135	meiosis II	9/1045	20/14376	4.41709e-06	0.000250266	0.000227148	KAJ8642028.1/KAJ8626762.1/KAJ8616628.1/KAJ8631273.1/KAJ8645212.1/KAJ8627111.1/KAJ8643552.1/KAJ8627795.1/KAJ8636512.1	9
blue	BP	GO:0048532	anatomical structure arrangement	18/1045	75/14376	5.0016e-06	0.000276636	0.000251083	KAJ8640842.1/KAJ8639798.1/KAJ8644711.1/KAJ8631991.1/KAJ8631387.1/KAJ8628346.1/KAJ8631354.1/KAJ8641656.1/KAJ8617847.1/KAJ8642115.1/KAJ8646819.1/KAJ8627281.1/KAJ8642128.1/KAJ8628207.1/KAJ8639735.1/KAJ8635253.1/KAJ8646699.1/KAJ8618854.1	18
blue	BP	GO:0000018	regulation of DNA recombination	15/1045	55/14376	5.67424e-06	0.000306541	0.000278225	KAJ8630987.1/KAJ8643976.1/KAJ8622450.1/KAJ8625542.1/KAJ8644711.1/KAJ8630988.1/KAJ8650420.1/KAJ8643977.1/KAJ8636476.1/KAJ8650865.1/KAJ8619003.1/KAJ8647346.1/KAJ8646276.1/KAJ8646115.1/KAJ8630986.1	15
blue	BP	GO:0051053	negative regulation of DNA metabolic process	19/1045	83/14376	5.81432e-06	0.00030697	0.000278614	KAJ8646498.1/KAJ8647252.1/KAJ8650866.1/KAJ8630987.1/KAJ8643976.1/KAJ8618217.1/KAJ8644711.1/KAJ8630988.1/KAJ8650420.1/KAJ8643977.1/KAJ8632533.1/KAJ8636476.1/KAJ8647366.1/KAJ8636157.1/KAJ8625390.1/KAJ8636158.1/KAJ8646115.1/KAJ8630986.1/KAJ8631495.1	19
blue	BP	GO:0045910	negative regulation of DNA recombination	9/1045	21/14376	7.23198e-06	0.000365215	0.00033148	KAJ8630987.1/KAJ8643976.1/KAJ8644711.1/KAJ8630988.1/KAJ8650420.1/KAJ8643977.1/KAJ8636476.1/KAJ8646115.1/KAJ8630986.1	9
blue	BP	GO:0061983	meiosis II cell cycle process	9/1045	21/14376	7.23198e-06	0.000365215	0.00033148	KAJ8642028.1/KAJ8626762.1/KAJ8616628.1/KAJ8631273.1/KAJ8645212.1/KAJ8627111.1/KAJ8643552.1/KAJ8627795.1/KAJ8636512.1	9
blue	BP	GO:0048509	regulation of meristem development	29/1045	169/14376	1.20117e-05	0.000575341	0.000522196	KAJ8639368.1/KAJ8637356.1/KAJ8623454.1/KAJ8616189.1/KAJ8631991.1/KAJ8628346.1/KAJ8627926.1/KAJ8617492.1/KAJ8617847.1/KAJ8625302.1/KAJ8615901.1/KAJ8636469.1/KAJ8639079.1/KAJ8638459.1/KAJ8622902.1/KAJ8638489.1/KAJ8636157.1/KAJ8641685.1/KAJ8628207.1/KAJ8636158.1/KAJ8646051.1/KAJ8644851.1/KAJ8647031.1/KAJ8643627.1/KAJ8637689.1/KAJ8634832.1/KAJ8632834.1/KAJ8647423.1/KAJ8633463.1	29
blue	BP	GO:0031540	regulation of anthocyanin biosynthetic process	7/1045	13/14376	1.22197e-05	0.000575341	0.000522196	KAJ8645468.1/KAJ8642878.1/KAJ8640946.1/KAJ8645728.1/KAJ8626075.1/KAJ8647021.1/KAJ8625824.1	7
blue	BP	GO:0051026	chiasma assembly	7/1045	13/14376	1.22197e-05	0.000575341	0.000522196	KAJ8633373.1/KAJ8633736.1/KAJ8628104.1/KAJ8649313.1/KAJ8646274.1/KAJ8646664.1/KAJ8626726.1	7
blue	BP	GO:0042023	DNA endoreduplication	11/1045	33/14376	1.23836e-05	0.000575341	0.000522196	KAJ8640751.1/KAJ8624436.1/KAJ8645212.1/KAJ8619732.1/KAJ8643552.1/KAJ8647366.1/KAJ8647851.1/KAJ8645707.1/KAJ8625390.1/KAJ8647021.1/KAJ8625824.1	11
blue	BP	GO:0090698	post-embryonic plant morphogenesis	38/1045	252/14376	1.35015e-05	0.000614981	0.000558174	KAJ8627107.1/KAJ8648424.1/KAJ8621335.1/KAJ8629002.1/KAJ8637356.1/KAJ8628654.1/KAJ8638867.1/KAJ8617123.1/KAJ8619588.1/KAJ8645468.1/KAJ8641290.1/KAJ8623773.1/KAJ8615735.1/KAJ8642613.1/KAJ8634382.1/KAJ8633874.1/KAJ8643512.1/KAJ8634593.1/KAJ8645609.1/KAJ8625812.1/KAJ8647746.1/KAJ8624411.1/KAJ8615752.1/KAJ8647851.1/KAJ8641685.1/KAJ8622575.1/KAJ8624697.1/KAJ8650792.1/KAJ8638944.1/KAJ8647035.1/KAJ861643…	38
blue	BP	GO:0009933	meristem structural organization	15/1045	59/14376	1.44468e-05	0.000644047	0.000584555	KAJ8640842.1/KAJ8644711.1/KAJ8631991.1/KAJ8631387.1/KAJ8628346.1/KAJ8631354.1/KAJ8641656.1/KAJ8617847.1/KAJ8642115.1/KAJ8646819.1/KAJ8627281.1/KAJ8642128.1/KAJ8628207.1/KAJ8635253.1/KAJ8618854.1	15
blue	BP	GO:0000819	sister chromatid segregation	24/1045	128/14376	1.46941e-05	0.000644047	0.000584555	KAJ8638755.1/KAJ8649103.1/KAJ8632924.1/KAJ8619100.1/KAJ8639040.1/KAJ8617386.1/KAJ8643686.1/KAJ8617505.1/KAJ8637994.1/KAJ8627111.1/KAJ8636761.1/KAJ8644401.1/KAJ8649760.1/KAJ8623642.1/KAJ8627795.1/KAJ8645225.1/KAJ8620571.1/KAJ8645485.1/KAJ8635401.1/KAJ8637712.1/KAJ8645359.1/KAJ8624504.1/KAJ8636512.1/KAJ8623864.1	24
blue	BP	GO:0007140	male meiotic nuclear division	11/1045	34/14376	1.71111e-05	0.000736095	0.000668101	KAJ8642028.1/KAJ8650866.1/KAJ8631366.1/KAJ8626762.1/KAJ8616628.1/KAJ8631273.1/KAJ8650197.1/KAJ8617797.1/KAJ8634367.1/KAJ8646210.1/KAJ8646115.1	11
blue	BP	GO:0000911	cytokinesis by cell plate formation	14/1045	54/14376	2.18314e-05	0.00092208	0.000836906	KAJ8620869.1/KAJ8648395.1/KAJ8623516.1/KAJ8619568.1/KAJ8647295.1/KAJ8616607.1/KAJ8625812.1/KAJ8623297.1/KAJ8622679.1/KAJ8649943.1/KAJ8647035.1/KAJ8634048.1/KAJ8642915.1/KAJ8637419.1	14
blue	BP	GO:0051290	protein heterotetramerization	7/1045	14/14376	2.29043e-05	0.00095012	0.000862356	KAJ8631621.1/KAJ8642300.1/KAJ8620862.1/KAJ8634613.1/KAJ8618410.1/KAJ8632459.1/KAJ8650266.1	7
blue	BP	GO:0010103	stomatal complex morphogenesis	10/1045	31/14376	4.26661e-05	0.00173883	0.00157821	KAJ8621335.1/KAJ8619588.1/KAJ8634382.1/KAJ8645609.1/KAJ8625812.1/KAJ8647746.1/KAJ8647851.1/KAJ8622575.1/KAJ8638944.1/KAJ8647035.1	10
blue	BP	GO:0044786	cell cycle DNA replication	19/1045	95/14376	4.4515e-05	0.0017829	0.00161821	KAJ8646498.1/KAJ8650866.1/KAJ8620764.1/KAJ8625542.1/KAJ8640751.1/KAJ8624436.1/KAJ8645212.1/KAJ8619732.1/KAJ8643552.1/KAJ8615681.1/KAJ8647366.1/KAJ8647851.1/KAJ8645707.1/KAJ8625390.1/KAJ8634599.1/KAJ8647021.1/KAJ8643813.1/KAJ8625824.1/KAJ8628911.1	19
blue	BP	GO:0048507	meristem development	38/1045	266/14376	4.60821e-05	0.00181439	0.00164679	KAJ8640842.1/KAJ8632125.1/KAJ8639798.1/KAJ8637356.1/KAJ8634010.1/KAJ8625912.1/KAJ8626629.1/KAJ8616189.1/KAJ8644711.1/KAJ8616002.1/KAJ8631991.1/KAJ8631387.1/KAJ8628346.1/KAJ8631354.1/KAJ8631162.1/KAJ8641656.1/KAJ8617492.1/KAJ8617847.1/KAJ8625940.1/KAJ8625302.1/KAJ8636469.1/KAJ8642115.1/KAJ8631496.1/KAJ8646819.1/KAJ8636157.1/KAJ8627281.1/KAJ8638479.1/KAJ8642128.1/KAJ8628207.1/KAJ8636158.1/KAJ864605…	38
blue	BP	GO:0048528	post-embryonic root development	25/1045	146/14376	4.8757e-05	0.00188771	0.00171334	KAJ8627107.1/KAJ8624752.1/KAJ8648424.1/KAJ8640553.1/KAJ8617123.1/KAJ8620118.1/KAJ8645468.1/KAJ8623773.1/KAJ8631354.1/KAJ8615735.1/KAJ8648018.1/KAJ8642613.1/KAJ8625817.1/KAJ8643512.1/KAJ8642115.1/KAJ8625812.1/KAJ8615752.1/KAJ8642128.1/KAJ8650792.1/KAJ8647035.1/KAJ8634603.1/KAJ8650415.1/KAJ8637619.1/KAJ8615750.1/KAJ8628911.1	25
blue	BP	GO:0071365	cellular response to auxin stimulus	23/1045	129/14376	5.05028e-05	0.00192324	0.00174559	KAJ8627107.1/KAJ8628642.1/KAJ8632125.1/KAJ8630843.1/KAJ8617123.1/KAJ8630364.1/KAJ8617051.1/KAJ8631354.1/KAJ8632065.1/KAJ8617926.1/KAJ8616197.1/KAJ8625940.1/KAJ8621190.1/KAJ8642115.1/KAJ8650197.1/KAJ8642128.1/KAJ8629024.1/KAJ8617046.1/KAJ8634603.1/KAJ8624973.1/KAJ8650415.1/KAJ8616467.1/KAJ8646699.1	23
blue	BP	GO:0010332	response to gamma radiation	9/1045	26/14376	5.51503e-05	0.00203356	0.00184571	KAJ8648681.1/KAJ8650866.1/KAJ8616189.1/KAJ8641980.1/KAJ8621287.1/KAJ8646369.1/KAJ8646051.1/KAJ8619003.1/KAJ8627253.1	9
blue	BP	GO:0031537	regulation of anthocyanin metabolic process	9/1045	26/14376	5.51503e-05	0.00203356	0.00184571	KAJ8645468.1/KAJ8642878.1/KAJ8617492.1/KAJ8640946.1/KAJ8645728.1/KAJ8626075.1/KAJ8647021.1/KAJ8634832.1/KAJ8625824.1	9
blue	BP	GO:0009734	auxin-activated signaling pathway	18/1045	89/14376	6.01087e-05	0.00218176	0.00198023	KAJ8627107.1/KAJ8632125.1/KAJ8630843.1/KAJ8617123.1/KAJ8630364.1/KAJ8617051.1/KAJ8631354.1/KAJ8617926.1/KAJ8625940.1/KAJ8621190.1/KAJ8642115.1/KAJ8642128.1/KAJ8629024.1/KAJ8617046.1/KAJ8634603.1/KAJ8650415.1/KAJ8616467.1/KAJ8646699.1	18
blue	BP	GO:0042127	regulation of cell population proliferation	25/1045	148/14376	6.14557e-05	0.00219633	0.00199345	KAJ8615384.1/KAJ8647252.1/KAJ8650866.1/KAJ8640894.1/KAJ8633837.1/KAJ8625542.1/KAJ8640865.1/KAJ8616189.1/KAJ8636469.1/KAJ8640521.1/KAJ8630523.1/KAJ8633476.1/KAJ8615029.1/KAJ8649173.1/KAJ8636157.1/KAJ8644942.1/KAJ8647851.1/KAJ8624134.1/KAJ8636158.1/KAJ8646051.1/KAJ8626183.1/KAJ8638099.1/KAJ8627253.1/KAJ8643627.1/KAJ8643194.1	25
blue	BP	GO:0070192	chromosome organization involved in meiotic cell cycle	16/1045	75/14376	7.80133e-05	0.00274583	0.0024922	KAJ8615482.1/KAJ8633373.1/KAJ8634324.1/KAJ8632434.1/KAJ8634323.1/KAJ8633736.1/KAJ8621287.1/KAJ8627111.1/KAJ8628104.1/KAJ8649313.1/KAJ8646274.1/KAJ8645810.1/KAJ8627795.1/KAJ8646664.1/KAJ8626726.1/KAJ8636512.1	16
blue	BP	GO:0051307	meiotic chromosome separation	8/1045	22/14376	9.65962e-05	0.00334915	0.00303978	KAJ8633936.1/KAJ8637994.1/KAJ8647295.1/KAJ8628104.1/KAJ8646274.1/KAJ8645810.1/KAJ8646472.1/KAJ8634162.1	8
blue	BP	GO:0009553	embryo sac development	26/1045	166/14376	0.000160478	0.00548223	0.00497582	KAJ8632924.1/KAJ8645332.1/KAJ8616552.1/KAJ8641016.1/KAJ8631991.1/KAJ8647431.1/KAJ8632434.1/KAJ8615659.1/KAJ8644854.1/KAJ8645212.1/KAJ8627111.1/KAJ8643552.1/KAJ8625812.1/KAJ8626075.1/KAJ8647572.1/KAJ8620759.1/KAJ8638936.1/KAJ8645225.1/KAJ8618245.1/KAJ8650100.1/KAJ8647035.1/KAJ8630954.1/KAJ8635401.1/KAJ8634303.1/KAJ8625279.1/KAJ8642915.1	26
blue	BP	GO:0051301	cell division	40/1045	303/14376	0.000171436	0.00577166	0.00523853	KAJ8621294.1/KAJ8638290.1/KAJ8650866.1/KAJ8620869.1/KAJ8625912.1/KAJ8644711.1/KAJ8634774.1/KAJ8648395.1/KAJ8630428.1/KAJ8633336.1/KAJ8623516.1/KAJ8634798.1/KAJ8628346.1/KAJ8617847.1/KAJ8629860.1/KAJ8619568.1/KAJ8620810.1/KAJ8626182.1/KAJ8647295.1/KAJ8616607.1/KAJ8625812.1/KAJ8616526.1/KAJ8626075.1/KAJ8634367.1/KAJ8623297.1/KAJ8629851.1/KAJ8621975.1/KAJ8622679.1/KAJ8649943.1/KAJ8628207.1/KAJ863894…	40
blue	BP	GO:0048236	plant-type sporogenesis	11/1045	44/14376	0.000234038	0.00765731	0.00695	KAJ8642028.1/KAJ8631366.1/KAJ8645332.1/KAJ8631991.1/KAJ8626762.1/KAJ8616628.1/KAJ8631273.1/KAJ8619568.1/KAJ8625812.1/KAJ8647035.1/KAJ8634303.1	11
blue	BP	GO:0048508	embryonic meristem development	11/1045	44/14376	0.000234038	0.00765731	0.00695	KAJ8634010.1/KAJ8625912.1/KAJ8626629.1/KAJ8631387.1/KAJ8631354.1/KAJ8631162.1/KAJ8641656.1/KAJ8642115.1/KAJ8627281.1/KAJ8638479.1/KAJ8642128.1	11
blue	BP	GO:0000902	cell morphogenesis	53/1045	446/14376	0.000261618	0.00844082	0.00766113	KAJ8650985.1/KAJ8650377.1/KAJ8626066.1/KAJ8632125.1/KAJ8646833.1/KAJ8620869.1/KAJ8617413.1/KAJ8642054.1/KAJ8640553.1/KAJ8630843.1/KAJ8622109.1/KAJ8650598.1/KAJ8620118.1/KAJ8634396.1/KAJ8646840.1/KAJ8618659.1/KAJ8650581.1/KAJ8621367.1/KAJ8632533.1/KAJ8621855.1/KAJ8642878.1/KAJ8615245.1/KAJ8629028.1/KAJ8636272.1/KAJ8621178.1/KAJ8625940.1/KAJ8621190.1/KAJ8645212.1/KAJ8640279.1/KAJ8633874.1/KAJ863052…	53
blue	BP	GO:0010090	trichome morphogenesis	18/1045	100/14376	0.000284448	0.00905169	0.00821557	KAJ8617413.1/KAJ8650581.1/KAJ8621367.1/KAJ8632533.1/KAJ8621855.1/KAJ8642878.1/KAJ8615245.1/KAJ8645212.1/KAJ8630523.1/KAJ8643552.1/KAJ8615029.1/KAJ8647949.1/KAJ8643680.1/KAJ8638944.1/KAJ8617415.1/KAJ8620571.1/KAJ8625393.1/KAJ8627534.1	18
blue	BP	GO:0000226	microtubule cytoskeleton organization	30/1045	211/14376	0.000304903	0.00957148	0.00868735	KAJ8650866.1/KAJ8620869.1/KAJ8624725.1/KAJ8648395.1/KAJ8648682.1/KAJ8619654.1/KAJ8644929.1/KAJ8622678.1/KAJ8617386.1/KAJ8615659.1/KAJ8629028.1/KAJ8619568.1/KAJ8646913.1/KAJ8650108.1/KAJ8623006.1/KAJ8616826.1/KAJ8617797.1/KAJ8634367.1/KAJ8649943.1/KAJ8647949.1/KAJ8643680.1/KAJ8646210.1/KAJ8620571.1/KAJ8645485.1/KAJ8637420.1/KAJ8645359.1/KAJ8640554.1/KAJ8642915.1/KAJ8630838.1/KAJ8620329.1	30
blue	BP	GO:0051302	regulation of cell division	19/1045	110/14376	0.000337971	0.0104681	0.00950113	KAJ8621335.1/KAJ8650866.1/KAJ8619588.1/KAJ8615210.1/KAJ8644929.1/KAJ8642613.1/KAJ8650108.1/KAJ8640521.1/KAJ8630523.1/KAJ8626182.1/KAJ8639079.1/KAJ8615029.1/KAJ8616826.1/KAJ8622902.1/KAJ8641685.1/KAJ8622575.1/KAJ8645198.1/KAJ8621382.1/KAJ8643194.1	19
blue	BP	GO:0007062	sister chromatid cohesion	11/1045	46/14376	0.000356024	0.0108822	0.00987695	KAJ8649103.1/KAJ8632924.1/KAJ8627111.1/KAJ8636761.1/KAJ8644401.1/KAJ8627795.1/KAJ8645225.1/KAJ8635401.1/KAJ8624504.1/KAJ8636512.1/KAJ8623864.1	11
blue	BP	GO:0002478	antigen processing and presentation of exogenous peptide antigen	5/1045	10/14376	0.000371847	0.0109342	0.00992417	KAJ8617386.1/KAJ8636162.1/KAJ8641749.1/KAJ8645359.1/KAJ8623864.1	5
blue	BP	GO:0019884	antigen processing and presentation of exogenous antigen	5/1045	10/14376	0.000371847	0.0109342	0.00992417	KAJ8617386.1/KAJ8636162.1/KAJ8641749.1/KAJ8645359.1/KAJ8623864.1	5
blue	BP	GO:0019886	antigen processing and presentation of exogenous peptide antigen via MHC class II	5/1045	10/14376	0.000371847	0.0109342	0.00992417	KAJ8617386.1/KAJ8636162.1/KAJ8641749.1/KAJ8645359.1/KAJ8623864.1	5
blue	BP	GO:0048527	lateral root development	21/1045	129/14376	0.000390206	0.0113306	0.010284	KAJ8627107.1/KAJ8648424.1/KAJ8617123.1/KAJ8645468.1/KAJ8623773.1/KAJ8631354.1/KAJ8615735.1/KAJ8642613.1/KAJ8625817.1/KAJ8643512.1/KAJ8642115.1/KAJ8625812.1/KAJ8615752.1/KAJ8642128.1/KAJ8650792.1/KAJ8647035.1/KAJ8634603.1/KAJ8650415.1/KAJ8637619.1/KAJ8615750.1/KAJ8628911.1	21
blue	BP	GO:0045786	negative regulation of cell cycle	28/1045	195/14376	0.000405751	0.0114547	0.0103966	KAJ8646498.1/KAJ8638290.1/KAJ8647252.1/KAJ8615667.1/KAJ8630987.1/KAJ8633837.1/KAJ8618217.1/KAJ8650755.1/KAJ8630988.1/KAJ8623024.1/KAJ8632533.1/KAJ8636476.1/KAJ8643686.1/KAJ8637994.1/KAJ8623099.1/KAJ8639175.1/KAJ8633476.1/KAJ8649173.1/KAJ8647366.1/KAJ8646274.1/KAJ8636157.1/KAJ8627795.1/KAJ8625390.1/KAJ8636158.1/KAJ8626183.1/KAJ8643813.1/KAJ8646115.1/KAJ8630986.1	28
blue	BP	GO:0035822	gene conversion	6/1045	15/14376	0.000410975	0.0114547	0.0103966	KAJ8630987.1/KAJ8630988.1/KAJ8636476.1/KAJ8650865.1/KAJ8619003.1/KAJ8630986.1	6
blue	BP	GO:2000023	regulation of lateral root development	6/1045	15/14376	0.000410975	0.0114547	0.0103966	KAJ8628642.1/KAJ8645468.1/KAJ8640946.1/KAJ8625812.1/KAJ8647035.1/KAJ8624973.1	6
blue	BP	GO:0019684	photosynthesis, light reaction	18/1045	103/14376	0.000414203	0.0114547	0.0103966	KAJ8648331.1/KAJ8628659.1/KAJ8631335.1/KAJ8617091.1/KAJ8619356.1/KAJ8626235.1/KAJ8616070.1/KAJ8632473.1/KAJ8617427.1/KAJ8633510.1/KAJ8630754.1/KAJ8647963.1/KAJ8618169.1/KAJ8630628.1/KAJ8639005.1/KAJ8623924.1/KAJ8616721.1/KAJ8625406.1	18
blue	BP	GO:0060918	auxin transport	17/1045	95/14376	0.000446171	0.0121936	0.0110672	KAJ8643037.1/KAJ8646932.1/KAJ8643036.1/KAJ8621359.1/KAJ8646387.1/KAJ8648652.1/KAJ8616197.1/KAJ8621190.1/KAJ8625817.1/KAJ8638459.1/KAJ8625812.1/KAJ8648666.1/KAJ8637968.1/KAJ8643775.1/KAJ8647035.1/KAJ8635253.1/KAJ8646699.1	17
blue	BP	GO:0090696	post-embryonic plant organ development	30/1045	216/14376	0.000456968	0.0123435	0.0112033	KAJ8627107.1/KAJ8624752.1/KAJ8648424.1/KAJ8637356.1/KAJ8640553.1/KAJ8617123.1/KAJ8620118.1/KAJ8645468.1/KAJ8641290.1/KAJ8623773.1/KAJ8631354.1/KAJ8615735.1/KAJ8648018.1/KAJ8631522.1/KAJ8642613.1/KAJ8625817.1/KAJ8643512.1/KAJ8634593.1/KAJ8642115.1/KAJ8625812.1/KAJ8615752.1/KAJ8641685.1/KAJ8642128.1/KAJ8650792.1/KAJ8647035.1/KAJ8634603.1/KAJ8650415.1/KAJ8637619.1/KAJ8615750.1/KAJ8628911.1	30
blue	BP	GO:0007010	cytoskeleton organization	46/1045	382/14376	0.000488295	0.0127461	0.0115687	KAJ8650377.1/KAJ8644033.1/KAJ8650866.1/KAJ8629002.1/KAJ8620869.1/KAJ8624725.1/KAJ8640677.1/KAJ8619100.1/KAJ8635486.1/KAJ8648395.1/KAJ8648682.1/KAJ8619654.1/KAJ8618112.1/KAJ8644929.1/KAJ8622678.1/KAJ8617386.1/KAJ8615659.1/KAJ8629028.1/KAJ8619568.1/KAJ8634410.1/KAJ8646913.1/KAJ8650108.1/KAJ8623006.1/KAJ8616826.1/KAJ8617797.1/KAJ8636817.1/KAJ8642570.1/KAJ8626075.1/KAJ8634367.1/KAJ8619682.1/KAJ864994…	46
blue	BP	GO:0035065	regulation of histone acetylation	7/1045	21/14376	0.000493822	0.0127461	0.0115687	KAJ8622450.1/KAJ8616189.1/KAJ8633874.1/KAJ8646051.1/KAJ8615631.1/KAJ8627253.1/KAJ8646276.1	7
blue	BP	GO:1901983	regulation of protein acetylation	7/1045	21/14376	0.000493822	0.0127461	0.0115687	KAJ8622450.1/KAJ8616189.1/KAJ8633874.1/KAJ8646051.1/KAJ8615631.1/KAJ8627253.1/KAJ8646276.1	7
blue	BP	GO:2000756	regulation of peptidyl-lysine acetylation	7/1045	21/14376	0.000493822	0.0127461	0.0115687	KAJ8622450.1/KAJ8616189.1/KAJ8633874.1/KAJ8646051.1/KAJ8615631.1/KAJ8627253.1/KAJ8646276.1	7
blue	BP	GO:0010252	auxin homeostasis	13/1045	63/14376	0.000504872	0.0128216	0.0116373	KAJ8617325.1/KAJ8625206.1/KAJ8641752.1/KAJ8630843.1/KAJ8646387.1/KAJ8648652.1/KAJ8647572.1/KAJ8648666.1/KAJ8629024.1/KAJ8647021.1/KAJ8636131.1/KAJ8646699.1/KAJ8625824.1	13
blue	BP	GO:0045143	homologous chromosome segregation	14/1045	71/14376	0.000507787	0.0128216	0.0116373	KAJ8615482.1/KAJ8650866.1/KAJ8633373.1/KAJ8632434.1/KAJ8633736.1/KAJ8617505.1/KAJ8628104.1/KAJ8649313.1/KAJ8646274.1/KAJ8645810.1/KAJ8646664.1/KAJ8637712.1/KAJ8626726.1/KAJ8636512.1	14
blue	BP	GO:0008156	negative regulation of DNA replication	11/1045	48/14376	0.000527425	0.0130341	0.0118302	KAJ8646498.1/KAJ8647252.1/KAJ8650866.1/KAJ8643976.1/KAJ8618217.1/KAJ8643977.1/KAJ8632533.1/KAJ8647366.1/KAJ8636157.1/KAJ8625390.1/KAJ8636158.1	11
blue	BP	GO:2000104	negative regulation of DNA-templated DNA replication	11/1045	48/14376	0.000527425	0.0130341	0.0118302	KAJ8646498.1/KAJ8647252.1/KAJ8650866.1/KAJ8643976.1/KAJ8618217.1/KAJ8643977.1/KAJ8632533.1/KAJ8647366.1/KAJ8636157.1/KAJ8625390.1/KAJ8636158.1	11
blue	BP	GO:0003002	regionalization	32/1045	239/14376	0.000577024	0.0141098	0.0128064	KAJ8624735.1/KAJ8638290.1/KAJ8621335.1/KAJ8637356.1/KAJ8628654.1/KAJ8634010.1/KAJ8617123.1/KAJ8650378.1/KAJ8618217.1/KAJ8619588.1/KAJ8645468.1/KAJ8631991.1/KAJ8631387.1/KAJ8634382.1/KAJ8627111.1/KAJ8634593.1/KAJ8636817.1/KAJ8627281.1/KAJ8624411.1/KAJ8622575.1/KAJ8621975.1/KAJ8624697.1/KAJ8643680.1/KAJ8638944.1/KAJ8633193.1/KAJ8634603.1/KAJ8637689.1/KAJ8616467.1/KAJ8646401.1/KAJ8636131.1/KAJ863525…	32
blue	BP	GO:0000712	resolution of meiotic recombination intermediates	6/1045	16/14376	0.000617316	0.014652	0.0132986	KAJ8633936.1/KAJ8637994.1/KAJ8628104.1/KAJ8646274.1/KAJ8645810.1/KAJ8634162.1	6
blue	BP	GO:0006268	DNA unwinding involved in DNA replication	6/1045	16/14376	0.000617316	0.014652	0.0132986	KAJ8617514.1/KAJ8623352.1/KAJ8636469.1/KAJ8646953.1/KAJ8643813.1/KAJ8626767.1	6
blue	BP	GO:0045787	positive regulation of cell cycle	23/1045	152/14376	0.000618122	0.014652	0.0132986	KAJ8646498.1/KAJ8639368.1/KAJ8650866.1/KAJ8640677.1/KAJ8633837.1/KAJ8650755.1/KAJ8616189.1/KAJ8615901.1/KAJ8619732.1/KAJ8630523.1/KAJ8633476.1/KAJ8647295.1/KAJ8615029.1/KAJ8634593.1/KAJ8649173.1/KAJ8645627.1/KAJ8636157.1/KAJ8645707.1/KAJ8636158.1/KAJ8646051.1/KAJ8626183.1/KAJ8627253.1/KAJ8628590.1	23
blue	BP	GO:0010374	stomatal complex development	11/1045	49/14376	0.000636101	0.0147426	0.0133808	KAJ8621335.1/KAJ8619588.1/KAJ8634382.1/KAJ8637831.1/KAJ8645609.1/KAJ8625812.1/KAJ8647746.1/KAJ8647851.1/KAJ8622575.1/KAJ8638944.1/KAJ8647035.1	11
blue	BP	GO:0010026	trichome differentiation	22/1045	143/14376	0.000639506	0.0147426	0.0133808	KAJ8639368.1/KAJ8617413.1/KAJ8650581.1/KAJ8621367.1/KAJ8632533.1/KAJ8621855.1/KAJ8642878.1/KAJ8615245.1/KAJ8645212.1/KAJ8615901.1/KAJ8630523.1/KAJ8643552.1/KAJ8615029.1/KAJ8647274.1/KAJ8647949.1/KAJ8643680.1/KAJ8638944.1/KAJ8617415.1/KAJ8620571.1/KAJ8625393.1/KAJ8627534.1/KAJ8618854.1	22
blue	BP	GO:0110029	negative regulation of meiosis I	5/1045	11/14376	0.000640981	0.0147426	0.0133808	KAJ8630987.1/KAJ8630988.1/KAJ8636476.1/KAJ8646115.1/KAJ8630986.1	5
blue	BP	GO:0009629	response to gravity	17/1045	98/14376	0.000647354	0.0147432	0.0133813	KAJ8627107.1/KAJ8646932.1/KAJ8641752.1/KAJ8643690.1/KAJ8621359.1/KAJ8625817.1/KAJ8629311.1/KAJ8640946.1/KAJ8642190.1/KAJ8625812.1/KAJ8619682.1/KAJ8647035.1/KAJ8647943.1/KAJ8650415.1/KAJ8633805.1/KAJ8628590.1/KAJ8646699.1	17
blue	BP	GO:0010088	phloem development	9/1045	35/14376	0.000687757	0.0155113	0.0140785	KAJ8631173.1/KAJ8631812.1/KAJ8645903.1/KAJ8624411.1/KAJ8645904.1/KAJ8645902.1/KAJ8650570.1/KAJ8645901.1/KAJ8645911.1	9
blue	BP	GO:0009733	response to auxin	44/1045	367/14376	0.000703287	0.015709	0.0142579	KAJ8627107.1/KAJ8628642.1/KAJ8646932.1/KAJ8632125.1/KAJ8630843.1/KAJ8638867.1/KAJ8617123.1/KAJ8640829.1/KAJ8630364.1/KAJ8621359.1/KAJ8617051.1/KAJ8631354.1/KAJ8632065.1/KAJ8617926.1/KAJ8616197.1/KAJ8625940.1/KAJ8621190.1/KAJ8629378.1/KAJ8625817.1/KAJ8630523.1/KAJ8615029.1/KAJ8634593.1/KAJ8642115.1/KAJ8650197.1/KAJ8625812.1/KAJ8645627.1/KAJ8632537.1/KAJ8642128.1/KAJ8629024.1/KAJ8638313.1/KAJ865111…	44
blue	BP	GO:0006325	chromatin organization	52/1045	454/14376	0.00071218	0.0157561	0.0143007	KAJ8626408.1/KAJ8636239.1/KAJ8644033.1/KAJ8631621.1/KAJ8639368.1/KAJ8650866.1/KAJ8622450.1/KAJ8642300.1/KAJ8620862.1/KAJ8623008.1/KAJ8634613.1/KAJ8618410.1/KAJ8616189.1/KAJ8629296.1/KAJ8616002.1/KAJ8632459.1/KAJ8640644.1/KAJ8628819.1/KAJ8618482.1/KAJ8644932.1/KAJ8644929.1/KAJ8616576.1/KAJ8617807.1/KAJ8640639.1/KAJ8650865.1/KAJ8615335.1/KAJ8650108.1/KAJ8615901.1/KAJ8636093.1/KAJ8633874.1/KAJ862081…	52
blue	BP	GO:0007346	regulation of mitotic cell cycle	33/1045	254/14376	0.000813752	0.0178335	0.0161862	KAJ8646498.1/KAJ8638290.1/KAJ8647252.1/KAJ8650866.1/KAJ8615667.1/KAJ8633837.1/KAJ8625542.1/KAJ8648682.1/KAJ8619654.1/KAJ8622678.1/KAJ8617386.1/KAJ8643686.1/KAJ8637994.1/KAJ8645212.1/KAJ8619732.1/KAJ8626182.1/KAJ8643552.1/KAJ8633476.1/KAJ8634593.1/KAJ8649173.1/KAJ8646274.1/KAJ8636157.1/KAJ8647851.1/KAJ8648747.1/KAJ8627795.1/KAJ8645707.1/KAJ8636158.1/KAJ8626183.1/KAJ8637420.1/KAJ8645359.1/KAJ864362…	33
blue	BP	GO:0140014	mitotic nuclear division	21/1045	137/14376	0.000882142	0.0191516	0.0173825	KAJ8638755.1/KAJ8624725.1/KAJ8619100.1/KAJ8648682.1/KAJ8639040.1/KAJ8617386.1/KAJ8643686.1/KAJ8617505.1/KAJ8627103.1/KAJ8646913.1/KAJ8627111.1/KAJ8636761.1/KAJ8649760.1/KAJ8623642.1/KAJ8627098.1/KAJ8620571.1/KAJ8645485.1/KAJ8637712.1/KAJ8645359.1/KAJ8642915.1/KAJ8623864.1	21
blue	BP	GO:0008283	cell population proliferation	17/1045	102/14376	0.00103283	0.0205156	0.0186206	KAJ8632125.1/KAJ8639368.1/KAJ8650866.1/KAJ8622427.1/KAJ8650378.1/KAJ8625542.1/KAJ8632065.1/KAJ8625940.1/KAJ8623691.1/KAJ8615901.1/KAJ8648747.1/KAJ8636162.1/KAJ8641749.1/KAJ8647021.1/KAJ8646115.1/KAJ8625824.1/KAJ8618854.1	17
blue	BP	GO:0000727	double-strand break repair via break-induced replication	5/1045	12/14376	0.00103329	0.0205156	0.0186206	KAJ8646498.1/KAJ8633837.1/KAJ8620764.1/KAJ8649173.1/KAJ8646274.1	5
blue	BP	GO:0000730	DNA recombinase assembly	5/1045	12/14376	0.00103329	0.0205156	0.0186206	KAJ8630948.1/KAJ8633995.1/KAJ8621287.1/KAJ8649313.1/KAJ8620890.1	5
blue	BP	GO:0002495	antigen processing and presentation of peptide antigen via MHC class II	5/1045	12/14376	0.00103329	0.0205156	0.0186206	KAJ8617386.1/KAJ8636162.1/KAJ8641749.1/KAJ8645359.1/KAJ8623864.1	5
blue	BP	GO:0002504	antigen processing and presentation of peptide or polysaccharide antigen via MHC class II	5/1045	12/14376	0.00103329	0.0205156	0.0186206	KAJ8617386.1/KAJ8636162.1/KAJ8641749.1/KAJ8645359.1/KAJ8623864.1	5
blue	BP	GO:0035066	positive regulation of histone acetylation	5/1045	12/14376	0.00103329	0.0205156	0.0186206	KAJ8622450.1/KAJ8616189.1/KAJ8646051.1/KAJ8627253.1/KAJ8646276.1	5
blue	BP	GO:0071479	cellular response to ionizing radiation	5/1045	12/14376	0.00103329	0.0205156	0.0186206	KAJ8616189.1/KAJ8646051.1/KAJ8619003.1/KAJ8627253.1/KAJ8646115.1	5
blue	BP	GO:0090735	DNA repair complex assembly	5/1045	12/14376	0.00103329	0.0205156	0.0186206	KAJ8630948.1/KAJ8633995.1/KAJ8621287.1/KAJ8649313.1/KAJ8620890.1	5
blue	BP	GO:1901985	positive regulation of protein acetylation	5/1045	12/14376	0.00103329	0.0205156	0.0186206	KAJ8622450.1/KAJ8616189.1/KAJ8646051.1/KAJ8627253.1/KAJ8646276.1	5
blue	BP	GO:2000758	positive regulation of peptidyl-lysine acetylation	5/1045	12/14376	0.00103329	0.0205156	0.0186206	KAJ8622450.1/KAJ8616189.1/KAJ8646051.1/KAJ8627253.1/KAJ8646276.1	5
blue	BP	GO:0051262	protein tetramerization	8/1045	30/14376	0.00104905	0.020652	0.0187443	KAJ8631621.1/KAJ8642300.1/KAJ8620862.1/KAJ8634613.1/KAJ8618410.1/KAJ8632459.1/KAJ8650266.1/KAJ8644862.1	8
blue	BP	GO:0006312	mitotic recombination	9/1045	37/14376	0.00106248	0.0207406	0.0188248	KAJ8630948.1/KAJ8650866.1/KAJ8634324.1/KAJ8633995.1/KAJ8634323.1/KAJ8621287.1/KAJ8649313.1/KAJ8646274.1/KAJ8620890.1	9
blue	BP	GO:0009914	hormone transport	17/1045	103/14376	0.00115511	0.0223611	0.0202955	KAJ8643037.1/KAJ8646932.1/KAJ8643036.1/KAJ8621359.1/KAJ8646387.1/KAJ8648652.1/KAJ8616197.1/KAJ8621190.1/KAJ8625817.1/KAJ8638459.1/KAJ8625812.1/KAJ8648666.1/KAJ8637968.1/KAJ8643775.1/KAJ8647035.1/KAJ8635253.1/KAJ8646699.1	17
blue	BP	GO:0051291	protein heterooligomerization	7/1045	24/14376	0.00121242	0.0232765	0.0211264	KAJ8631621.1/KAJ8642300.1/KAJ8620862.1/KAJ8634613.1/KAJ8618410.1/KAJ8632459.1/KAJ8650266.1	7
blue	BP	GO:0010948	negative regulation of cell cycle process	22/1045	150/14376	0.00122501	0.0233253	0.0211707	KAJ8646498.1/KAJ8615667.1/KAJ8630987.1/KAJ8633837.1/KAJ8618217.1/KAJ8630988.1/KAJ8632533.1/KAJ8636476.1/KAJ8643686.1/KAJ8623099.1/KAJ8633476.1/KAJ8649173.1/KAJ8647366.1/KAJ8646274.1/KAJ8636157.1/KAJ8627795.1/KAJ8625390.1/KAJ8636158.1/KAJ8626183.1/KAJ8643813.1/KAJ8646115.1/KAJ8630986.1	22
blue	BP	GO:0009561	megagametogenesis	13/1045	69/14376	0.0012429	0.0234737	0.0213054	KAJ8632924.1/KAJ8647431.1/KAJ8632434.1/KAJ8615659.1/KAJ8644854.1/KAJ8645212.1/KAJ8643552.1/KAJ8645225.1/KAJ8618245.1/KAJ8650100.1/KAJ8635401.1/KAJ8625279.1/KAJ8642915.1	13
blue	BP	GO:2000069	regulation of post-embryonic root development	8/1045	31/14376	0.00132502	0.0248228	0.0225299	KAJ8628642.1/KAJ8645468.1/KAJ8640946.1/KAJ8639079.1/KAJ8625812.1/KAJ8622902.1/KAJ8647035.1/KAJ8624973.1	8
blue	BP	GO:0010520	regulation of reciprocal meiotic recombination	5/1045	13/14376	0.00157914	0.0291205	0.0264306	KAJ8630987.1/KAJ8630988.1/KAJ8636476.1/KAJ8646115.1/KAJ8630986.1	5
blue	BP	GO:0090421	embryonic meristem initiation	7/1045	25/14376	0.0015795	0.0291205	0.0264306	KAJ8631387.1/KAJ8631354.1/KAJ8641656.1/KAJ8642115.1/KAJ8646819.1/KAJ8627281.1/KAJ8642128.1	7
blue	BP	GO:0031109	microtubule polymerization or depolymerization	8/1045	32/14376	0.00165573	0.0300488	0.0272732	KAJ8648395.1/KAJ8646913.1/KAJ8623006.1/KAJ8616826.1/KAJ8649943.1/KAJ8647949.1/KAJ8620571.1/KAJ8645485.1	8
blue	BP	GO:0051304	chromosome separation	8/1045	32/14376	0.00165573	0.0300488	0.0272732	KAJ8633936.1/KAJ8637994.1/KAJ8647295.1/KAJ8628104.1/KAJ8646274.1/KAJ8645810.1/KAJ8646472.1/KAJ8634162.1	8
blue	BP	GO:0045003	double-strand break repair via synthesis-dependent strand annealing	6/1045	19/14376	0.00173157	0.0311816	0.0283013	KAJ8630948.1/KAJ8633995.1/KAJ8621287.1/KAJ8649313.1/KAJ8620890.1/KAJ8619003.1	6
blue	BP	GO:0008284	positive regulation of cell population proliferation	11/1045	55/14376	0.00175049	0.0312799	0.0283905	KAJ8615384.1/KAJ8647252.1/KAJ8633837.1/KAJ8625542.1/KAJ8630523.1/KAJ8615029.1/KAJ8649173.1/KAJ8636157.1/KAJ8647851.1/KAJ8636158.1/KAJ8643627.1	11
blue	BP	GO:0009926	auxin polar transport	13/1045	72/14376	0.00186287	0.0327836	0.0297553	KAJ8643037.1/KAJ8643036.1/KAJ8646387.1/KAJ8648652.1/KAJ8616197.1/KAJ8625817.1/KAJ8638459.1/KAJ8625812.1/KAJ8648666.1/KAJ8637968.1/KAJ8647035.1/KAJ8635253.1/KAJ8646699.1	13
blue	BP	GO:0034728	nucleosome organization	13/1045	72/14376	0.00186287	0.0327836	0.0297553	KAJ8631621.1/KAJ8639368.1/KAJ8642300.1/KAJ8620862.1/KAJ8634613.1/KAJ8618410.1/KAJ8632459.1/KAJ8615901.1/KAJ8640107.1/KAJ8650266.1/KAJ8646472.1/KAJ8618854.1/KAJ8615644.1	13
blue	BP	GO:1905269	positive regulation of chromatin organization	9/1045	40/14376	0.00191822	0.0335039	0.0304091	KAJ8622450.1/KAJ8616189.1/KAJ8620810.1/KAJ8625812.1/KAJ8645570.1/KAJ8647035.1/KAJ8646051.1/KAJ8627253.1/KAJ8646276.1	9
blue	BP	GO:0009606	tropism	17/1045	108/14376	0.00196676	0.0340954	0.030946	KAJ8627107.1/KAJ8646932.1/KAJ8641752.1/KAJ8640677.1/KAJ8643690.1/KAJ8621359.1/KAJ8620873.1/KAJ8625817.1/KAJ8629311.1/KAJ8640946.1/KAJ8642190.1/KAJ8619682.1/KAJ8647943.1/KAJ8650415.1/KAJ8633805.1/KAJ8628590.1/KAJ8646699.1	17
blue	BP	GO:0000079	regulation of cyclin-dependent protein serine/threonine kinase activity	7/1045	26/14376	0.00202756	0.0344818	0.0312966	KAJ8640677.1/KAJ8650755.1/KAJ8619732.1/KAJ8639175.1/KAJ8645707.1/KAJ8634759.1/KAJ8628590.1	7
blue	BP	GO:0009944	polarity specification of adaxial/abaxial axis	7/1045	26/14376	0.00202756	0.0344818	0.0312966	KAJ8621335.1/KAJ8619588.1/KAJ8631387.1/KAJ8627281.1/KAJ8622575.1/KAJ8637689.1/KAJ8636131.1	7
blue	BP	GO:0009664	plant-type cell wall organization	22/1045	156/14376	0.00204663	0.0344818	0.0312966	KAJ8624775.1/KAJ8621335.1/KAJ8648995.1/KAJ8622933.1/KAJ8619588.1/KAJ8634774.1/KAJ8621367.1/KAJ8622144.1/KAJ8621178.1/KAJ8619347.1/KAJ8618739.1/KAJ8646043.1/KAJ8640295.1/KAJ8623128.1/KAJ8622575.1/KAJ8626429.1/KAJ8628648.1/KAJ8617773.1/KAJ8622147.1/KAJ8627534.1/KAJ8622148.1/KAJ8647555.1	22
blue	BP	GO:0031058	positive regulation of histone modification	8/1045	33/14376	0.00204842	0.0344818	0.0312966	KAJ8622450.1/KAJ8616189.1/KAJ8625812.1/KAJ8645570.1/KAJ8647035.1/KAJ8646051.1/KAJ8627253.1/KAJ8646276.1	8
blue	BP	GO:0010102	lateral root morphogenesis	14/1045	82/14376	0.00220076	0.0367796	0.0333822	KAJ8627107.1/KAJ8648424.1/KAJ8617123.1/KAJ8645468.1/KAJ8623773.1/KAJ8615735.1/KAJ8642613.1/KAJ8643512.1/KAJ8615752.1/KAJ8650792.1/KAJ8634603.1/KAJ8650415.1/KAJ8637619.1/KAJ8615750.1	14
blue	BP	GO:0009554	megasporogenesis	5/1045	14/14376	0.00231051	0.0382751	0.0347396	KAJ8645332.1/KAJ8631991.1/KAJ8625812.1/KAJ8647035.1/KAJ8634303.1	5
blue	BP	GO:0010072	primary shoot apical meristem specification	6/1045	20/14376	0.0023232	0.0382751	0.0347396	KAJ8631387.1/KAJ8631354.1/KAJ8641656.1/KAJ8642115.1/KAJ8627281.1/KAJ8642128.1	6
blue	BP	GO:0010101	post-embryonic root morphogenesis	14/1045	83/14376	0.00247435	0.0404782	0.0367392	KAJ8627107.1/KAJ8648424.1/KAJ8617123.1/KAJ8645468.1/KAJ8623773.1/KAJ8615735.1/KAJ8642613.1/KAJ8643512.1/KAJ8615752.1/KAJ8650792.1/KAJ8634603.1/KAJ8650415.1/KAJ8637619.1/KAJ8615750.1	14
blue	BP	GO:0042770	signal transduction in response to DNA damage	8/1045	34/14376	0.00251081	0.0407875	0.0370199	KAJ8646498.1/KAJ8650866.1/KAJ8622450.1/KAJ8625542.1/KAJ8623099.1/KAJ8633476.1/KAJ8626183.1/KAJ8646276.1	8
blue	BP	GO:0007389	pattern specification process	35/1045	294/14376	0.00265909	0.0426637	0.0387228	KAJ8624735.1/KAJ8638290.1/KAJ8621335.1/KAJ8637356.1/KAJ8628654.1/KAJ8634010.1/KAJ8617123.1/KAJ8650378.1/KAJ8618217.1/KAJ8619588.1/KAJ8645468.1/KAJ8641290.1/KAJ8631991.1/KAJ8631387.1/KAJ8634382.1/KAJ8627111.1/KAJ8634593.1/KAJ8636817.1/KAJ8646819.1/KAJ8627281.1/KAJ8624411.1/KAJ8622575.1/KAJ8621975.1/KAJ8624697.1/KAJ8643680.1/KAJ8638944.1/KAJ8633193.1/KAJ8634603.1/KAJ8623254.1/KAJ8637689.1/KAJ861646…	35
blue	BP	GO:0015979	photosynthesis	19/1045	130/14376	0.00266304	0.0426637	0.0387228	KAJ8648331.1/KAJ8628659.1/KAJ8631335.1/KAJ8617091.1/KAJ8619356.1/KAJ8626235.1/KAJ8616070.1/KAJ8632473.1/KAJ8617427.1/KAJ8633510.1/KAJ8630754.1/KAJ8647963.1/KAJ8642446.1/KAJ8618169.1/KAJ8630628.1/KAJ8639005.1/KAJ8623924.1/KAJ8616721.1/KAJ8625406.1	19
blue	BP	GO:0009630	gravitropism	15/1045	93/14376	0.00277427	0.0435616	0.0395378	KAJ8627107.1/KAJ8646932.1/KAJ8641752.1/KAJ8643690.1/KAJ8621359.1/KAJ8625817.1/KAJ8629311.1/KAJ8640946.1/KAJ8642190.1/KAJ8619682.1/KAJ8647943.1/KAJ8650415.1/KAJ8633805.1/KAJ8628590.1/KAJ8646699.1	15
blue	BP	GO:0032506	cytokinetic process	15/1045	93/14376	0.00277427	0.0435616	0.0395378	KAJ8620869.1/KAJ8648395.1/KAJ8623516.1/KAJ8619568.1/KAJ8626182.1/KAJ8647295.1/KAJ8616607.1/KAJ8625812.1/KAJ8623297.1/KAJ8622679.1/KAJ8649943.1/KAJ8647035.1/KAJ8634048.1/KAJ8642915.1/KAJ8637419.1	15
blue	BP	GO:1902410	mitotic cytokinetic process	14/1045	84/14376	0.00277534	0.0435616	0.0395378	KAJ8620869.1/KAJ8648395.1/KAJ8623516.1/KAJ8619568.1/KAJ8647295.1/KAJ8616607.1/KAJ8625812.1/KAJ8623297.1/KAJ8622679.1/KAJ8649943.1/KAJ8647035.1/KAJ8634048.1/KAJ8642915.1/KAJ8637419.1	14
blue	BP	GO:0007052	mitotic spindle organization	10/1045	50/14376	0.0027965	0.0435992	0.0395719	KAJ8620869.1/KAJ8624725.1/KAJ8648682.1/KAJ8644929.1/KAJ8617386.1/KAJ8646913.1/KAJ8650108.1/KAJ8645359.1/KAJ8640554.1/KAJ8642915.1	10
blue	BP	GO:0034508	centromere complex assembly	6/1045	21/14376	0.00305495	0.047311	0.0429408	KAJ8617386.1/KAJ8620810.1/KAJ8649760.1/KAJ8637712.1/KAJ8645359.1/KAJ8646472.1	6
blue	BP	GO:0007129	homologous chromosome pairing at meiosis	10/1045	51/14376	0.0032567	0.0482396	0.0437836	KAJ8615482.1/KAJ8633373.1/KAJ8632434.1/KAJ8633736.1/KAJ8628104.1/KAJ8649313.1/KAJ8646274.1/KAJ8645810.1/KAJ8646664.1/KAJ8626726.1	10
blue	BP	GO:0019882	antigen processing and presentation	5/1045	15/14376	0.00326027	0.0482396	0.0437836	KAJ8617386.1/KAJ8636162.1/KAJ8641749.1/KAJ8645359.1/KAJ8623864.1	5
blue	BP	GO:0035067	negative regulation of histone acetylation	5/1045	15/14376	0.00326027	0.0482396	0.0437836	KAJ8616189.1/KAJ8633874.1/KAJ8646051.1/KAJ8615631.1/KAJ8627253.1	5
blue	BP	GO:0042148	strand invasion	5/1045	15/14376	0.00326027	0.0482396	0.0437836	KAJ8630948.1/KAJ8633995.1/KAJ8621287.1/KAJ8649313.1/KAJ8620890.1	5
blue	BP	GO:0048002	antigen processing and presentation of peptide antigen	5/1045	15/14376	0.00326027	0.0482396	0.0437836	KAJ8617386.1/KAJ8636162.1/KAJ8641749.1/KAJ8645359.1/KAJ8623864.1	5
blue	BP	GO:1901984	negative regulation of protein acetylation	5/1045	15/14376	0.00326027	0.0482396	0.0437836	KAJ8616189.1/KAJ8633874.1/KAJ8646051.1/KAJ8615631.1/KAJ8627253.1	5
blue	BP	GO:2000757	negative regulation of peptidyl-lysine acetylation	5/1045	15/14376	0.00326027	0.0482396	0.0437836	KAJ8616189.1/KAJ8633874.1/KAJ8646051.1/KAJ8615631.1/KAJ8627253.1	5
blue	BP	GO:0000904	cell morphogenesis involved in differentiation	36/1045	309/14376	0.00334898	0.0492385	0.0446902	KAJ8650377.1/KAJ8626066.1/KAJ8646833.1/KAJ8617413.1/KAJ8640553.1/KAJ8622109.1/KAJ8650598.1/KAJ8620118.1/KAJ8646840.1/KAJ8618659.1/KAJ8650581.1/KAJ8621367.1/KAJ8632533.1/KAJ8621855.1/KAJ8642878.1/KAJ8615245.1/KAJ8629028.1/KAJ8636272.1/KAJ8621178.1/KAJ8645212.1/KAJ8640279.1/KAJ8630523.1/KAJ8643552.1/KAJ8615029.1/KAJ8626075.1/KAJ8647274.1/KAJ8647949.1/KAJ8643680.1/KAJ8638944.1/KAJ8617415.1/KAJ863182…	36
blue	CC	GO:0005871	kinesin complex	40/1075	71/14408	5.47385e-27	1.86111e-24	1.63639e-24	KAJ8632260.1/KAJ8629757.1/KAJ8645553.1/KAJ8620869.1/KAJ8624725.1/KAJ8639862.1/KAJ8639228.1/KAJ8623516.1/KAJ8635121.1/KAJ8640473.1/KAJ8632434.1/KAJ8617386.1/KAJ8616086.1/KAJ8636647.1/KAJ8623006.1/KAJ8617797.1/KAJ8623138.1/KAJ8634367.1/KAJ8625411.1/KAJ8620811.1/KAJ8636162.1/KAJ8636761.1/KAJ8641749.1/KAJ8631418.1/KAJ8643680.1/KAJ8644381.1/KAJ8623305.1/KAJ8646210.1/KAJ8620571.1/KAJ8645485.1/KAJ864535…	40
blue	CC	GO:0015630	microtubule cytoskeleton	85/1075	349/14408	2.99302e-23	5.08814e-21	4.47378e-21	KAJ8632260.1/KAJ8646450.1/KAJ8629757.1/KAJ8645553.1/KAJ8650866.1/KAJ8615667.1/KAJ8620869.1/KAJ8624725.1/KAJ8634795.1/KAJ8640677.1/KAJ8633837.1/KAJ8631529.1/KAJ8639862.1/KAJ8618893.1/KAJ8633336.1/KAJ8648682.1/KAJ8639228.1/KAJ8623516.1/KAJ8635121.1/KAJ8619733.1/KAJ8640473.1/KAJ8621855.1/KAJ8632434.1/KAJ8644929.1/KAJ8646857.1/KAJ8617386.1/KAJ8615659.1/KAJ8643686.1/KAJ8617505.1/KAJ8616086.1/KAJ863185…	85
blue	CC	GO:0005875	microtubule associated complex	46/1075	118/14408	4.19967e-22	4.75962e-20	4.18493e-20	KAJ8632260.1/KAJ8629757.1/KAJ8645553.1/KAJ8620869.1/KAJ8624725.1/KAJ8631529.1/KAJ8639862.1/KAJ8639228.1/KAJ8623516.1/KAJ8635121.1/KAJ8640473.1/KAJ8632434.1/KAJ8644929.1/KAJ8617386.1/KAJ8616086.1/KAJ8650108.1/KAJ8636647.1/KAJ8617433.1/KAJ8623006.1/KAJ8617797.1/KAJ8623138.1/KAJ8634367.1/KAJ8625411.1/KAJ8620811.1/KAJ8636162.1/KAJ8636761.1/KAJ8641749.1/KAJ8622679.1/KAJ8631418.1/KAJ8633860.1/KAJ864368…	46
blue	CC	GO:0000228	nuclear chromosome	73/1075	420/14408	6.30077e-12	5.35566e-10	4.709e-10	KAJ8631621.1/KAJ8649103.1/KAJ8646498.1/KAJ8647252.1/KAJ8650866.1/KAJ8643976.1/KAJ8622427.1/KAJ8642300.1/KAJ8632924.1/KAJ8620862.1/KAJ8633373.1/KAJ8619100.1/KAJ8620764.1/KAJ8634613.1/KAJ8618410.1/KAJ8634324.1/KAJ8615210.1/KAJ8618893.1/KAJ8616002.1/KAJ8632459.1/KAJ8643977.1/KAJ8616288.1/KAJ8639040.1/KAJ8619733.1/KAJ8648915.1/KAJ8648160.1/KAJ8644932.1/KAJ8644929.1/KAJ8617807.1/KAJ8628582.1/KAJ863432…	73
blue	CC	GO:0000793	condensed chromosome	31/1075	115/14408	1.79059e-10	1.2176e-08	1.07059e-08	KAJ8649103.1/KAJ8647842.1/KAJ8650866.1/KAJ8632924.1/KAJ8633373.1/KAJ8619100.1/KAJ8634324.1/KAJ8618893.1/KAJ8639040.1/KAJ8644929.1/KAJ8634323.1/KAJ8617386.1/KAJ8643686.1/KAJ8633736.1/KAJ8617505.1/KAJ8623261.1/KAJ8621287.1/KAJ8650108.1/KAJ8628104.1/KAJ8649313.1/KAJ8646274.1/KAJ8644401.1/KAJ8649760.1/KAJ8627795.1/KAJ8633860.1/KAJ8645225.1/KAJ8635401.1/KAJ8637712.1/KAJ8645359.1/KAJ8626726.1/KAJ862551…	31
blue	CC	GO:0009524	phragmoplast	24/1075	80/14408	1.9416e-09	1.10024e-07	9.67393e-08	KAJ8629002.1/KAJ8640677.1/KAJ8625984.1/KAJ8633336.1/KAJ8648682.1/KAJ8639228.1/KAJ8644929.1/KAJ8646857.1/KAJ8622758.1/KAJ8615659.1/KAJ8643686.1/KAJ8616086.1/KAJ8619568.1/KAJ8616826.1/KAJ8617797.1/KAJ8634367.1/KAJ8648420.1/KAJ8649943.1/KAJ8643680.1/KAJ8646210.1/KAJ8628590.1/KAJ8642915.1/KAJ8646106.1/KAJ8646333.1	24
blue	CC	GO:0000794	condensed nuclear chromosome	25/1075	93/14408	1.09734e-08	5.32993e-07	4.68638e-07	KAJ8649103.1/KAJ8650866.1/KAJ8632924.1/KAJ8633373.1/KAJ8619100.1/KAJ8634324.1/KAJ8618893.1/KAJ8639040.1/KAJ8644929.1/KAJ8634323.1/KAJ8633736.1/KAJ8617505.1/KAJ8621287.1/KAJ8650108.1/KAJ8628104.1/KAJ8649313.1/KAJ8646274.1/KAJ8649760.1/KAJ8627795.1/KAJ8633860.1/KAJ8645225.1/KAJ8635401.1/KAJ8637712.1/KAJ8626726.1/KAJ8625519.1	25
blue	CC	GO:0005819	spindle	29/1075	132/14408	1.01966e-07	4.33354e-06	3.8103e-06	KAJ8615667.1/KAJ8620869.1/KAJ8640677.1/KAJ8633837.1/KAJ8648682.1/KAJ8644929.1/KAJ8617386.1/KAJ8615659.1/KAJ8643686.1/KAJ8631851.1/KAJ8619568.1/KAJ8646913.1/KAJ8650108.1/KAJ8647295.1/KAJ8649173.1/KAJ8616826.1/KAJ8617797.1/KAJ8636162.1/KAJ8636761.1/KAJ8644401.1/KAJ8641749.1/KAJ8643680.1/KAJ8637420.1/KAJ8645359.1/KAJ8633805.1/KAJ8628590.1/KAJ8623864.1/KAJ8646106.1/KAJ8646333.1	29
blue	CC	GO:0044815	DNA packaging complex	10/1075	19/14408	2.54257e-07	9.60527e-06	8.4455e-06	KAJ8631621.1/KAJ8647842.1/KAJ8642300.1/KAJ8620862.1/KAJ8634613.1/KAJ8618410.1/KAJ8632459.1/KAJ8639040.1/KAJ8650266.1/KAJ8646472.1	10
blue	CC	GO:0032993	protein-DNA complex	20/1075	76/14408	4.65387e-07	1.58232e-05	1.39126e-05	KAJ8631621.1/KAJ8646498.1/KAJ8642300.1/KAJ8620862.1/KAJ8620764.1/KAJ8634613.1/KAJ8618410.1/KAJ8632459.1/KAJ8616288.1/KAJ8619733.1/KAJ8648915.1/KAJ8625463.1/KAJ8630979.1/KAJ8615681.1/KAJ8650266.1/KAJ8634599.1/KAJ8618386.1/KAJ8646472.1/KAJ8643813.1/KAJ8628911.1	20
blue	CC	GO:0000786	nucleosome	8/1075	14/14408	1.87216e-06	5.78666e-05	5.08796e-05	KAJ8631621.1/KAJ8642300.1/KAJ8620862.1/KAJ8634613.1/KAJ8618410.1/KAJ8632459.1/KAJ8650266.1/KAJ8646472.1	8
blue	CC	GO:0000808	origin recognition complex	7/1075	13/14408	1.45189e-05	0.000379725	0.000333876	KAJ8622427.1/KAJ8648160.1/KAJ8628582.1/KAJ8623691.1/KAJ8630091.1/KAJ8631155.1/KAJ8628911.1	7
blue	CC	GO:0005664	nuclear origin of replication recognition complex	7/1075	13/14408	1.45189e-05	0.000379725	0.000333876	KAJ8622427.1/KAJ8648160.1/KAJ8628582.1/KAJ8623691.1/KAJ8630091.1/KAJ8631155.1/KAJ8628911.1	7
blue	CC	GO:0000779	condensed chromosome, centromeric region	12/1075	39/14408	1.65162e-05	0.000380544	0.000334596	KAJ8619100.1/KAJ8618893.1/KAJ8644929.1/KAJ8617386.1/KAJ8643686.1/KAJ8617505.1/KAJ8650108.1/KAJ8649760.1/KAJ8627795.1/KAJ8637712.1/KAJ8645359.1/KAJ8625519.1	12
blue	CC	GO:0005874	microtubule	25/1075	134/14408	1.67887e-05	0.000380544	0.000334596	KAJ8615667.1/KAJ8620869.1/KAJ8634795.1/KAJ8648682.1/KAJ8644929.1/KAJ8617386.1/KAJ8643686.1/KAJ8646913.1/KAJ8650108.1/KAJ8647295.1/KAJ8616826.1/KAJ8617797.1/KAJ8636817.1/KAJ8625411.1/KAJ8649943.1/KAJ8638460.1/KAJ8643680.1/KAJ8650100.1/KAJ8620571.1/KAJ8645359.1/KAJ8628590.1/KAJ8646401.1/KAJ8647924.1/KAJ8646106.1/KAJ8620329.1	25
blue	CC	GO:0043601	nuclear replisome	8/1075	18/14408	2.08098e-05	0.000442209	0.000388815	KAJ8616288.1/KAJ8648915.1/KAJ8625463.1/KAJ8630979.1/KAJ8615681.1/KAJ8634599.1/KAJ8618386.1/KAJ8643813.1	8
blue	CC	GO:0099513	polymeric cytoskeletal fiber	27/1075	158/14408	4.04529e-05	0.000809058	0.00071137	KAJ8615667.1/KAJ8620869.1/KAJ8634795.1/KAJ8648682.1/KAJ8644929.1/KAJ8617386.1/KAJ8643686.1/KAJ8634410.1/KAJ8646913.1/KAJ8650108.1/KAJ8647295.1/KAJ8616826.1/KAJ8617797.1/KAJ8636817.1/KAJ8625411.1/KAJ8619682.1/KAJ8649943.1/KAJ8638460.1/KAJ8643680.1/KAJ8650100.1/KAJ8620571.1/KAJ8645359.1/KAJ8628590.1/KAJ8646401.1/KAJ8647924.1/KAJ8646106.1/KAJ8620329.1	27
blue	CC	GO:0005657	replication fork	19/1075	93/14408	4.66525e-05	0.000881213	0.000774813	KAJ8630948.1/KAJ8646498.1/KAJ8647252.1/KAJ8643976.1/KAJ8620764.1/KAJ8643977.1/KAJ8616288.1/KAJ8648915.1/KAJ8625463.1/KAJ8630979.1/KAJ8615681.1/KAJ8622714.1/KAJ8634599.1/KAJ8620890.1/KAJ8618386.1/KAJ8648008.1/KAJ8625393.1/KAJ8643813.1/KAJ8615601.1	19
blue	CC	GO:0005813	centrosome	12/1075	45/14408	7.997e-05	0.00142864	0.00125614	KAJ8646450.1/KAJ8650866.1/KAJ8618893.1/KAJ8635121.1/KAJ8619733.1/KAJ8623099.1/KAJ8626182.1/KAJ8623138.1/KAJ8636162.1/KAJ8641749.1/KAJ8640554.1/KAJ8625519.1	12
blue	CC	GO:0099081	supramolecular polymer	28/1075	174/14408	8.82395e-05	0.00142864	0.00125614	KAJ8615667.1/KAJ8620869.1/KAJ8634795.1/KAJ8648682.1/KAJ8644929.1/KAJ8617386.1/KAJ8643686.1/KAJ8634410.1/KAJ8646913.1/KAJ8650108.1/KAJ8647295.1/KAJ8616826.1/KAJ8617797.1/KAJ8636817.1/KAJ8626075.1/KAJ8625411.1/KAJ8619682.1/KAJ8649943.1/KAJ8638460.1/KAJ8643680.1/KAJ8650100.1/KAJ8620571.1/KAJ8645359.1/KAJ8628590.1/KAJ8646401.1/KAJ8647924.1/KAJ8646106.1/KAJ8620329.1	28
blue	CC	GO:0099512	supramolecular fiber	28/1075	174/14408	8.82395e-05	0.00142864	0.00125614	KAJ8615667.1/KAJ8620869.1/KAJ8634795.1/KAJ8648682.1/KAJ8644929.1/KAJ8617386.1/KAJ8643686.1/KAJ8634410.1/KAJ8646913.1/KAJ8650108.1/KAJ8647295.1/KAJ8616826.1/KAJ8617797.1/KAJ8636817.1/KAJ8626075.1/KAJ8625411.1/KAJ8619682.1/KAJ8649943.1/KAJ8638460.1/KAJ8643680.1/KAJ8650100.1/KAJ8620571.1/KAJ8645359.1/KAJ8628590.1/KAJ8646401.1/KAJ8647924.1/KAJ8646106.1/KAJ8620329.1	28
blue	CC	GO:0099080	supramolecular complex	28/1075	175/14408	9.77386e-05	0.00151051	0.00132812	KAJ8615667.1/KAJ8620869.1/KAJ8634795.1/KAJ8648682.1/KAJ8644929.1/KAJ8617386.1/KAJ8643686.1/KAJ8634410.1/KAJ8646913.1/KAJ8650108.1/KAJ8647295.1/KAJ8616826.1/KAJ8617797.1/KAJ8636817.1/KAJ8626075.1/KAJ8625411.1/KAJ8619682.1/KAJ8649943.1/KAJ8638460.1/KAJ8643680.1/KAJ8650100.1/KAJ8620571.1/KAJ8645359.1/KAJ8628590.1/KAJ8646401.1/KAJ8647924.1/KAJ8646106.1/KAJ8620329.1	28
blue	CC	GO:0030894	replisome	8/1075	24/14408	0.000233485	0.00345152	0.00303478	KAJ8616288.1/KAJ8648915.1/KAJ8625463.1/KAJ8630979.1/KAJ8615681.1/KAJ8634599.1/KAJ8618386.1/KAJ8643813.1	8
blue	CC	GO:0072686	mitotic spindle	10/1075	37/14408	0.000277593	0.00389167	0.00342178	KAJ8633837.1/KAJ8617386.1/KAJ8631851.1/KAJ8647295.1/KAJ8649173.1/KAJ8636761.1/KAJ8643680.1/KAJ8637420.1/KAJ8645359.1/KAJ8623864.1	10
blue	CC	GO:0009574	preprophase band	7/1075	19/14408	0.000286152	0.00389167	0.00342178	KAJ8633336.1/KAJ8646857.1/KAJ8619568.1/KAJ8648420.1/KAJ8622679.1/KAJ8649943.1/KAJ8628590.1	7
blue	CC	GO:0043596	nuclear replication fork	14/1075	67/14408	0.000354121	0.00463082	0.00407168	KAJ8646498.1/KAJ8647252.1/KAJ8643976.1/KAJ8620764.1/KAJ8643977.1/KAJ8616288.1/KAJ8648915.1/KAJ8625463.1/KAJ8630979.1/KAJ8615681.1/KAJ8634599.1/KAJ8618386.1/KAJ8648008.1/KAJ8643813.1	14
blue	CC	GO:0000776	kinetochore	13/1075	62/14408	0.000550143	0.00692773	0.00609126	KAJ8615667.1/KAJ8619100.1/KAJ8618893.1/KAJ8617386.1/KAJ8643686.1/KAJ8617505.1/KAJ8649760.1/KAJ8627795.1/KAJ8620571.1/KAJ8637712.1/KAJ8645359.1/KAJ8623864.1/KAJ8625519.1	13
blue	CC	GO:0000347	THO complex	6/1075	16/14408	0.000709758	0.00861849	0.00757787	KAJ8617514.1/KAJ8623352.1/KAJ8636469.1/KAJ8628756.1/KAJ8646953.1/KAJ8626767.1	6
blue	CC	GO:0098687	chromosomal region	26/1075	183/14408	0.0011058	0.0127366	0.0111987	KAJ8650866.1/KAJ8615667.1/KAJ8619100.1/KAJ8634324.1/KAJ8618893.1/KAJ8644929.1/KAJ8616576.1/KAJ8634323.1/KAJ8617386.1/KAJ8643686.1/KAJ8617505.1/KAJ8650108.1/KAJ8620810.1/KAJ8649760.1/KAJ8645984.1/KAJ8627795.1/KAJ8620571.1/KAJ8637712.1/KAJ8645359.1/KAJ8646472.1/KAJ8643813.1/KAJ8642915.1/KAJ8623864.1/KAJ8625519.1/KAJ8628911.1/KAJ8615644.1	26
blue	CC	GO:0000775	chromosome, centromeric region	18/1075	109/14408	0.00112382	0.0127366	0.0111987	KAJ8615667.1/KAJ8619100.1/KAJ8618893.1/KAJ8644929.1/KAJ8616576.1/KAJ8617386.1/KAJ8643686.1/KAJ8617505.1/KAJ8650108.1/KAJ8649760.1/KAJ8627795.1/KAJ8620571.1/KAJ8637712.1/KAJ8645359.1/KAJ8646472.1/KAJ8642915.1/KAJ8623864.1/KAJ8625519.1	18
blue	CC	GO:0008278	cohesin complex	5/1075	12/14408	0.00116371	0.0127633	0.0112222	KAJ8649103.1/KAJ8632924.1/KAJ8644401.1/KAJ8645225.1/KAJ8635401.1	5
blue	CC	GO:0005815	microtubule organizing center	17/1075	111/14408	0.00347006	0.0368694	0.0324177	KAJ8646450.1/KAJ8650866.1/KAJ8618893.1/KAJ8635121.1/KAJ8619733.1/KAJ8617505.1/KAJ8646913.1/KAJ8623099.1/KAJ8626182.1/KAJ8623138.1/KAJ8646229.1/KAJ8636162.1/KAJ8641749.1/KAJ8650100.1/KAJ8628590.1/KAJ8640554.1/KAJ8625519.1	17
blue	CC	GO:0010598	NAD(P)H dehydrogenase complex (plastoquinone)	5/1075	15/14408	0.00365368	0.037644	0.0330987	KAJ8647347.1/KAJ8647841.1/KAJ8648362.1/KAJ8617427.1/KAJ8618874.1	5
blue	CC	GO:0032302	MutSbeta complex	4/1075	10/14408	0.00449234	0.0442117	0.0388734	KAJ8630987.1/KAJ8630988.1/KAJ8636476.1/KAJ8630986.1	4
blue	CC	GO:0005876	spindle microtubule	9/1075	44/14408	0.0045512	0.0442117	0.0388734	KAJ8615667.1/KAJ8644929.1/KAJ8617386.1/KAJ8643686.1/KAJ8650108.1/KAJ8616826.1/KAJ8617797.1/KAJ8645359.1/KAJ8628590.1	9
blue	MF	GO:0003777	microtubule motor activity	40/907	86/12604	1.86422e-23	1.07752e-20	1.02042e-20	KAJ8632260.1/KAJ8629757.1/KAJ8645553.1/KAJ8620869.1/KAJ8624725.1/KAJ8639862.1/KAJ8639228.1/KAJ8623516.1/KAJ8635121.1/KAJ8640473.1/KAJ8632434.1/KAJ8617386.1/KAJ8616086.1/KAJ8636647.1/KAJ8623006.1/KAJ8617797.1/KAJ8623138.1/KAJ8634367.1/KAJ8625411.1/KAJ8620811.1/KAJ8636162.1/KAJ8636761.1/KAJ8641749.1/KAJ8631418.1/KAJ8643680.1/KAJ8644381.1/KAJ8623305.1/KAJ8646210.1/KAJ8620571.1/KAJ8645485.1/KAJ864535…	40
blue	MF	GO:0003774	cytoskeletal motor activity	42/907	111/12604	2.42868e-20	7.01888e-18	6.64691e-18	KAJ8632260.1/KAJ8629757.1/KAJ8650377.1/KAJ8645553.1/KAJ8620869.1/KAJ8624725.1/KAJ8639862.1/KAJ8639228.1/KAJ8623516.1/KAJ8635121.1/KAJ8640473.1/KAJ8632434.1/KAJ8617386.1/KAJ8616086.1/KAJ8636647.1/KAJ8623006.1/KAJ8617797.1/KAJ8623138.1/KAJ8634367.1/KAJ8625411.1/KAJ8620811.1/KAJ8636162.1/KAJ8636761.1/KAJ8641749.1/KAJ8631418.1/KAJ8643680.1/KAJ8644381.1/KAJ8623305.1/KAJ8646210.1/KAJ8620571.1/KAJ863270…	42
blue	MF	GO:0008574	plus-end-directed microtubule motor activity	14/907	25/12604	1.90996e-10	3.67986e-08	3.48484e-08	KAJ8620869.1/KAJ8624725.1/KAJ8639862.1/KAJ8639228.1/KAJ8640473.1/KAJ8632434.1/KAJ8616086.1/KAJ8623006.1/KAJ8634367.1/KAJ8620811.1/KAJ8636162.1/KAJ8646210.1/KAJ8645485.1/KAJ8623864.1	14
blue	MF	GO:0008017	microtubule binding	25/907	118/12604	7.8944e-07	0.000110641	0.000104778	KAJ8646712.1/KAJ8640677.1/KAJ8625984.1/KAJ8648682.1/KAJ8618112.1/KAJ8639228.1/KAJ8646857.1/KAJ8617386.1/KAJ8615659.1/KAJ8616086.1/KAJ8619568.1/KAJ8616826.1/KAJ8616607.1/KAJ8636817.1/KAJ8648420.1/KAJ8649943.1/KAJ8638460.1/KAJ8647949.1/KAJ8643680.1/KAJ8623305.1/KAJ8620571.1/KAJ8645359.1/KAJ8619463.1/KAJ8628590.1/KAJ8646401.1	25
blue	MF	GO:0015631	tubulin binding	28/907	143/12604	9.57102e-07	0.000110641	0.000104778	KAJ8646712.1/KAJ8650866.1/KAJ8640677.1/KAJ8625984.1/KAJ8648682.1/KAJ8618112.1/KAJ8639228.1/KAJ8646857.1/KAJ8617386.1/KAJ8615659.1/KAJ8616086.1/KAJ8619568.1/KAJ8646913.1/KAJ8616826.1/KAJ8616607.1/KAJ8636817.1/KAJ8648420.1/KAJ8649943.1/KAJ8638460.1/KAJ8647949.1/KAJ8643680.1/KAJ8623305.1/KAJ8625472.1/KAJ8620571.1/KAJ8645359.1/KAJ8619463.1/KAJ8628590.1/KAJ8646401.1	28
blue	MF	GO:0008092	cytoskeletal protein binding	46/907	310/12604	1.96741e-06	0.000189527	0.000179483	KAJ8646712.1/KAJ8650377.1/KAJ8633831.1/KAJ8650866.1/KAJ8641716.1/KAJ8629002.1/KAJ8646833.1/KAJ8640677.1/KAJ8646840.1/KAJ8635486.1/KAJ8625984.1/KAJ8648682.1/KAJ8618112.1/KAJ8639228.1/KAJ8646857.1/KAJ8617386.1/KAJ8615659.1/KAJ8646716.1/KAJ8618682.1/KAJ8616086.1/KAJ8619568.1/KAJ8634410.1/KAJ8646913.1/KAJ8616826.1/KAJ8616607.1/KAJ8636817.1/KAJ8642570.1/KAJ8626075.1/KAJ8648420.1/KAJ8619682.1/KAJ864994…	46
blue	MF	GO:0031492	nucleosomal DNA binding	8/907	16/12604	5.33119e-06	0.000440204	0.000416875	KAJ8631621.1/KAJ8642300.1/KAJ8620862.1/KAJ8634613.1/KAJ8618410.1/KAJ8632459.1/KAJ8650266.1/KAJ8646472.1	8
blue	MF	GO:0003682	chromatin binding	33/907	207/12604	1.2226e-05	0.000883331	0.000836518	KAJ8631621.1/KAJ8633936.1/KAJ8649103.1/KAJ8646498.1/KAJ8642300.1/KAJ8632924.1/KAJ8620862.1/KAJ8634613.1/KAJ8618410.1/KAJ8650755.1/KAJ8615210.1/KAJ8644711.1/KAJ8629296.1/KAJ8632459.1/KAJ8639040.1/KAJ8632161.1/KAJ8640639.1/KAJ8643238.1/KAJ8636093.1/KAJ8620810.1/KAJ8617947.1/KAJ8640107.1/KAJ8633987.1/KAJ8644401.1/KAJ8646953.1/KAJ8650266.1/KAJ8645225.1/KAJ8641051.1/KAJ8635401.1/KAJ8646472.1/KAJ862543…	33
blue	MF	GO:0000400	four-way junction DNA binding	9/907	23/12604	1.61694e-05	0.00103843	0.000983402	KAJ8630948.1/KAJ8630987.1/KAJ8630988.1/KAJ8636476.1/KAJ8633995.1/KAJ8621287.1/KAJ8649313.1/KAJ8620890.1/KAJ8630986.1	9
blue	MF	GO:0031491	nucleosome binding	9/907	25/12604	3.54495e-05	0.00204898	0.00194039	KAJ8631621.1/KAJ8642300.1/KAJ8620862.1/KAJ8634613.1/KAJ8618410.1/KAJ8632459.1/KAJ8640107.1/KAJ8650266.1/KAJ8646472.1	9
blue	MF	GO:0008094	ATP-dependent activity, acting on DNA	20/907	120/12604	0.000337581	0.0177383	0.0167983	KAJ8630948.1/KAJ8630987.1/KAJ8644711.1/KAJ8630988.1/KAJ8631298.1/KAJ8616002.1/KAJ8636476.1/KAJ8633995.1/KAJ8633736.1/KAJ8650865.1/KAJ8621287.1/KAJ8628104.1/KAJ8649313.1/KAJ8615687.1/KAJ8620890.1/KAJ8619003.1/KAJ8635337.1/KAJ8630605.1/KAJ8635336.1/KAJ8630986.1	20
blue	MF	GO:0003697	single-stranded DNA binding	16/907	90/12604	0.000623724	0.0300427	0.0284506	KAJ8630948.1/KAJ8646498.1/KAJ8650866.1/KAJ8634324.1/KAJ8650420.1/KAJ8631298.1/KAJ8616288.1/KAJ8648915.1/KAJ8633995.1/KAJ8634323.1/KAJ8621287.1/KAJ8649313.1/KAJ8620576.1/KAJ8620890.1/KAJ8648008.1/KAJ8643813.1	16
blue	MF	GO:0000217	DNA secondary structure binding	9/907	36/12604	0.000796403	0.0354093	0.0335328	KAJ8630948.1/KAJ8630987.1/KAJ8630988.1/KAJ8636476.1/KAJ8633995.1/KAJ8621287.1/KAJ8649313.1/KAJ8620890.1/KAJ8630986.1	9
blue	MF	GO:0003690	double-stranded DNA binding	40/907	335/12604	0.00105633	0.0436112	0.0413	KAJ8630948.1/KAJ8646498.1/KAJ8630987.1/KAJ8622427.1/KAJ8634324.1/KAJ8630988.1/KAJ8641016.1/KAJ8621367.1/KAJ8632161.1/KAJ8636476.1/KAJ8648160.1/KAJ8633995.1/KAJ8616576.1/KAJ8628582.1/KAJ8634323.1/KAJ8648468.1/KAJ8640639.1/KAJ8633736.1/KAJ8643238.1/KAJ8623691.1/KAJ8621287.1/KAJ8630091.1/KAJ8620810.1/KAJ8628104.1/KAJ8645627.1/KAJ8649313.1/KAJ8620576.1/KAJ8645810.1/KAJ8617710.1/KAJ8620715.1/KAJ862089…	40
blue	MF	GO:0003688	DNA replication origin binding	7/907	24/12604	0.00114047	0.0437478	0.0414293	KAJ8646498.1/KAJ8648160.1/KAJ8628582.1/KAJ8630091.1/KAJ8648008.1/KAJ8631155.1/KAJ8628911.1	7
blue	MF	GO:0031490	chromatin DNA binding	9/907	38/12604	0.00121101	0.0437478	0.0414293	KAJ8631621.1/KAJ8642300.1/KAJ8620862.1/KAJ8634613.1/KAJ8618410.1/KAJ8650755.1/KAJ8632459.1/KAJ8650266.1/KAJ8646472.1	9
blue	MF	GO:0019199	transmembrane receptor protein kinase activity	27/907	202/12604	0.00131197	0.0446069	0.0422429	KAJ8647859.1/KAJ8621335.1/KAJ8640297.1/KAJ8620542.1/KAJ8626629.1/KAJ8619588.1/KAJ8632240.1/KAJ8636220.1/KAJ8622993.1/KAJ8622948.1/KAJ8642613.1/KAJ8634664.1/KAJ8638913.1/KAJ8646684.1/KAJ8641946.1/KAJ8619542.1/KAJ8623037.1/KAJ8638479.1/KAJ8622575.1/KAJ8633688.1/KAJ8641705.1/KAJ8636221.1/KAJ8621098.1/KAJ8646808.1/KAJ8634732.1/KAJ8622760.1/KAJ8626867.1	27
blue	MF	GO:0030983	mismatched DNA binding	7/907	25/12604	0.0014868	0.0477429	0.0452127	KAJ8630987.1/KAJ8630988.1/KAJ8636476.1/KAJ8633736.1/KAJ8628104.1/KAJ8620576.1/KAJ8630986.1	7
blue	KEGG	5322	Systemic lupus erythematosus	32/686	63/10044	3.0515e-21	9.3681e-19	8.99389e-19	KAJ8631621.1/KAJ8642300.1/KAJ8620862.1/KAJ8619725.1/KAJ8634613.1/KAJ8618410.1/KAJ8632459.1/KAJ8620802.1/KAJ8617807.1/KAJ8636908.1/KAJ8638058.1/KAJ8643554.1/KAJ8638057.1/KAJ8627159.1/KAJ8636907.1/KAJ8617947.1/KAJ8633987.1/KAJ8640879.1/KAJ8620793.1/KAJ8629338.1/KAJ8650266.1/KAJ8631682.1/KAJ8638837.1/KAJ8616409.1/KAJ8646472.1/KAJ8618321.1/KAJ8620800.1/KAJ8622567.1/KAJ8636878.1/KAJ8625028.1/KAJ862279…	32
blue	KEGG	5034	Alcoholism	35/686	127/10044	4.0039e-13	6.14598e-11	5.90048e-11	KAJ8631621.1/KAJ8623613.1/KAJ8642300.1/KAJ8620862.1/KAJ8619725.1/KAJ8634613.1/KAJ8618410.1/KAJ8632459.1/KAJ8620802.1/KAJ8644932.1/KAJ8617807.1/KAJ8636908.1/KAJ8638058.1/KAJ8643554.1/KAJ8638057.1/KAJ8627159.1/KAJ8636907.1/KAJ8617947.1/KAJ8633987.1/KAJ8640879.1/KAJ8620793.1/KAJ8629338.1/KAJ8650266.1/KAJ8623226.1/KAJ8631682.1/KAJ8638837.1/KAJ8616409.1/KAJ8638622.1/KAJ8646472.1/KAJ8620800.1/KAJ862256…	35
blue	KEGG	4111	Cell cycle - yeast	48/686	237/10044	5.1303e-12	5.25001e-10	5.0403e-10	KAJ8638755.1/KAJ8634855.1/KAJ8649103.1/KAJ8647842.1/KAJ8631749.1/KAJ8646498.1/KAJ8646775.1/KAJ8615667.1/KAJ8622427.1/KAJ8617514.1/KAJ8632924.1/KAJ8633837.1/KAJ8627899.1/KAJ8618893.1/KAJ8633262.1/KAJ8623352.1/KAJ8639040.1/KAJ8648160.1/KAJ8628819.1/KAJ8628582.1/KAJ8643686.1/KAJ8624436.1/KAJ8623691.1/KAJ8630091.1/KAJ8636469.1/KAJ8619732.1/KAJ8626645.1/KAJ8647295.1/KAJ8649173.1/KAJ8648016.1/KAJ864757…	48
blue	KEGG	4110	Cell cycle	46/686	228/10044	1.66501e-11	1.2779e-09	1.22685e-09	KAJ8649103.1/KAJ8631749.1/KAJ8646498.1/KAJ8615667.1/KAJ8622427.1/KAJ8617514.1/KAJ8632924.1/KAJ8633837.1/KAJ8623008.1/KAJ8651006.1/KAJ8618893.1/KAJ8633262.1/KAJ8623352.1/KAJ8623024.1/KAJ8648160.1/KAJ8628582.1/KAJ8626762.1/KAJ8616628.1/KAJ8643686.1/KAJ8624436.1/KAJ8623691.1/KAJ8630091.1/KAJ8636469.1/KAJ8630523.1/KAJ8626645.1/KAJ8647295.1/KAJ8615029.1/KAJ8649173.1/KAJ8624014.1/KAJ8648016.1/KAJ864757…	46
blue	KEGG	3440	Homologous recombination	24/686	76/10044	9.08622e-11	5.57894e-09	5.35609e-09	KAJ8623336.1/KAJ8630948.1/KAJ8650866.1/KAJ8634324.1/KAJ8616189.1/KAJ8621204.1/KAJ8631131.1/KAJ8633995.1/KAJ8634323.1/KAJ8640995.1/KAJ8625463.1/KAJ8630312.1/KAJ8650865.1/KAJ8629028.1/KAJ8621287.1/KAJ8646274.1/KAJ8634599.1/KAJ8620890.1/KAJ8646051.1/KAJ8619003.1/KAJ8618386.1/KAJ8627253.1/KAJ8643813.1/KAJ8630605.1	24
blue	KEGG	4113	Meiosis - yeast	31/686	172/10044	5.14078e-07	2.63036e-05	2.52529e-05	KAJ8646498.1/KAJ8623613.1/KAJ8615667.1/KAJ8622427.1/KAJ8617514.1/KAJ8633837.1/KAJ8633262.1/KAJ8623352.1/KAJ8648160.1/KAJ8628582.1/KAJ8624436.1/KAJ8623691.1/KAJ8630091.1/KAJ8636469.1/KAJ8626645.1/KAJ8647295.1/KAJ8649173.1/KAJ8649313.1/KAJ8647572.1/KAJ8626626.1/KAJ8644401.1/KAJ8627795.1/KAJ8646953.1/KAJ8623226.1/KAJ8644402.1/KAJ8633901.1/KAJ8626767.1/KAJ8631155.1/KAJ8625633.1/KAJ8636512.1/KAJ862891…	31
blue	KEGG	3030	DNA replication	21/686	94/10044	1.01441e-06	4.44889e-05	4.27118e-05	KAJ8617514.1/KAJ8615210.1/KAJ8621204.1/KAJ8633262.1/KAJ8623352.1/KAJ8616288.1/KAJ8648915.1/KAJ8625463.1/KAJ8630312.1/KAJ8636469.1/KAJ8624014.1/KAJ8630979.1/KAJ8615681.1/KAJ8622714.1/KAJ8646953.1/KAJ8634599.1/KAJ8621382.1/KAJ8641492.1/KAJ8618386.1/KAJ8643813.1/KAJ8626767.1	21
blue	KEGG	5202	Transcriptional misregulation in cancer	17/686	85/10044	4.96964e-05	0.0019071	0.00183092	KAJ8631621.1/KAJ8642300.1/KAJ8620862.1/KAJ8634613.1/KAJ8618410.1/KAJ8632459.1/KAJ8638058.1/KAJ8643554.1/KAJ8638057.1/KAJ8623054.1/KAJ8640879.1/KAJ8629338.1/KAJ8650266.1/KAJ8638837.1/KAJ8616409.1/KAJ8646472.1/KAJ8625028.1	17
blue	KEGG	3410	Base excision repair	14/686	63/10044	6.83476e-05	0.00233141	0.00223828	KAJ8621977.1/KAJ8634793.1/KAJ8615210.1/KAJ8643035.1/KAJ8629296.1/KAJ8647431.1/KAJ8625463.1/KAJ8630312.1/KAJ8624014.1/KAJ8621382.1/KAJ8618386.1/KAJ8625279.1/KAJ8641197.1/KAJ8647262.1	14
blue	KEGG	3430	Mismatch repair	14/686	68/10044	0.00016388	0.00503112	0.00483016	KAJ8630987.1/KAJ8630988.1/KAJ8621204.1/KAJ8636476.1/KAJ8631063.1/KAJ8625463.1/KAJ8624014.1/KAJ8620576.1/KAJ8622714.1/KAJ8634599.1/KAJ8633145.1/KAJ8618386.1/KAJ8643813.1/KAJ8630986.1	14
blue	KEGG	4914	Progesterone-mediated oocyte maturation	12/686	58/10044	0.000452561	0.0126306	0.012126	KAJ8631749.1/KAJ8615667.1/KAJ8651006.1/KAJ8626762.1/KAJ8616628.1/KAJ8626645.1/KAJ8647572.1/KAJ8636761.1/KAJ8627795.1/KAJ8637420.1/KAJ8625633.1/KAJ8623864.1	12
blue	KEGG	5203	Viral carcinogenesis	26/686	197/10044	0.000886802	0.0226874	0.0217811	KAJ8631621.1/KAJ8642300.1/KAJ8620862.1/KAJ8619725.1/KAJ8623008.1/KAJ8634613.1/KAJ8618410.1/KAJ8651006.1/KAJ8632459.1/KAJ8620802.1/KAJ8627525.1/KAJ8626762.1/KAJ8616628.1/KAJ8640295.1/KAJ8620793.1/KAJ8619682.1/KAJ8629338.1/KAJ8650266.1/KAJ8647504.1/KAJ8631682.1/KAJ8643203.1/KAJ8637420.1/KAJ8633901.1/KAJ8633805.1/KAJ8636878.1/KAJ8622796.1	26
darkolivegreen	BP	GO:0009409	response to cold	16/68	442/14376	1.6489e-10	1.01078e-07	8.62636e-08	KAJ8628759.1/KAJ8634557.1/KAJ8634562.1/KAJ8634558.1/KAJ8626472.1/KAJ8633094.1/KAJ8623257.1/KAJ8647128.1/KAJ8626037.1/KAJ8626476.1/KAJ8634559.1/KAJ8634564.1/KAJ8618936.1/KAJ8626474.1/KAJ8636468.1/KAJ8623256.1	16
darkolivegreen	BP	GO:0010411	xyloglucan metabolic process	5/68	24/14376	8.08305e-08	2.25813e-05	1.92718e-05	KAJ8634557.1/KAJ8634562.1/KAJ8634558.1/KAJ8634559.1/KAJ8634564.1	5
darkolivegreen	BP	GO:0009828	plant-type cell wall loosening	5/68	27/14376	1.51851e-07	2.25813e-05	1.92718e-05	KAJ8634557.1/KAJ8634562.1/KAJ8634558.1/KAJ8634559.1/KAJ8634564.1	5
darkolivegreen	BP	GO:0090376	seed trichome differentiation	5/68	28/14376	1.84187e-07	2.25813e-05	1.92718e-05	KAJ8647276.1/KAJ8646752.1/KAJ8640353.1/KAJ8626456.1/KAJ8642661.1	5
darkolivegreen	BP	GO:0090378	seed trichome elongation	5/68	28/14376	1.84187e-07	2.25813e-05	1.92718e-05	KAJ8647276.1/KAJ8646752.1/KAJ8640353.1/KAJ8626456.1/KAJ8642661.1	5
darkolivegreen	BP	GO:0009612	response to mechanical stimulus	5/68	46/14376	2.40539e-06	0.000214327	0.000182915	KAJ8634557.1/KAJ8634562.1/KAJ8634558.1/KAJ8634559.1/KAJ8634564.1	5
darkolivegreen	BP	GO:0071365	cellular response to auxin stimulus	7/68	129/14376	2.44745e-06	0.000214327	0.000182915	KAJ8634557.1/KAJ8634562.1/KAJ8634558.1/KAJ8618403.1/KAJ8647281.1/KAJ8634559.1/KAJ8634564.1	7
darkolivegreen	BP	GO:0009827	plant-type cell wall modification	5/68	49/14376	3.30972e-06	0.000253607	0.000216438	KAJ8634557.1/KAJ8634562.1/KAJ8634558.1/KAJ8634559.1/KAJ8634564.1	5
darkolivegreen	BP	GO:0008283	cell population proliferation	6/68	102/14376	8.4348e-06	0.000574504	0.000490304	KAJ8634557.1/KAJ8634562.1/KAJ8638344.1/KAJ8634558.1/KAJ8634559.1/KAJ8634564.1	6
darkolivegreen	BP	GO:0010410	hemicellulose metabolic process	5/68	64/14376	1.25284e-05	0.000767989	0.000655432	KAJ8634557.1/KAJ8634562.1/KAJ8634558.1/KAJ8634559.1/KAJ8634564.1	5
darkolivegreen	BP	GO:0009741	response to brassinosteroid	6/68	121/14376	2.24415e-05	0.00125061	0.00106732	KAJ8634557.1/KAJ8634562.1/KAJ8634558.1/KAJ8634559.1/KAJ8634564.1/KAJ8637759.1	6
darkolivegreen	BP	GO:0016143	S-glycoside metabolic process	5/68	80/14376	3.72622e-05	0.00163155	0.00139243	KAJ8626472.1/KAJ8633652.1/KAJ8626476.1/KAJ8626454.1/KAJ8626474.1	5
darkolivegreen	BP	GO:0019757	glycosinolate metabolic process	5/68	80/14376	3.72622e-05	0.00163155	0.00139243	KAJ8626472.1/KAJ8633652.1/KAJ8626476.1/KAJ8626454.1/KAJ8626474.1	5
darkolivegreen	BP	GO:0019760	glucosinolate metabolic process	5/68	80/14376	3.72622e-05	0.00163155	0.00139243	KAJ8626472.1/KAJ8633652.1/KAJ8626476.1/KAJ8626454.1/KAJ8626474.1	5
darkolivegreen	BP	GO:0042545	cell wall modification	5/68	84/14376	4.7159e-05	0.00192723	0.00164477	KAJ8634557.1/KAJ8634562.1/KAJ8634558.1/KAJ8634559.1/KAJ8634564.1	5
darkolivegreen	BP	GO:0045088	regulation of innate immune response	6/68	165/14376	0.000126882	0.00486115	0.00414869	KAJ8628759.1/KAJ8618993.1/KAJ8620879.1/KAJ8647207.1/KAJ8620878.1/KAJ8618936.1	6
darkolivegreen	BP	GO:0009845	seed germination	5/68	111/14376	0.000177439	0.00639826	0.00546052	KAJ8618403.1/KAJ8623257.1/KAJ8639272.1/KAJ8630034.1/KAJ8623256.1	5
darkolivegreen	BP	GO:0016049	cell growth	9/68	434/14376	0.000194789	0.00663364	0.00566141	KAJ8647276.1/KAJ8646752.1/KAJ8640353.1/KAJ8618166.1/KAJ8626037.1/KAJ8623357.1/KAJ8626456.1/KAJ8636468.1/KAJ8642661.1	9
darkolivegreen	BP	GO:0090351	seedling development	5/68	118/14376	0.000236137	0.00761854	0.00650195	KAJ8618403.1/KAJ8623257.1/KAJ8639272.1/KAJ8630034.1/KAJ8623256.1	5
darkolivegreen	BP	GO:0060560	developmental growth involved in morphogenesis	8/68	355/14376	0.000259585	0.00774673	0.00661136	KAJ8647276.1/KAJ8646752.1/KAJ8640353.1/KAJ8626037.1/KAJ8623357.1/KAJ8626456.1/KAJ8636468.1/KAJ8642661.1	8
darkolivegreen	BP	GO:0010383	cell wall polysaccharide metabolic process	5/68	121/14376	0.000265385	0.00774673	0.00661136	KAJ8634557.1/KAJ8634562.1/KAJ8634558.1/KAJ8634559.1/KAJ8634564.1	5
darkolivegreen	BP	GO:0050776	regulation of immune response	6/68	199/14376	0.000349955	0.00975102	0.0083219	KAJ8628759.1/KAJ8618993.1/KAJ8620879.1/KAJ8647207.1/KAJ8620878.1/KAJ8618936.1	6
darkolivegreen	BP	GO:0009408	response to heat	7/68	285/14376	0.000385646	0.0102783	0.0087719	KAJ8628759.1/KAJ8634557.1/KAJ8634562.1/KAJ8634558.1/KAJ8634559.1/KAJ8634564.1/KAJ8618936.1	7
darkolivegreen	BP	GO:0010026	trichome differentiation	5/68	143/14376	0.000572194	0.0146148	0.0124728	KAJ8647276.1/KAJ8646752.1/KAJ8640353.1/KAJ8626456.1/KAJ8642661.1	5
darkolivegreen	BP	GO:0022412	cellular process involved in reproduction in multicellular organism	5/68	147/14376	0.000648609	0.0157695	0.0134583	KAJ8647276.1/KAJ8646752.1/KAJ8640353.1/KAJ8626456.1/KAJ8642661.1	5
darkolivegreen	BP	GO:0044036	cell wall macromolecule metabolic process	5/68	148/14376	0.000668853	0.0157695	0.0134583	KAJ8634557.1/KAJ8634562.1/KAJ8634558.1/KAJ8634559.1/KAJ8634564.1	5
darkolivegreen	BP	GO:0048589	developmental growth	8/68	416/14376	0.000743807	0.0168872	0.0144122	KAJ8647276.1/KAJ8646752.1/KAJ8640353.1/KAJ8626037.1/KAJ8623357.1/KAJ8626456.1/KAJ8636468.1/KAJ8642661.1	8
darkolivegreen	BP	GO:0009863	salicylic acid mediated signaling pathway	3/68	39/14376	0.000818928	0.017005	0.0145127	KAJ8628759.1/KAJ8626121.1/KAJ8618936.1	3
darkolivegreen	BP	GO:0009664	plant-type cell wall organization	5/68	156/14376	0.000848328	0.017005	0.0145127	KAJ8634557.1/KAJ8634562.1/KAJ8634558.1/KAJ8634559.1/KAJ8634564.1	5
darkolivegreen	BP	GO:0002682	regulation of immune system process	6/68	237/14376	0.000878812	0.017005	0.0145127	KAJ8628759.1/KAJ8618993.1/KAJ8620879.1/KAJ8647207.1/KAJ8620878.1/KAJ8618936.1	6
darkolivegreen	BP	GO:0009631	cold acclimation	3/68	40/14376	0.000882343	0.017005	0.0145127	KAJ8626472.1/KAJ8626476.1/KAJ8626474.1	3
darkolivegreen	BP	GO:0009611	response to wounding	7/68	328/14376	0.000887701	0.017005	0.0145127	KAJ8628759.1/KAJ8647577.1/KAJ8635836.1/KAJ8633094.1/KAJ8647207.1/KAJ8647128.1/KAJ8618936.1	7
darkolivegreen	BP	GO:2000634	regulation of primary miRNA processing	2/68	10/14376	0.00096808	0.0174539	0.0148958	KAJ8623257.1/KAJ8623256.1	2
darkolivegreen	BP	GO:2000637	positive regulation of miRNA-mediated gene silencing	2/68	10/14376	0.00096808	0.0174539	0.0148958	KAJ8623257.1/KAJ8623256.1	2
darkolivegreen	BP	GO:0090558	plant epidermis development	7/68	337/14376	0.00103943	0.0182049	0.0155368	KAJ8647276.1/KAJ8646752.1/KAJ8640353.1/KAJ8626037.1/KAJ8626456.1/KAJ8636468.1/KAJ8642661.1	7
darkolivegreen	BP	GO:2000628	regulation of miRNA metabolic process	2/68	12/14376	0.0014112	0.0234315	0.0199974	KAJ8623257.1/KAJ8623256.1	2
darkolivegreen	BP	GO:0071446	cellular response to salicylic acid stimulus	3/68	47/14376	0.0014143	0.0234315	0.0199974	KAJ8628759.1/KAJ8626121.1/KAJ8618936.1	3
darkolivegreen	BP	GO:1903798	regulation of miRNA maturation	2/68	13/14376	0.00166269	0.0260208	0.0222072	KAJ8623257.1/KAJ8623256.1	2
darkolivegreen	BP	GO:0009755	hormone-mediated signaling pathway	8/68	473/14376	0.00169367	0.0260208	0.0222072	KAJ8617513.1/KAJ8647577.1/KAJ8626121.1/KAJ8618403.1/KAJ8647207.1/KAJ8647281.1/KAJ8647128.1/KAJ8637759.1	8
darkolivegreen	BP	GO:0009733	response to auxin	7/68	367/14376	0.00169793	0.0260208	0.0222072	KAJ8634557.1/KAJ8634562.1/KAJ8634558.1/KAJ8618403.1/KAJ8647281.1/KAJ8634559.1/KAJ8634564.1	7
darkolivegreen	BP	GO:0006073	cellular glucan metabolic process	5/68	188/14376	0.00194155	0.0290286	0.0247741	KAJ8634557.1/KAJ8634562.1/KAJ8634558.1/KAJ8634559.1/KAJ8634564.1	5
darkolivegreen	BP	GO:0044042	glucan metabolic process	5/68	190/14376	0.00203343	0.0296784	0.0253287	KAJ8634557.1/KAJ8634562.1/KAJ8634558.1/KAJ8634559.1/KAJ8634564.1	5
darkolivegreen	BP	GO:0060964	regulation of miRNA-mediated gene silencing	2/68	16/14376	0.00253466	0.0361336	0.0308378	KAJ8623257.1/KAJ8623256.1	2
darkolivegreen	BP	GO:0070920	regulation of production of small RNA involved in gene silencing by RNA	2/68	17/14376	0.00286386	0.0398988	0.0340511	KAJ8623257.1/KAJ8623256.1	2
darkolivegreen	BP	GO:0045229	external encapsulating structure organization	6/68	301/14376	0.00295442	0.0401831	0.0342938	KAJ8634557.1/KAJ8634562.1/KAJ8634558.1/KAJ8634559.1/KAJ8634564.1/KAJ8637759.1	6
darkolivegreen	BP	GO:0009826	unidimensional cell growth	6/68	305/14376	0.00315338	0.0401831	0.0342938	KAJ8647276.1/KAJ8646752.1/KAJ8640353.1/KAJ8623357.1/KAJ8626456.1/KAJ8642661.1	6
darkolivegreen	BP	GO:0045087	innate immune response	7/68	411/14376	0.00320591	0.0401831	0.0342938	KAJ8628759.1/KAJ8618993.1/KAJ8620879.1/KAJ8647207.1/KAJ8620878.1/KAJ8618118.1/KAJ8618936.1	7
darkolivegreen	BP	GO:0000244	spliceosomal tri-snRNP complex assembly	2/68	18/14376	0.00321203	0.0401831	0.0342938	KAJ8623257.1/KAJ8623256.1	2
darkolivegreen	BP	GO:0050826	response to freezing	2/68	18/14376	0.00321203	0.0401831	0.0342938	KAJ8628759.1/KAJ8618936.1	2
darkolivegreen	BP	GO:0000904	cell morphogenesis involved in differentiation	6/68	309/14376	0.00336223	0.0412209	0.0351795	KAJ8647276.1/KAJ8646752.1/KAJ8640353.1/KAJ8623357.1/KAJ8626456.1/KAJ8642661.1	6
darkolivegreen	BP	GO:0071669	plant-type cell wall organization or biogenesis	6/68	313/14376	0.00358125	0.0430452	0.0367364	KAJ8634557.1/KAJ8634562.1/KAJ8634558.1/KAJ8626037.1/KAJ8634559.1/KAJ8634564.1	6
darkolivegreen	BP	GO:0002218	activation of innate immune response	3/68	67/14376	0.00390639	0.0450049	0.0384089	KAJ8620879.1/KAJ8647207.1/KAJ8620878.1	3
darkolivegreen	BP	GO:0002221	pattern recognition receptor signaling pathway	2/68	20/14376	0.00396454	0.0450049	0.0384089	KAJ8620879.1/KAJ8620878.1	2
darkolivegreen	BP	GO:0002758	innate immune response-activating signaling pathway	2/68	20/14376	0.00396454	0.0450049	0.0384089	KAJ8620879.1/KAJ8620878.1	2
darkolivegreen	BP	GO:1901657	glycosyl compound metabolic process	5/68	225/14376	0.0042071	0.04689	0.0400177	KAJ8626472.1/KAJ8633652.1/KAJ8626476.1/KAJ8626454.1/KAJ8626474.1	5
darkolivegreen	BP	GO:0009861	jasmonic acid and ethylene-dependent systemic resistance	2/68	21/14376	0.00436853	0.0478198	0.0408113	KAJ8628759.1/KAJ8618936.1	2
darkolivegreen	BP	GO:0002253	activation of immune response	3/68	71/14376	0.0045985	0.049454	0.042206	KAJ8620879.1/KAJ8647207.1/KAJ8620878.1	3
darkolivegreen	BP	GO:0031347	regulation of defense response	6/68	331/14376	0.00470091	0.0496838	0.042402	KAJ8628759.1/KAJ8618993.1/KAJ8620879.1/KAJ8647207.1/KAJ8620878.1/KAJ8618936.1	6
darkolivegreen	MF	GO:0016762	xyloglucan:xyloglucosyl transferase activity	5/66	13/12604	4.20443e-09	4.79305e-07	4.16017e-07	KAJ8634557.1/KAJ8634562.1/KAJ8634558.1/KAJ8634559.1/KAJ8634564.1	5
darkolivegreen	KEGG	4075	Plant hormone signal transduction	46295	378/10044	9.76349e-07	8.00606e-05	7.60524e-05	KAJ8634557.1/KAJ8634562.1/KAJ8634558.1/KAJ8642060.1/KAJ8634560.1/KAJ8634559.1/KAJ8634564.1/KAJ8637759.1/KAJ8634563.1	9
tan	BP	GO:0009787	regulation of abscisic acid-activated signaling pathway	10/199	126/14376	9.86079e-06	0.00453925	0.00443217	KAJ8635055.1/KAJ8647521.1/KAJ8648433.1/KAJ8625416.1/KAJ8618967.1/KAJ8634477.1/KAJ8629776.1/KAJ8620123.1/KAJ8637228.1/KAJ8625184.1	10
tan	BP	GO:1901419	regulation of response to alcohol	10/199	126/14376	9.86079e-06	0.00453925	0.00443217	KAJ8635055.1/KAJ8647521.1/KAJ8648433.1/KAJ8625416.1/KAJ8618967.1/KAJ8634477.1/KAJ8629776.1/KAJ8620123.1/KAJ8637228.1/KAJ8625184.1	10
tan	BP	GO:1905957	regulation of cellular response to alcohol	10/199	126/14376	9.86079e-06	0.00453925	0.00443217	KAJ8635055.1/KAJ8647521.1/KAJ8648433.1/KAJ8625416.1/KAJ8618967.1/KAJ8634477.1/KAJ8629776.1/KAJ8620123.1/KAJ8637228.1/KAJ8625184.1	10
green	BP	GO:0006489	dolichyl diphosphate biosynthetic process	8/285	16/14376	2.42666e-10	8.55997e-08	8.2314e-08	KAJ8615394.1/KAJ8615385.1/KAJ8615395.1/KAJ8615398.1/KAJ8615393.1/KAJ8615392.1/KAJ8615390.1/KAJ8615388.1	8
green	BP	GO:0046465	dolichyl diphosphate metabolic process	8/285	16/14376	2.42666e-10	8.55997e-08	8.2314e-08	KAJ8615394.1/KAJ8615385.1/KAJ8615395.1/KAJ8615398.1/KAJ8615393.1/KAJ8615392.1/KAJ8615390.1/KAJ8615388.1	8
green	BP	GO:0006695	cholesterol biosynthetic process	8/285	17/14376	4.50525e-10	8.55997e-08	8.2314e-08	KAJ8615394.1/KAJ8615385.1/KAJ8615395.1/KAJ8615398.1/KAJ8615393.1/KAJ8615392.1/KAJ8615390.1/KAJ8615388.1	8
green	BP	GO:0008203	cholesterol metabolic process	8/285	17/14376	4.50525e-10	8.55997e-08	8.2314e-08	KAJ8615394.1/KAJ8615385.1/KAJ8615395.1/KAJ8615398.1/KAJ8615393.1/KAJ8615392.1/KAJ8615390.1/KAJ8615388.1	8
green	BP	GO:0045540	regulation of cholesterol biosynthetic process	8/285	17/14376	4.50525e-10	8.55997e-08	8.2314e-08	KAJ8615394.1/KAJ8615385.1/KAJ8615395.1/KAJ8615398.1/KAJ8615393.1/KAJ8615392.1/KAJ8615390.1/KAJ8615388.1	8
green	BP	GO:0050810	regulation of steroid biosynthetic process	8/285	17/14376	4.50525e-10	8.55997e-08	8.2314e-08	KAJ8615394.1/KAJ8615385.1/KAJ8615395.1/KAJ8615398.1/KAJ8615393.1/KAJ8615392.1/KAJ8615390.1/KAJ8615388.1	8
green	BP	GO:0106118	regulation of sterol biosynthetic process	8/285	17/14376	4.50525e-10	8.55997e-08	8.2314e-08	KAJ8615394.1/KAJ8615385.1/KAJ8615395.1/KAJ8615398.1/KAJ8615393.1/KAJ8615392.1/KAJ8615390.1/KAJ8615388.1	8
green	BP	GO:0006488	dolichol-linked oligosaccharide biosynthetic process	8/285	21/14376	3.51965e-09	5.85142e-07	5.62681e-07	KAJ8615394.1/KAJ8615385.1/KAJ8615395.1/KAJ8615398.1/KAJ8615393.1/KAJ8615392.1/KAJ8615390.1/KAJ8615388.1	8
green	BP	GO:0019218	regulation of steroid metabolic process	8/285	23/14376	8.19313e-09	1.08969e-06	1.04786e-06	KAJ8615394.1/KAJ8615385.1/KAJ8615395.1/KAJ8615398.1/KAJ8615393.1/KAJ8615392.1/KAJ8615390.1/KAJ8615388.1	8
green	BP	GO:0090181	regulation of cholesterol metabolic process	8/285	23/14376	8.19313e-09	1.08969e-06	1.04786e-06	KAJ8615394.1/KAJ8615385.1/KAJ8615395.1/KAJ8615398.1/KAJ8615393.1/KAJ8615392.1/KAJ8615390.1/KAJ8615388.1	8
green	BP	GO:0019287	isopentenyl diphosphate biosynthetic process, mevalonate pathway	8/285	26/14376	2.47896e-08	2.99729e-06	2.88224e-06	KAJ8615394.1/KAJ8615385.1/KAJ8615395.1/KAJ8615398.1/KAJ8615393.1/KAJ8615392.1/KAJ8615390.1/KAJ8615388.1	8
green	BP	GO:0006490	oligosaccharide-lipid intermediate biosynthetic process	8/285	28/14376	4.76475e-08	5.28093e-06	5.07822e-06	KAJ8615394.1/KAJ8615385.1/KAJ8615395.1/KAJ8615398.1/KAJ8615393.1/KAJ8615392.1/KAJ8615390.1/KAJ8615388.1	8
green	BP	GO:0016126	sterol biosynthetic process	10/285	53/14376	7.35997e-08	7.52981e-06	7.24078e-06	KAJ8641308.1/KAJ8615394.1/KAJ8615385.1/KAJ8615395.1/KAJ8615398.1/KAJ8641103.1/KAJ8615393.1/KAJ8615392.1/KAJ8615390.1/KAJ8615388.1	10
green	BP	GO:0009240	isopentenyl diphosphate biosynthetic process	8/285	32/14376	1.50511e-07	1.33453e-05	1.2833e-05	KAJ8615394.1/KAJ8615385.1/KAJ8615395.1/KAJ8615398.1/KAJ8615393.1/KAJ8615392.1/KAJ8615390.1/KAJ8615388.1	8
green	BP	GO:0046490	isopentenyl diphosphate metabolic process	8/285	32/14376	1.50511e-07	1.33453e-05	1.2833e-05	KAJ8615394.1/KAJ8615385.1/KAJ8615395.1/KAJ8615398.1/KAJ8615393.1/KAJ8615392.1/KAJ8615390.1/KAJ8615388.1	8
green	BP	GO:1902652	secondary alcohol metabolic process	8/285	33/14376	1.95283e-07	1.44292e-05	1.38754e-05	KAJ8615394.1/KAJ8615385.1/KAJ8615395.1/KAJ8615398.1/KAJ8615393.1/KAJ8615392.1/KAJ8615390.1/KAJ8615388.1	8
green	BP	GO:1902653	secondary alcohol biosynthetic process	8/285	33/14376	1.95283e-07	1.44292e-05	1.38754e-05	KAJ8615394.1/KAJ8615385.1/KAJ8615395.1/KAJ8615398.1/KAJ8615393.1/KAJ8615392.1/KAJ8615390.1/KAJ8615388.1	8
green	BP	GO:1902930	regulation of alcohol biosynthetic process	8/285	33/14376	1.95283e-07	1.44292e-05	1.38754e-05	KAJ8615394.1/KAJ8615385.1/KAJ8615395.1/KAJ8615398.1/KAJ8615393.1/KAJ8615392.1/KAJ8615390.1/KAJ8615388.1	8
green	BP	GO:0006084	acetyl-CoA metabolic process	8/285	36/14376	4.04199e-07	2.82939e-05	2.72078e-05	KAJ8615394.1/KAJ8615385.1/KAJ8615395.1/KAJ8615398.1/KAJ8615393.1/KAJ8615392.1/KAJ8615390.1/KAJ8615388.1	8
green	BP	GO:0006694	steroid biosynthetic process	11/285	81/14376	5.42942e-07	3.61056e-05	3.47197e-05	KAJ8641308.1/KAJ8615394.1/KAJ8615385.1/KAJ8615395.1/KAJ8625212.1/KAJ8615398.1/KAJ8641103.1/KAJ8615393.1/KAJ8615392.1/KAJ8615390.1/KAJ8615388.1	11
green	BP	GO:0008284	positive regulation of cell population proliferation	9/285	55/14376	1.19242e-06	7.55197e-05	7.26209e-05	KAJ8615394.1/KAJ8615385.1/KAJ8615395.1/KAJ8640653.1/KAJ8615398.1/KAJ8615393.1/KAJ8615392.1/KAJ8615390.1/KAJ8615388.1	9
green	BP	GO:0006637	acyl-CoA metabolic process	8/285	46/14376	2.93488e-06	0.000169712	0.000163198	KAJ8615394.1/KAJ8615385.1/KAJ8615395.1/KAJ8615398.1/KAJ8615393.1/KAJ8615392.1/KAJ8615390.1/KAJ8615388.1	8
green	BP	GO:0035383	thioester metabolic process	8/285	46/14376	2.93488e-06	0.000169712	0.000163198	KAJ8615394.1/KAJ8615385.1/KAJ8615395.1/KAJ8615398.1/KAJ8615393.1/KAJ8615392.1/KAJ8615390.1/KAJ8615388.1	8
green	BP	GO:0016125	sterol metabolic process	11/285	101/14376	5.01226e-06	0.000277763	0.000267101	KAJ8641308.1/KAJ8615394.1/KAJ8615385.1/KAJ8615395.1/KAJ8615398.1/KAJ8641103.1/KAJ8615393.1/KAJ8615392.1/KAJ8615390.1/KAJ8615388.1/KAJ8629868.1	11
green	BP	GO:0000038	very long-chain fatty acid metabolic process	7/285	38/14376	8.33305e-06	0.000443318	0.000426301	KAJ8627442.1/KAJ8625232.1/KAJ8615625.1/KAJ8615626.1/KAJ8615628.1/KAJ8615621.1/KAJ8615623.1	7
green	BP	GO:1901617	organic hydroxy compound biosynthetic process	15/285	205/14376	1.46288e-05	0.00074832	0.000719596	KAJ8621547.1/KAJ8641308.1/KAJ8615394.1/KAJ8615385.1/KAJ8615395.1/KAJ8625212.1/KAJ8615398.1/KAJ8641103.1/KAJ8642471.1/KAJ8615393.1/KAJ8615392.1/KAJ8615390.1/KAJ8615388.1/KAJ8636334.1/KAJ8633509.1	15
green	BP	GO:0033865	nucleoside bisphosphate metabolic process	8/285	59/14376	1.99558e-05	0.000915212	0.000880081	KAJ8615394.1/KAJ8615385.1/KAJ8615395.1/KAJ8615398.1/KAJ8615393.1/KAJ8615392.1/KAJ8615390.1/KAJ8615388.1	8
green	BP	GO:0033875	ribonucleoside bisphosphate metabolic process	8/285	59/14376	1.99558e-05	0.000915212	0.000880081	KAJ8615394.1/KAJ8615385.1/KAJ8615395.1/KAJ8615398.1/KAJ8615393.1/KAJ8615392.1/KAJ8615390.1/KAJ8615388.1	8
green	BP	GO:0034032	purine nucleoside bisphosphate metabolic process	8/285	59/14376	1.99558e-05	0.000915212	0.000880081	KAJ8615394.1/KAJ8615385.1/KAJ8615395.1/KAJ8615398.1/KAJ8615393.1/KAJ8615392.1/KAJ8615390.1/KAJ8615388.1	8
green	BP	GO:0046165	alcohol biosynthetic process	9/285	77/14376	2.06715e-05	0.000916436	0.000881258	KAJ8615394.1/KAJ8615385.1/KAJ8615395.1/KAJ8615398.1/KAJ8642471.1/KAJ8615393.1/KAJ8615392.1/KAJ8615390.1/KAJ8615388.1	9
green	BP	GO:0008202	steroid metabolic process	12/285	141/14376	2.39674e-05	0.00102828	0.000988806	KAJ8641308.1/KAJ8615394.1/KAJ8615385.1/KAJ8615395.1/KAJ8625212.1/KAJ8615398.1/KAJ8641103.1/KAJ8615393.1/KAJ8615392.1/KAJ8615390.1/KAJ8615388.1/KAJ8629868.1	12
green	BP	GO:0042761	very long-chain fatty acid biosynthetic process	6/285	31/14376	2.79376e-05	0.00116116	0.00111659	KAJ8625232.1/KAJ8615625.1/KAJ8615626.1/KAJ8615628.1/KAJ8615621.1/KAJ8615623.1	6
green	BP	GO:0006066	alcohol metabolic process	12/285	147/14376	3.62928e-05	0.00146271	0.00140656	KAJ8618510.1/KAJ8615394.1/KAJ8615385.1/KAJ8615395.1/KAJ8615398.1/KAJ8642471.1/KAJ8615393.1/KAJ8645458.1/KAJ8615392.1/KAJ8618508.1/KAJ8615390.1/KAJ8615388.1	12
green	BP	GO:1901615	organic hydroxy compound metabolic process	19/285	336/14376	4.23359e-05	0.00165608	0.00159251	KAJ8621547.1/KAJ8641308.1/KAJ8618510.1/KAJ8615394.1/KAJ8615385.1/KAJ8615395.1/KAJ8625212.1/KAJ8615398.1/KAJ8641103.1/KAJ8642471.1/KAJ8615393.1/KAJ8645458.1/KAJ8615392.1/KAJ8618508.1/KAJ8615390.1/KAJ8615388.1/KAJ8636334.1/KAJ8629868.1/KAJ8633509.1	19
green	BP	GO:0008299	isoprenoid biosynthetic process	13/285	178/14376	5.55347e-05	0.00211032	0.00202931	KAJ8615394.1/KAJ8615385.1/KAJ8615395.1/KAJ8620161.1/KAJ8615398.1/KAJ8621074.1/KAJ8641070.1/KAJ8642471.1/KAJ8615393.1/KAJ8615392.1/KAJ8615390.1/KAJ8622228.1/KAJ8615388.1	13
green	BP	GO:0062012	regulation of small molecule metabolic process	12/285	156/14376	6.49813e-05	0.00237806	0.00228678	KAJ8615394.1/KAJ8615385.1/KAJ8615395.1/KAJ8615398.1/KAJ8641956.1/KAJ8616838.1/KAJ8646314.1/KAJ8615393.1/KAJ8648561.1/KAJ8615392.1/KAJ8615390.1/KAJ8615388.1	12
green	BP	GO:0006644	phospholipid metabolic process	17/285	289/14376	6.61567e-05	0.00237806	0.00228678	KAJ8632313.1/KAJ8615394.1/KAJ8631154.1/KAJ8615385.1/KAJ8615395.1/KAJ8619860.1/KAJ8620161.1/KAJ8643158.1/KAJ8615398.1/KAJ8641103.1/KAJ8615393.1/KAJ8619862.1/KAJ8615392.1/KAJ8615390.1/KAJ8622228.1/KAJ8615388.1/KAJ8634176.1	17
green	BP	GO:0006720	isoprenoid metabolic process	15/285	235/14376	7.146e-05	0.0025011	0.00240509	KAJ8615394.1/KAJ8615385.1/KAJ8615395.1/KAJ8620161.1/KAJ8615398.1/KAJ8621074.1/KAJ8641103.1/KAJ8641070.1/KAJ8642471.1/KAJ8615393.1/KAJ8645458.1/KAJ8615392.1/KAJ8615390.1/KAJ8622228.1/KAJ8615388.1	15
green	BP	GO:0006633	fatty acid biosynthetic process	9/285	97/14376	0.000129681	0.00442246	0.0042527	KAJ8619860.1/KAJ8625232.1/KAJ8615625.1/KAJ8619862.1/KAJ8615626.1/KAJ8615628.1/KAJ8615621.1/KAJ8615623.1/KAJ8637501.1	9
green	BP	GO:0008654	phospholipid biosynthetic process	12/285	169/14376	0.000139901	0.00465171	0.00447315	KAJ8632313.1/KAJ8615394.1/KAJ8631154.1/KAJ8615385.1/KAJ8615395.1/KAJ8620161.1/KAJ8643158.1/KAJ8615398.1/KAJ8615393.1/KAJ8615392.1/KAJ8615390.1/KAJ8615388.1	12
green	BP	GO:0046890	regulation of lipid biosynthetic process	8/285	79/14376	0.000166781	0.00541021	0.00520254	KAJ8615394.1/KAJ8615385.1/KAJ8615395.1/KAJ8615398.1/KAJ8615393.1/KAJ8615392.1/KAJ8615390.1/KAJ8615388.1	8
green	BP	GO:0042127	regulation of cell population proliferation	11/285	148/14376	0.000177195	0.00561117	0.00539578	KAJ8615394.1/KAJ8615385.1/KAJ8615395.1/KAJ8640653.1/KAJ8615398.1/KAJ8615624.1/KAJ8615393.1/KAJ8615392.1/KAJ8615390.1/KAJ8615622.1/KAJ8615388.1	11
green	BP	GO:0006486	protein glycosylation	10/285	128/14376	0.000232019	0.00701332	0.00674411	KAJ8615394.1/KAJ8622863.1/KAJ8615385.1/KAJ8615395.1/KAJ8621241.1/KAJ8615398.1/KAJ8615393.1/KAJ8615392.1/KAJ8615390.1/KAJ8615388.1	10
green	BP	GO:0043413	macromolecule glycosylation	10/285	128/14376	0.000232019	0.00701332	0.00674411	KAJ8615394.1/KAJ8622863.1/KAJ8615385.1/KAJ8615395.1/KAJ8621241.1/KAJ8615398.1/KAJ8615393.1/KAJ8615392.1/KAJ8615390.1/KAJ8615388.1	10
green	BP	GO:0006487	protein N-linked glycosylation	8/285	84/14376	0.000255916	0.00756375	0.00727341	KAJ8615394.1/KAJ8615385.1/KAJ8615395.1/KAJ8615398.1/KAJ8615393.1/KAJ8615392.1/KAJ8615390.1/KAJ8615388.1	8
green	BP	GO:0009101	glycoprotein biosynthetic process	10/285	137/14376	0.000401324	0.0116035	0.0111581	KAJ8615394.1/KAJ8622863.1/KAJ8615385.1/KAJ8615395.1/KAJ8621241.1/KAJ8615398.1/KAJ8615393.1/KAJ8615392.1/KAJ8615390.1/KAJ8615388.1	10
green	BP	GO:0070085	glycosylation	10/285	153/14376	0.000952205	0.0269454	0.0259111	KAJ8615394.1/KAJ8622863.1/KAJ8615385.1/KAJ8615395.1/KAJ8621241.1/KAJ8615398.1/KAJ8615393.1/KAJ8615392.1/KAJ8615390.1/KAJ8615388.1	10
green	BP	GO:0019216	regulation of lipid metabolic process	8/285	108/14376	0.0013742	0.0380768	0.0366152	KAJ8615394.1/KAJ8615385.1/KAJ8615395.1/KAJ8615398.1/KAJ8615393.1/KAJ8615392.1/KAJ8615390.1/KAJ8615388.1	8
green	BP	GO:0009100	glycoprotein metabolic process	10/285	164/14376	0.00160992	0.0436978	0.0420205	KAJ8615394.1/KAJ8622863.1/KAJ8615385.1/KAJ8615395.1/KAJ8621241.1/KAJ8615398.1/KAJ8615393.1/KAJ8615392.1/KAJ8615390.1/KAJ8615388.1	10
green	MF	GO:0004163	diphosphomevalonate decarboxylase activity	8/250	14/12604	5.80724e-11	1.88735e-08	1.74829e-08	KAJ8615394.1/KAJ8615385.1/KAJ8615395.1/KAJ8615398.1/KAJ8615393.1/KAJ8615392.1/KAJ8615390.1/KAJ8615388.1	8
green	MF	GO:0016831	carboxy-lyase activity	10/250	54/12604	8.7553e-08	1.42274e-05	1.3179e-05	KAJ8647744.1/KAJ8615394.1/KAJ8615385.1/KAJ8615395.1/KAJ8615398.1/KAJ8615393.1/KAJ8634731.1/KAJ8615392.1/KAJ8615390.1/KAJ8615388.1	10
green	MF	GO:0030544	Hsp70 protein binding	8/250	38/12604	6.26178e-07	6.7836e-05	6.28376e-05	KAJ8615394.1/KAJ8615385.1/KAJ8615395.1/KAJ8615398.1/KAJ8615393.1/KAJ8615392.1/KAJ8615390.1/KAJ8615388.1	8
green	MF	GO:0031072	heat shock protein binding	9/250	57/12604	1.61357e-06	0.000131103	0.000121443	KAJ8615394.1/KAJ8615385.1/KAJ8615395.1/KAJ8647638.1/KAJ8615398.1/KAJ8615393.1/KAJ8615392.1/KAJ8615390.1/KAJ8615388.1	9
green	MF	GO:0016830	carbon-carbon lyase activity	11/250	114/12604	1.59482e-05	0.00103663	0.00096025	KAJ8647744.1/KAJ8615394.1/KAJ8615385.1/KAJ8615395.1/KAJ8650425.1/KAJ8615398.1/KAJ8615393.1/KAJ8634731.1/KAJ8615392.1/KAJ8615390.1/KAJ8615388.1	11
green	MF	GO:0016765	transferase activity, transferring alkyl or aryl (other than methyl) groups	10/250	116/12604	0.000101749	0.00551143	0.00510532	KAJ8636436.1/KAJ8650083.1/KAJ8620161.1/KAJ8621074.1/KAJ8620872.1/KAJ8641103.1/KAJ8642471.1/KAJ8615976.1/KAJ8648067.1/KAJ8620600.1	10
green	MF	GO:0016705	oxidoreductase activity, acting on paired donors, with incorporation or reduction of molecular oxygen	15/250	255/12604	0.000173843	0.0080713	0.00747657	KAJ8624364.1/KAJ8619860.1/KAJ8615524.1/KAJ8615521.1/KAJ8615522.1/KAJ8638064.1/KAJ8619862.1/KAJ8631507.1/KAJ8637469.1/KAJ8648716.1/KAJ8615519.1/KAJ8629274.1/KAJ8650337.1/KAJ8631892.1/KAJ8648425.1	15
green	KEGG	909	Sesquiterpenoid and triterpenoid biosynthesis	16/230	69/10044	2.21298e-12	5.28902e-10	5.14809e-10	KAJ8641308.1/KAJ8619436.1/KAJ8625144.1/KAJ8625137.1/KAJ8621927.1/KAJ8625141.1/KAJ8625142.1/KAJ8641103.1/KAJ8641070.1/KAJ8621930.1/KAJ8619438.1/KAJ8625134.1/KAJ8622228.1/KAJ8621933.1/KAJ8622227.1/KAJ8636413.1	16
green	KEGG	900	Terpenoid backbone biosynthesis	19/230	124/10044	4.44536e-11	5.31221e-09	5.17066e-09	KAJ8625144.1/KAJ8615394.1/KAJ8625137.1/KAJ8615385.1/KAJ8615395.1/KAJ8625141.1/KAJ8620161.1/KAJ8625142.1/KAJ8615398.1/KAJ8621074.1/KAJ8642471.1/KAJ8615393.1/KAJ8625134.1/KAJ8637478.1/KAJ8615392.1/KAJ8615390.1/KAJ8615388.1/KAJ8629868.1/KAJ8628045.1	19
green	KEGG	945	Stilbenoid, diarylheptanoid and gingerol biosynthesis	16/230	92/10044	2.28582e-10	1.82104e-08	1.77251e-08	KAJ8645023.1/KAJ8645030.1/KAJ8645024.1/KAJ8645031.1/KAJ8644150.1/KAJ8645025.1/KAJ8645018.1/KAJ8645035.1/KAJ8645032.1/KAJ8645029.1/KAJ8648716.1/KAJ8645034.1/KAJ8645033.1/KAJ8645015.1/KAJ8645016.1/KAJ8645021.1	16
green	KEGG	1040	Biosynthesis of unsaturated fatty acids	14/230	71/10044	5.55978e-10	3.32197e-08	3.23345e-08	KAJ8615524.1/KAJ8615625.1/KAJ8615521.1/KAJ8633038.1/KAJ8615522.1/KAJ8615626.1/KAJ8632135.1/KAJ8615628.1/KAJ8615621.1/KAJ8615519.1/KAJ8629274.1/KAJ8615623.1/KAJ8637501.1/KAJ8648425.1	14
green	KEGG	941	Flavonoid biosynthesis	15/230	87/10044	9.65109e-10	4.61322e-08	4.4903e-08	KAJ8645023.1/KAJ8645030.1/KAJ8645024.1/KAJ8645031.1/KAJ8645025.1/KAJ8645018.1/KAJ8645035.1/KAJ8645032.1/KAJ8645029.1/KAJ8648716.1/KAJ8645034.1/KAJ8645033.1/KAJ8645015.1/KAJ8645016.1/KAJ8645021.1	15
green	KEGG	1212	Fatty acid metabolism	18/230	140/10044	2.75939e-09	1.09916e-07	1.06987e-07	KAJ8615524.1/KAJ8635546.1/KAJ8615625.1/KAJ8649547.1/KAJ8615521.1/KAJ8633038.1/KAJ8615522.1/KAJ8615626.1/KAJ8635569.1/KAJ8632135.1/KAJ8615628.1/KAJ8615621.1/KAJ8615519.1/KAJ8629274.1/KAJ8629868.1/KAJ8615623.1/KAJ8637501.1/KAJ8648425.1	18
green	KEGG	940	Phenylpropanoid biosynthesis	21/230	307/10044	7.25919e-06	0.000247849	0.000241245	KAJ8645023.1/KAJ8650818.1/KAJ8645030.1/KAJ8645024.1/KAJ8645031.1/KAJ8645025.1/KAJ8645018.1/KAJ8620015.1/KAJ8650300.1/KAJ8631507.1/KAJ8645035.1/KAJ8645032.1/KAJ8645029.1/KAJ8648716.1/KAJ8645034.1/KAJ8645033.1/KAJ8633509.1/KAJ8645015.1/KAJ8633115.1/KAJ8645016.1/KAJ8645021.1	21
green	KEGG	62	Fatty acid elongation	9/230	62/10044	1.04484e-05	0.000312146	0.000303828	KAJ8635546.1/KAJ8615625.1/KAJ8615626.1/KAJ8635569.1/KAJ8615628.1/KAJ8615621.1/KAJ8630981.1/KAJ8615623.1/KAJ8637501.1	9
green	KEGG	4923	Regulation of lipolysis in adipocytes	4/230	23/10044	0.00168403	0.0428622	0.0417201	KAJ8641660.1/KAJ8641658.1/KAJ8636936.1/KAJ8636937.1	4
green	KEGG	3050	Proteasome	8/230	98/10044	0.0017934	0.0428622	0.0417201	KAJ8621245.1/KAJ8647820.1/KAJ8650310.1/KAJ8642709.1/KAJ8641963.1/KAJ8632525.1/KAJ8642711.1/KAJ8641971.1	8
royalblue	BP	GO:0009812	flavonoid metabolic process	8/140	100/14376	5.79544e-06	0.00553464	0.00544771	KAJ8634637.1/KAJ8631558.1/KAJ8631982.1/KAJ8626960.1/KAJ8625606.1/KAJ8615892.1/KAJ8633493.1/KAJ8639088.1	8
royalblue	BP	GO:0009813	flavonoid biosynthetic process	6/140	75/14376	8.88523e-05	0.042427	0.0417606	KAJ8634637.1/KAJ8631558.1/KAJ8631982.1/KAJ8626960.1/KAJ8633493.1/KAJ8639088.1	6
royalblue	MF	GO:0080043	quercetin 3-O-glucosyltransferase activity	7/123	135/12604	0.00035033	0.0364343	0.0337423	KAJ8634637.1/KAJ8621572.1/KAJ8621573.1/KAJ8621571.1/KAJ8640201.1/KAJ8634361.1/KAJ8634360.1	7
royalblue	MF	GO:0080044	quercetin 7-O-glucosyltransferase activity	7/123	135/12604	0.00035033	0.0364343	0.0337423	KAJ8634637.1/KAJ8621572.1/KAJ8621573.1/KAJ8621571.1/KAJ8640201.1/KAJ8634361.1/KAJ8634360.1	7
royalblue	MF	GO:0080045	quercetin 3'-O-glucosyltransferase activity	3/123	18/12604	0.000664908	0.0461003	0.0426941	KAJ8621572.1/KAJ8621573.1/KAJ8621571.1	3
darkturquoise	BP	GO:0071577	zinc ion transmembrane transport	6/149	34/14376	1.18623e-06	0.000638769	0.000626068	KAJ8630783.1/KAJ8629096.1/KAJ8630784.1/KAJ8631208.1/KAJ8630785.1/KAJ8629097.1	6
darkturquoise	BP	GO:0006829	zinc ion transport	6/149	35/14376	1.41949e-06	0.000638769	0.000626068	KAJ8630783.1/KAJ8629096.1/KAJ8630784.1/KAJ8631208.1/KAJ8630785.1/KAJ8629097.1	6
darkturquoise	BP	GO:0010430	fatty acid omega-oxidation	4/149	19/14376	3.80578e-05	0.0114173	0.0111903	KAJ8628344.1/KAJ8628345.1/KAJ8628206.1/KAJ8628205.1	4
darkturquoise	BP	GO:0000041	transition metal ion transport	6/149	72/14376	9.97086e-05	0.0224344	0.0219884	KAJ8630783.1/KAJ8629096.1/KAJ8630784.1/KAJ8631208.1/KAJ8630785.1/KAJ8629097.1	6
darkturquoise	MF	GO:0005385	zinc ion transmembrane transporter activity	6/136	34/12604	1.48242e-06	0.000320204	0.000290243	KAJ8630783.1/KAJ8629096.1/KAJ8630784.1/KAJ8631208.1/KAJ8630785.1/KAJ8629097.1	6
darkturquoise	MF	GO:0046915	transition metal ion transmembrane transporter activity	6/136	61/12604	4.82091e-05	0.00395616	0.00358599	KAJ8630783.1/KAJ8629096.1/KAJ8630784.1/KAJ8631208.1/KAJ8630785.1/KAJ8629097.1	6
darkturquoise	MF	GO:0046593	mandelonitrile lyase activity	4/136	20/12604	5.49467e-05	0.00395616	0.00358599	KAJ8628344.1/KAJ8628345.1/KAJ8628206.1/KAJ8628205.1	4
darkturquoise	MF	GO:0016832	aldehyde-lyase activity	4/136	35/12604	0.000523834	0.028287	0.0256403	KAJ8628344.1/KAJ8628345.1/KAJ8628206.1/KAJ8628205.1	4
darkturquoise	MF	GO:0001653	peptide receptor activity	3/136	17/12604	0.000747983	0.0323129	0.0292894	KAJ8618469.1/KAJ8625589.1/KAJ8621212.1	3
darkturquoise	MF	GO:0016829	lyase activity	10/136	286/12604	0.00106347	0.0382849	0.0347027	KAJ8618469.1/KAJ8628344.1/KAJ8628345.1/KAJ8625589.1/KAJ8616049.1/KAJ8637688.1/KAJ8628206.1/KAJ8615147.1/KAJ8628205.1/KAJ8645680.1	10
darkturquoise	MF	GO:0016830	carbon-carbon lyase activity	6/136	114/12604	0.00145331	0.0402223	0.0364588	KAJ8628344.1/KAJ8628345.1/KAJ8637688.1/KAJ8628206.1/KAJ8615147.1/KAJ8628205.1	6
darkturquoise	MF	GO:0008422	beta-glucosidase activity	4/136	46/12604	0.00148971	0.0402223	0.0364588	KAJ8626778.1/KAJ8628635.1/KAJ8638096.1/KAJ8616642.1	4
darkturquoise	MF	GO:0038023	signaling receptor activity	10/136	306/12604	0.00176209	0.0422902	0.0383333	KAJ8618469.1/KAJ8625589.1/KAJ8621322.1/KAJ8618794.1/KAJ8645721.1/KAJ8638382.1/KAJ8619922.1/KAJ8627946.1/KAJ8641636.1/KAJ8621212.1	10
darkturquoise	KEGG	940	Phenylpropanoid biosynthesis	15/93	307/10044	1.22542e-07	2.52437e-05	2.38635e-05	KAJ8645541.1/KAJ8622979.1/KAJ8623529.1/KAJ8616049.1/KAJ8647124.1/KAJ8640735.1/KAJ8638096.1/KAJ8647125.1/KAJ8624542.1/KAJ8624543.1/KAJ8621369.1/KAJ8622978.1/KAJ8617147.1/KAJ8624537.1/KAJ8625691.1	15
red	BP	GO:0010200	response to chitin	18/287	161/14376	3.52809e-09	4.73823e-06	4.66451e-06	KAJ8618971.1/KAJ8624490.1/KAJ8646422.1/KAJ8632112.1/KAJ8646571.1/KAJ8646807.1/KAJ8643412.1/KAJ8634814.1/KAJ8644957.1/KAJ8647246.1/KAJ8630742.1/KAJ8628989.1/KAJ8615344.1/KAJ8617476.1/KAJ8644960.1/KAJ8647404.1/KAJ8647607.1/KAJ8616755.1	18
red	BP	GO:0010243	response to organonitrogen compound	25/287	359/14376	6.00441e-08	4.03196e-05	3.96923e-05	KAJ8618971.1/KAJ8617174.1/KAJ8624490.1/KAJ8630788.1/KAJ8646422.1/KAJ8632112.1/KAJ8646571.1/KAJ8646807.1/KAJ8643412.1/KAJ8634814.1/KAJ8642826.1/KAJ8644957.1/KAJ8647246.1/KAJ8630742.1/KAJ8628989.1/KAJ8651172.1/KAJ8630753.1/KAJ8629093.1/KAJ8616194.1/KAJ8615344.1/KAJ8617476.1/KAJ8644960.1/KAJ8647404.1/KAJ8647607.1/KAJ8616755.1	25
red	BP	GO:2000022	regulation of jasmonic acid mediated signaling pathway	7/287	36/14376	5.96993e-06	0.00267254	0.00263096	KAJ8627204.1/KAJ8646571.1/KAJ8627620.1/KAJ8631439.1/KAJ8634075.1/KAJ8648333.1/KAJ8647607.1	7
red	BP	GO:0009611	response to wounding	19/287	328/14376	3.3554e-05	0.0112658	0.0110905	KAJ8622369.1/KAJ8627204.1/KAJ8630788.1/KAJ8642663.1/KAJ8616579.1/KAJ8639072.1/KAJ8649990.1/KAJ8634814.1/KAJ8642826.1/KAJ8631439.1/KAJ8634075.1/KAJ8628569.1/KAJ8633916.1/KAJ8648333.1/KAJ8629093.1/KAJ8616194.1/KAJ8628446.1/KAJ8616357.1/KAJ8617476.1	19
red	CC	GO:0098791	Golgi apparatus subcompartment	19/258	425/14408	0.000240615	0.0216012	0.0214238	KAJ8647865.1/KAJ8634378.1/KAJ8640908.1/KAJ8637716.1/KAJ8628658.1/KAJ8650048.1/KAJ8625465.1/KAJ8628178.1/KAJ8645157.1/KAJ8618810.1/KAJ8629626.1/KAJ8633881.1/KAJ8635398.1/KAJ8647468.1/KAJ8647036.1/KAJ8638004.1/KAJ8634330.1/KAJ8638003.1/KAJ8627276.1	19
red	CC	GO:0005802	trans-Golgi network	16/258	324/14408	0.000249725	0.0216012	0.0214238	KAJ8647865.1/KAJ8634378.1/KAJ8640908.1/KAJ8628658.1/KAJ8650048.1/KAJ8625465.1/KAJ8628178.1/KAJ8645157.1/KAJ8618810.1/KAJ8629626.1/KAJ8633881.1/KAJ8635398.1/KAJ8638004.1/KAJ8634330.1/KAJ8638003.1/KAJ8627276.1	16
red	MF	GO:0004805	trehalose-phosphatase activity	4/244	11/12604	4.06365e-05	0.00682014	0.00665856	KAJ8619189.1/KAJ8628629.1/KAJ8626573.1/KAJ8625722.1	4
red	MF	GO:0019203	carbohydrate phosphatase activity	5/244	21/12604	4.12093e-05	0.00682014	0.00665856	KAJ8619189.1/KAJ8628629.1/KAJ8622988.1/KAJ8626573.1/KAJ8625722.1	5
red	MF	GO:0005509	calcium ion binding	10/244	135/12604	0.000291604	0.0243121	0.0237361	KAJ8637310.1/KAJ8636143.1/KAJ8619554.1/KAJ8619555.1/KAJ8630863.1/KAJ8623420.1/KAJ8625166.1/KAJ8636440.1/KAJ8633454.1/KAJ8636142.1	10
red	MF	GO:0003714	transcription corepressor activity	5/244	31/12604	0.000293802	0.0243121	0.0237361	KAJ8627204.1/KAJ8631439.1/KAJ8634075.1/KAJ8638402.1/KAJ8648333.1	5
orange	BP	GO:0010411	xyloglucan metabolic process	4/99	24/14376	2.02266e-05	0.0124798	0.0120721	KAJ8634569.1/KAJ8634567.1/KAJ8626506.1/KAJ8634565.1	4
orange	MF	GO:0016762	xyloglucan:xyloglucosyl transferase activity	3/84	13/12604	7.78309e-05	0.011052	0.0104867	KAJ8634569.1/KAJ8634567.1/KAJ8634565.1	3
orange	KEGG	4979	Cholesterol metabolism	3/65	28/10044	0.000754974	0.0332754	0.0276755	KAJ8646139.1/KAJ8646137.1/KAJ8646141.1	3
orange	KEGG	4144	Endocytosis	8/65	310/10044	0.000821616	0.0332754	0.0276755	KAJ8620577.1/KAJ8637597.1/KAJ8643312.1/KAJ8631588.1/KAJ8618990.1/KAJ8631719.1/KAJ8650469.1/KAJ8628607.1	8
orange	KEGG	3460	Fanconi anemia pathway	5/65	126/10044	0.00129866	0.0350638	0.0291629	KAJ8618024.1/KAJ8622085.1/KAJ8646489.1/KAJ8635357.1/KAJ8635361.1	5
greenyellow	BP	GO:0042335	cuticle development	8/202	35/14376	2.24858e-08	2.28231e-05	2.1184e-05	KAJ8641161.1/KAJ8641159.1/KAJ8632332.1/KAJ8640816.1/KAJ8650180.1/KAJ8627050.1/KAJ8634151.1/KAJ8649789.1	8
greenyellow	BP	GO:0042742	defense response to bacterium	21/202	490/14376	5.62719e-06	0.0028558	0.0026507	KAJ8638560.1/KAJ8637278.1/KAJ8639166.1/KAJ8643898.1/KAJ8638564.1/KAJ8615942.1/KAJ8615935.1/KAJ8627940.1/KAJ8638565.1/KAJ8634721.1/KAJ8631177.1/KAJ8618008.1/KAJ8646263.1/KAJ8638562.1/KAJ8631838.1/KAJ8636850.1/KAJ8617478.1/KAJ8644455.1/KAJ8621050.1/KAJ8627942.1/KAJ8627616.1	21
greenyellow	BP	GO:0010214	seed coat development	6/202	46/14376	4.19048e-05	0.00928652	0.00861959	KAJ8642192.1/KAJ8645120.1/KAJ8620880.1/KAJ8637937.1/KAJ8621234.1/KAJ8621235.1	6
greenyellow	BP	GO:0048497	maintenance of floral organ identity	4/202	15/14376	4.57464e-05	0.00928652	0.00861959	KAJ8631970.1/KAJ8622101.1/KAJ8632332.1/KAJ8650180.1	4
greenyellow	BP	GO:0090700	maintenance of plant organ identity	4/202	15/14376	4.57464e-05	0.00928652	0.00861959	KAJ8631970.1/KAJ8622101.1/KAJ8632332.1/KAJ8650180.1	4
greenyellow	BP	GO:0010222	stem vascular tissue pattern formation	4/202	18/14376	9.92153e-05	0.0167839	0.0155785	KAJ8629156.1/KAJ8647428.1/KAJ8625282.1/KAJ8634284.1	4
greenyellow	BP	GO:1902600	proton transmembrane transport	9/202	145/14376	0.000208769	0.0302715	0.0280974	KAJ8645758.1/KAJ8615742.1/KAJ8622606.1/KAJ8627238.1/KAJ8631941.1/KAJ8621234.1/KAJ8645761.1/KAJ8621235.1/KAJ8625698.1	9
greenyellow	BP	GO:0080051	cutin transport	3/202	11/14376	0.000415006	0.0420666	0.0390454	KAJ8647428.1/KAJ8625282.1/KAJ8634284.1	3
greenyellow	BP	GO:0010025	wax biosynthetic process	5/202	46/14376	0.000447455	0.0420666	0.0390454	KAJ8641161.1/KAJ8641159.1/KAJ8615251.1/KAJ8641798.1/KAJ8625833.1	5
greenyellow	BP	GO:0010166	wax metabolic process	5/202	46/14376	0.000447455	0.0420666	0.0390454	KAJ8641161.1/KAJ8641159.1/KAJ8615251.1/KAJ8641798.1/KAJ8625833.1	5
greenyellow	BP	GO:0045595	regulation of cell differentiation	10/202	203/14376	0.000600096	0.0420666	0.0390454	KAJ8648326.1/KAJ8621594.1/KAJ8624462.1/KAJ8631970.1/KAJ8622101.1/KAJ8633971.1/KAJ8632332.1/KAJ8625725.1/KAJ8650180.1/KAJ8642855.1	10
greenyellow	BP	GO:0009624	response to nematode	7/202	104/14376	0.000655364	0.0420666	0.0390454	KAJ8622912.1/KAJ8645865.1/KAJ8639166.1/KAJ8632378.1/KAJ8621555.1/KAJ8645864.1/KAJ8631941.1	7
greenyellow	BP	GO:1901570	fatty acid derivative biosynthetic process	5/202	50/14376	0.000660936	0.0420666	0.0390454	KAJ8641161.1/KAJ8641159.1/KAJ8615251.1/KAJ8641798.1/KAJ8625833.1	5
greenyellow	BP	GO:0043478	pigment accumulation in response to UV light	3/202	13/14376	0.000704563	0.0420666	0.0390454	KAJ8632332.1/KAJ8650180.1/KAJ8647030.1	3
greenyellow	BP	GO:0043479	pigment accumulation in tissues in response to UV light	3/202	13/14376	0.000704563	0.0420666	0.0390454	KAJ8632332.1/KAJ8650180.1/KAJ8647030.1	3
greenyellow	BP	GO:0043480	pigment accumulation in tissues	3/202	13/14376	0.000704563	0.0420666	0.0390454	KAJ8632332.1/KAJ8650180.1/KAJ8647030.1	3
greenyellow	BP	GO:0043481	anthocyanin accumulation in tissues in response to UV light	3/202	13/14376	0.000704563	0.0420666	0.0390454	KAJ8632332.1/KAJ8650180.1/KAJ8647030.1	3
greenyellow	CC	GO:0009705	plant-type vacuole membrane	8/191	128/14408	0.000303562	0.0355167	0.0354688	KAJ8633302.1/KAJ8634653.1/KAJ8629487.1/KAJ8627238.1/KAJ8631941.1/KAJ8625352.1/KAJ8621234.1/KAJ8621235.1	8
greenyellow	MF	GO:0022804	active transmembrane transporter activity	19/183	383/12604	3.00568e-06	0.000772459	0.000626447	KAJ8648278.1/KAJ8648889.1/KAJ8629156.1/KAJ8645758.1/KAJ8647428.1/KAJ8625282.1/KAJ8634284.1/KAJ8615742.1/KAJ8619088.1/KAJ8622606.1/KAJ8627238.1/KAJ8634529.1/KAJ8631941.1/KAJ8621234.1/KAJ8645761.1/KAJ8642721.1/KAJ8621235.1/KAJ8625698.1/KAJ8616059.1	19
greenyellow	MF	GO:0015078	proton transmembrane transporter activity	9/183	117/12604	5.05935e-05	0.00650127	0.00527238	KAJ8645758.1/KAJ8615742.1/KAJ8622606.1/KAJ8627238.1/KAJ8631941.1/KAJ8621234.1/KAJ8645761.1/KAJ8621235.1/KAJ8625698.1	9
greenyellow	MF	GO:0015245	fatty acid transmembrane transporter activity	3/183	10/12604	0.000335182	0.0163571	0.0132652	KAJ8647428.1/KAJ8625282.1/KAJ8634284.1	3
greenyellow	MF	GO:0031625	ubiquitin protein ligase binding	9/183	150/12604	0.000337538	0.0163571	0.0132652	KAJ8624462.1/KAJ8646263.1/KAJ8640143.1/KAJ8628120.1/KAJ8628172.1/KAJ8642470.1/KAJ8650876.1/KAJ8622347.1/KAJ8628292.1	9
greenyellow	MF	GO:0044389	ubiquitin-like protein ligase binding	9/183	151/12604	0.000354517	0.0163571	0.0132652	KAJ8624462.1/KAJ8646263.1/KAJ8640143.1/KAJ8628120.1/KAJ8628172.1/KAJ8642470.1/KAJ8650876.1/KAJ8622347.1/KAJ8628292.1	9
greenyellow	MF	GO:0015399	primary active transmembrane transporter activity	11/183	221/12604	0.000381878	0.0163571	0.0132652	KAJ8648889.1/KAJ8629156.1/KAJ8647428.1/KAJ8625282.1/KAJ8634284.1/KAJ8619088.1/KAJ8634529.1/KAJ8621234.1/KAJ8642721.1/KAJ8621235.1/KAJ8616059.1	11
greenyellow	MF	GO:0042626	ATPase-coupled transmembrane transporter activity	10/183	203/12604	0.000760801	0.0231583	0.0187808	KAJ8629156.1/KAJ8647428.1/KAJ8625282.1/KAJ8634284.1/KAJ8619088.1/KAJ8634529.1/KAJ8621234.1/KAJ8642721.1/KAJ8621235.1/KAJ8616059.1	10
greenyellow	MF	GO:0015148	D-xylose transmembrane transporter activity	3/183	15/12604	0.00120465	0.0231583	0.0187808	KAJ8645758.1/KAJ8615742.1/KAJ8645761.1	3
greenyellow	MF	GO:0015575	mannitol transmembrane transporter activity	3/183	15/12604	0.00120465	0.0231583	0.0187808	KAJ8645758.1/KAJ8615742.1/KAJ8645761.1	3
greenyellow	MF	GO:0015576	sorbitol transmembrane transporter activity	3/183	15/12604	0.00120465	0.0231583	0.0187808	KAJ8645758.1/KAJ8615742.1/KAJ8645761.1	3
greenyellow	MF	GO:0015591	D-ribose transmembrane transporter activity	3/183	15/12604	0.00120465	0.0231583	0.0187808	KAJ8645758.1/KAJ8615742.1/KAJ8645761.1	3
greenyellow	MF	GO:0005351	carbohydrate:proton symporter activity	5/183	56/12604	0.00128161	0.0231583	0.0187808	KAJ8645758.1/KAJ8615742.1/KAJ8631941.1/KAJ8645761.1/KAJ8625698.1	5
greenyellow	MF	GO:0005355	glucose transmembrane transporter activity	5/183	56/12604	0.00128161	0.0231583	0.0187808	KAJ8645758.1/KAJ8615742.1/KAJ8631941.1/KAJ8645761.1/KAJ8625698.1	5
greenyellow	MF	GO:0005402	carbohydrate:monoatomic cation symporter activity	5/183	56/12604	0.00128161	0.0231583	0.0187808	KAJ8645758.1/KAJ8615742.1/KAJ8631941.1/KAJ8645761.1/KAJ8625698.1	5
greenyellow	MF	GO:0004713	protein tyrosine kinase activity	3/183	16/12604	0.00146689	0.0231583	0.0187808	KAJ8615545.1/KAJ8622337.1/KAJ8633971.1	3
greenyellow	MF	GO:0015149	hexose transmembrane transporter activity	5/183	58/12604	0.00150193	0.0231583	0.0187808	KAJ8645758.1/KAJ8615742.1/KAJ8631941.1/KAJ8645761.1/KAJ8625698.1	5
greenyellow	MF	GO:0015145	monosaccharide transmembrane transporter activity	5/183	59/12604	0.00162198	0.0231583	0.0187808	KAJ8645758.1/KAJ8615742.1/KAJ8631941.1/KAJ8645761.1/KAJ8625698.1	5
greenyellow	MF	GO:0015295	solute:proton symporter activity	5/183	59/12604	0.00162198	0.0231583	0.0187808	KAJ8645758.1/KAJ8615742.1/KAJ8631941.1/KAJ8645761.1/KAJ8625698.1	5
greenyellow	MF	GO:0015168	glycerol transmembrane transporter activity	3/183	17/12604	0.00176231	0.0238376	0.0193317	KAJ8645758.1/KAJ8615742.1/KAJ8645761.1	3
greenyellow	MF	GO:0005319	lipid transporter activity	5/183	61/12604	0.00188303	0.0241969	0.0196231	KAJ8647428.1/KAJ8625282.1/KAJ8634284.1/KAJ8621555.1/KAJ8649789.1	5
greenyellow	MF	GO:0015146	pentose transmembrane transporter activity	3/183	18/12604	0.00209233	0.0256062	0.020766	KAJ8645758.1/KAJ8615742.1/KAJ8645761.1	3
greenyellow	MF	GO:0000981	DNA-binding transcription factor activity, RNA polymerase II-specific	9/183	198/12604	0.00241172	0.0262641	0.0212996	KAJ8621594.1/KAJ8645120.1/KAJ8616967.1/KAJ8637937.1/KAJ8625216.1/KAJ8631838.1/KAJ8616801.1/KAJ8642668.1/KAJ8625833.1	9
greenyellow	MF	GO:0008028	monocarboxylic acid transmembrane transporter activity	4/183	40/12604	0.00261328	0.0262641	0.0212996	KAJ8647428.1/KAJ8625282.1/KAJ8634284.1/KAJ8621555.1	4
greenyellow	MF	GO:0015294	solute:monoatomic cation symporter activity	5/183	66/12604	0.00266884	0.0262641	0.0212996	KAJ8645758.1/KAJ8615742.1/KAJ8631941.1/KAJ8645761.1/KAJ8625698.1	5
greenyellow	MF	GO:0015291	secondary active transmembrane transporter activity	8/183	165/12604	0.00280784	0.0262641	0.0212996	KAJ8648278.1/KAJ8645758.1/KAJ8615742.1/KAJ8622606.1/KAJ8627238.1/KAJ8631941.1/KAJ8645761.1/KAJ8625698.1	8
greenyellow	MF	GO:0015293	symporter activity	5/183	67/12604	0.00285074	0.0262641	0.0212996	KAJ8645758.1/KAJ8615742.1/KAJ8631941.1/KAJ8645761.1/KAJ8625698.1	5
greenyellow	MF	GO:0005354	galactose transmembrane transporter activity	3/183	20/12604	0.00286146	0.0262641	0.0212996	KAJ8645758.1/KAJ8615742.1/KAJ8645761.1	3
greenyellow	MF	GO:0009922	fatty acid elongase activity	3/183	20/12604	0.00286146	0.0262641	0.0212996	KAJ8615251.1/KAJ8641798.1/KAJ8627130.1	3
greenyellow	MF	GO:1901618	organic hydroxy compound transmembrane transporter activity	4/183	46/12604	0.00436204	0.0386567	0.0313497	KAJ8645758.1/KAJ8615742.1/KAJ8621555.1/KAJ8645761.1	4
greenyellow	MF	GO:0005365	myo-inositol transmembrane transporter activity	3/183	25/12604	0.00547423	0.0468959	0.0380315	KAJ8645758.1/KAJ8615742.1/KAJ8645761.1	3
greenyellow	KEGG	5134	Legionellosis	9/108	101/10044	1.25899e-06	0.000221582	0.000204089	KAJ8647092.1/KAJ8623666.1/KAJ8647089.1/KAJ8647095.1/KAJ8647086.1/KAJ8647093.1/KAJ8647101.1/KAJ8647100.1/KAJ8647126.1	9

## Sheet: Table S5
Table S5. GO and KEGG enrichment analysis of differentially expressed genes (DEGs) identified across developmental (S2–S12 vs. S1) and postharvest (P2–P3 vs. P1) comparisons.
Comparison	Direction	Category	ONTOLOGY	ID	Description	GeneRatio	BgRatio	pvalue	p.adjust	qvalue	geneID	Count
P2_vs_P1	Down	GO	BP	GO:0015979	photosynthesis	32/846	130/14376	2.48244e-12	4.3907e-09	4.37526e-09	KAJ8639005.1/KAJ8622887.1/KAJ8616723.1/KAJ8631578.1/KAJ8635772.1/KAJ8626357.1/KAJ8621398.1/KAJ8639286.1/KAJ8639799.1/KAJ8641633.1/KAJ8629596.1/KAJ8620480.1/KAJ8642446.1/KAJ8639736.1/KAJ8647365.1/KAJ8621149.1/KAJ8648331.1/KAJ8622361.1/KAJ8618169.1/KAJ8616070.1/KAJ8642090.1/KAJ8649730.1/KAJ8625026.1/KAJ8615249.1/KAJ8628659.1/KAJ8639802.1/KAJ8636578.1/KAJ8617091.1/KAJ8619837.1/KAJ8628426.1/KAJ864227…	32
P2_vs_P1	Down	GO	BP	GO:0019684	photosynthesis, light reaction	28/846	103/14376	4.37756e-12	4.3907e-09	4.37526e-09	KAJ8639005.1/KAJ8616723.1/KAJ8631578.1/KAJ8635772.1/KAJ8626357.1/KAJ8621398.1/KAJ8639286.1/KAJ8639799.1/KAJ8641633.1/KAJ8629596.1/KAJ8639736.1/KAJ8647365.1/KAJ8621149.1/KAJ8648331.1/KAJ8622361.1/KAJ8618169.1/KAJ8616070.1/KAJ8642090.1/KAJ8649730.1/KAJ8625026.1/KAJ8615249.1/KAJ8628659.1/KAJ8639802.1/KAJ8636578.1/KAJ8617091.1/KAJ8628426.1/KAJ8642271.1/KAJ8632123.1	28
P2_vs_P1	Down	GO	BP	GO:0009767	photosynthetic electron transport chain	14/846	45/14376	1.61607e-07	0.000108061	0.000107681	KAJ8631578.1/KAJ8626357.1/KAJ8639799.1/KAJ8641633.1/KAJ8629596.1/KAJ8639736.1/KAJ8647365.1/KAJ8622361.1/KAJ8616070.1/KAJ8615249.1/KAJ8628659.1/KAJ8639802.1/KAJ8628426.1/KAJ8642271.1	14
P2_vs_P1	Down	GO	BP	GO:0009768	photosynthesis, light harvesting in photosystem I	9/846	18/14376	2.43714e-07	0.000122222	0.000121793	KAJ8639005.1/KAJ8616723.1/KAJ8635772.1/KAJ8639286.1/KAJ8639799.1/KAJ8639736.1/KAJ8621149.1/KAJ8648331.1/KAJ8639802.1	9
P2_vs_P1	Down	GO	BP	GO:0009765	photosynthesis, light harvesting	12/846	36/14376	5.37106e-07	0.000215487	0.000214729	KAJ8639005.1/KAJ8616723.1/KAJ8635772.1/KAJ8639286.1/KAJ8639799.1/KAJ8639736.1/KAJ8621149.1/KAJ8648331.1/KAJ8618169.1/KAJ8625026.1/KAJ8639802.1/KAJ8636578.1	12
P2_vs_P1	Down	GO	BP	GO:0042742	defense response to bacterium	52/846	490/14376	2.55747e-05	0.00855046	0.0085204	KAJ8637359.1/KAJ8641915.1/KAJ8631578.1/KAJ8645305.1/KAJ8629611.1/KAJ8631183.1/KAJ8628925.1/KAJ8625743.1/KAJ8627970.1/KAJ8631187.1/KAJ8634377.1/KAJ8638334.1/KAJ8636796.1/KAJ8642446.1/KAJ8640087.1/KAJ8642027.1/KAJ8631109.1/KAJ8626781.1/KAJ8631271.1/KAJ8622361.1/KAJ8623471.1/KAJ8647162.1/KAJ8639861.1/KAJ8626784.1/KAJ8615952.1/KAJ8641805.1/KAJ8626787.1/KAJ8642090.1/KAJ8624641.1/KAJ8615944.1/KAJ864696…	52
P2_vs_P1	Down	GO	BP	GO:0009642	response to light intensity	25/846	179/14376	4.92911e-05	0.0141254	0.0140758	KAJ8640929.1/KAJ8623473.1/KAJ8639577.1/KAJ8625743.1/KAJ8621198.1/KAJ8639286.1/KAJ8641633.1/KAJ8617457.1/KAJ8627843.1/KAJ8626893.1/KAJ8645012.1/KAJ8618169.1/KAJ8641805.1/KAJ8615610.1/KAJ8638249.1/KAJ8625936.1/KAJ8621435.1/KAJ8645874.1/KAJ8640629.1/KAJ8625946.1/KAJ8645736.1/KAJ8650458.1/KAJ8618261.1/KAJ8629735.1/KAJ8631294.1	25
P2_vs_P1	Down	GO	BP	GO:0006091	generation of precursor metabolites and energy	36/846	312/14376	8.4138e-05	0.0210976	0.0210234	KAJ8639005.1/KAJ8616723.1/KAJ8631578.1/KAJ8623473.1/KAJ8635772.1/KAJ8622783.1/KAJ8626357.1/KAJ8621398.1/KAJ8639286.1/KAJ8639799.1/KAJ8641633.1/KAJ8629596.1/KAJ8623280.1/KAJ8639736.1/KAJ8647365.1/KAJ8621149.1/KAJ8648331.1/KAJ8622361.1/KAJ8618169.1/KAJ8624824.1/KAJ8616070.1/KAJ8642090.1/KAJ8649730.1/KAJ8625026.1/KAJ8615249.1/KAJ8628659.1/KAJ8639142.1/KAJ8637418.1/KAJ8639802.1/KAJ8636578.1/KAJ861709…	36
P2_vs_P1	Down	GO	BP	GO:0000302	response to reactive oxygen species	28/846	227/14376	0.000165125	0.0368045	0.0366751	KAJ8640929.1/KAJ8623473.1/KAJ8625743.1/KAJ8627970.1/KAJ8641589.1/KAJ8627843.1/KAJ8648370.1/KAJ8626781.1/KAJ8626784.1/KAJ8626893.1/KAJ8645012.1/KAJ8631913.1/KAJ8641805.1/KAJ8638249.1/KAJ8626787.1/KAJ8647168.1/KAJ8627981.1/KAJ8647169.1/KAJ8625946.1/KAJ8643149.1/KAJ8650945.1/KAJ8629735.1/KAJ8627712.1/KAJ8622695.1/KAJ8631294.1/KAJ8639494.1/KAJ8645342.1/KAJ8634683.1	28
P2_vs_P1	Down	GO	BP	GO:0022900	electron transport chain	16/846	100/14376	0.000229541	0.0425843	0.0424346	KAJ8631578.1/KAJ8626357.1/KAJ8639799.1/KAJ8641633.1/KAJ8629596.1/KAJ8639736.1/KAJ8647365.1/KAJ8622361.1/KAJ8624824.1/KAJ8616070.1/KAJ8615249.1/KAJ8628659.1/KAJ8639142.1/KAJ8639802.1/KAJ8628426.1/KAJ8642271.1	16
P2_vs_P1	Down	GO	BP	GO:0007167	enzyme-linked receptor protein signaling pathway	25/846	197/14376	0.000233513	0.0425843	0.0424346	KAJ8630976.1/KAJ8619157.1/KAJ8634785.1/KAJ8626629.1/KAJ8647348.1/KAJ8641585.1/KAJ8626867.1/KAJ8624747.1/KAJ8639773.1/KAJ8649954.1/KAJ8646966.1/KAJ8629747.1/KAJ8626545.1/KAJ8646684.1/KAJ8622870.1/KAJ8634850.1/KAJ8635053.1/KAJ8617119.1/KAJ8622948.1/KAJ8616571.1/KAJ8634475.1/KAJ8628120.1/KAJ8616501.1/KAJ8645574.1/KAJ8622760.1	25
P2_vs_P1	Down	GO	BP	GO:0010109	regulation of photosynthesis	9/846	38/14376	0.000281403	0.0470412	0.0468758	KAJ8639577.1/KAJ8621198.1/KAJ8629596.1/KAJ8617457.1/KAJ8623280.1/KAJ8632764.1/KAJ8620480.1/KAJ8631894.1/KAJ8615610.1	9
P2_vs_P1	Down	GO	CC	GO:0009579	thylakoid	79/858	443/14408	6.00236e-19	1.70467e-16	1.63643e-16	KAJ8634040.1/KAJ8639005.1/KAJ8621986.1/KAJ8641915.1/KAJ8622887.1/KAJ8616723.1/KAJ8631578.1/KAJ8635778.1/KAJ8635772.1/KAJ8618994.1/KAJ8622783.1/KAJ8639577.1/KAJ8626357.1/KAJ8647841.1/KAJ8621398.1/KAJ8621198.1/KAJ8639286.1/KAJ8639799.1/KAJ8629596.1/KAJ8632764.1/KAJ8627843.1/KAJ8641530.1/KAJ8642446.1/KAJ8640087.1/KAJ8642027.1/KAJ8647347.1/KAJ8642151.1/KAJ8631109.1/KAJ8615308.1/KAJ8639736.1/KAJ862114…	79
P2_vs_P1	Down	GO	CC	GO:0009534	chloroplast thylakoid	62/858	345/14408	2.99988e-15	2.81922e-13	2.70636e-13	KAJ8634040.1/KAJ8639005.1/KAJ8641915.1/KAJ8622887.1/KAJ8616723.1/KAJ8631578.1/KAJ8635778.1/KAJ8635772.1/KAJ8618994.1/KAJ8639577.1/KAJ8626357.1/KAJ8647841.1/KAJ8621398.1/KAJ8639286.1/KAJ8629596.1/KAJ8632764.1/KAJ8627843.1/KAJ8641530.1/KAJ8647347.1/KAJ8642151.1/KAJ8631109.1/KAJ8615308.1/KAJ8621149.1/KAJ8637562.1/KAJ8648331.1/KAJ8622361.1/KAJ8643616.1/KAJ8648858.1/KAJ8621015.1/KAJ8618169.1/KAJ863647…	62
P2_vs_P1	Down	GO	CC	GO:0034357	photosynthetic membrane	55/858	283/14408	3.73513e-15	2.81922e-13	2.70636e-13	KAJ8634040.1/KAJ8639005.1/KAJ8641915.1/KAJ8622887.1/KAJ8616723.1/KAJ8631578.1/KAJ8635772.1/KAJ8618994.1/KAJ8639577.1/KAJ8626357.1/KAJ8647841.1/KAJ8621398.1/KAJ8621198.1/KAJ8639286.1/KAJ8639799.1/KAJ8629596.1/KAJ8632764.1/KAJ8627843.1/KAJ8641530.1/KAJ8647347.1/KAJ8642151.1/KAJ8631109.1/KAJ8615308.1/KAJ8639736.1/KAJ8621149.1/KAJ8637562.1/KAJ8648331.1/KAJ8622361.1/KAJ8643616.1/KAJ8621015.1/KAJ861816…	55
P2_vs_P1	Down	GO	CC	GO:0031976	plastid thylakoid	62/858	347/14408	3.97073e-15	2.81922e-13	2.70636e-13	KAJ8634040.1/KAJ8639005.1/KAJ8641915.1/KAJ8622887.1/KAJ8616723.1/KAJ8631578.1/KAJ8635778.1/KAJ8635772.1/KAJ8618994.1/KAJ8639577.1/KAJ8626357.1/KAJ8647841.1/KAJ8621398.1/KAJ8639286.1/KAJ8629596.1/KAJ8632764.1/KAJ8627843.1/KAJ8641530.1/KAJ8647347.1/KAJ8642151.1/KAJ8631109.1/KAJ8615308.1/KAJ8621149.1/KAJ8637562.1/KAJ8648331.1/KAJ8622361.1/KAJ8643616.1/KAJ8648858.1/KAJ8621015.1/KAJ8618169.1/KAJ863647…	62
P2_vs_P1	Down	GO	CC	GO:0042651	thylakoid membrane	52/858	280/14408	1.44469e-13	8.20586e-12	7.87739e-12	KAJ8634040.1/KAJ8639005.1/KAJ8641915.1/KAJ8622887.1/KAJ8616723.1/KAJ8631578.1/KAJ8635772.1/KAJ8618994.1/KAJ8639577.1/KAJ8626357.1/KAJ8647841.1/KAJ8621398.1/KAJ8621198.1/KAJ8639286.1/KAJ8629596.1/KAJ8632764.1/KAJ8627843.1/KAJ8641530.1/KAJ8647347.1/KAJ8642151.1/KAJ8631109.1/KAJ8615308.1/KAJ8621149.1/KAJ8637562.1/KAJ8648331.1/KAJ8622361.1/KAJ8643616.1/KAJ8621015.1/KAJ8618169.1/KAJ8615610.1/KAJ864351…	52
P2_vs_P1	Down	GO	CC	GO:0055035	plastid thylakoid membrane	50/858	265/14408	2.28531e-13	1.08171e-11	1.03841e-11	KAJ8634040.1/KAJ8639005.1/KAJ8641915.1/KAJ8622887.1/KAJ8616723.1/KAJ8631578.1/KAJ8635772.1/KAJ8618994.1/KAJ8639577.1/KAJ8626357.1/KAJ8647841.1/KAJ8621398.1/KAJ8639286.1/KAJ8629596.1/KAJ8632764.1/KAJ8627843.1/KAJ8647347.1/KAJ8642151.1/KAJ8631109.1/KAJ8615308.1/KAJ8621149.1/KAJ8637562.1/KAJ8648331.1/KAJ8622361.1/KAJ8643616.1/KAJ8621015.1/KAJ8618169.1/KAJ8615610.1/KAJ8643510.1/KAJ8624824.1/KAJ861607…	50
P2_vs_P1	Down	GO	CC	GO:0009535	chloroplast thylakoid membrane	49/858	260/14408	4.17754e-13	1.69489e-11	1.62704e-11	KAJ8634040.1/KAJ8639005.1/KAJ8641915.1/KAJ8622887.1/KAJ8616723.1/KAJ8631578.1/KAJ8635772.1/KAJ8618994.1/KAJ8639577.1/KAJ8626357.1/KAJ8647841.1/KAJ8621398.1/KAJ8639286.1/KAJ8629596.1/KAJ8632764.1/KAJ8627843.1/KAJ8647347.1/KAJ8642151.1/KAJ8631109.1/KAJ8615308.1/KAJ8621149.1/KAJ8637562.1/KAJ8648331.1/KAJ8622361.1/KAJ8643616.1/KAJ8621015.1/KAJ8618169.1/KAJ8615610.1/KAJ8643510.1/KAJ8616070.1/KAJ864260…	49
P2_vs_P1	Down	GO	CC	GO:0031977	thylakoid lumen	24/858	78/14408	1.04886e-11	3.72344e-10	3.57439e-10	KAJ8641915.1/KAJ8622887.1/KAJ8631578.1/KAJ8621398.1/KAJ8627843.1/KAJ8631109.1/KAJ8616730.1/KAJ8643616.1/KAJ8648858.1/KAJ8623653.1/KAJ8623643.1/KAJ8618169.1/KAJ8624824.1/KAJ8642090.1/KAJ8649730.1/KAJ8625026.1/KAJ8636578.1/KAJ8627712.1/KAJ8619837.1/KAJ8618371.1/KAJ8642271.1/KAJ8621184.1/KAJ8629165.1/KAJ8632123.1	24
P2_vs_P1	Down	GO	CC	GO:0010287	plastoglobule	13/858	59/14408	3.39193e-05	0.00107034	0.0010275	KAJ8639005.1/KAJ8616723.1/KAJ8635772.1/KAJ8639286.1/KAJ8621149.1/KAJ8637562.1/KAJ8648331.1/KAJ8623471.1/KAJ8643510.1/KAJ8622683.1/KAJ8623144.1/KAJ8637450.1/KAJ8632387.1	13
P2_vs_P1	Down	GO	CC	GO:0009521	photosystem	6/858	13/14408	5.23583e-05	0.00148697	0.00142745	KAJ8639577.1/KAJ8639799.1/KAJ8629596.1/KAJ8639736.1/KAJ8615610.1/KAJ8639802.1	6
P2_vs_P1	Down	GO	CC	GO:0009574	preprophase band	7/858	19/14408	6.9359e-05	0.00179072	0.00171904	KAJ8646857.1/KAJ8648420.1/KAJ8642503.1/KAJ8626781.1/KAJ8626784.1/KAJ8626787.1/KAJ8647025.1	7
P2_vs_P1	Down	GO	CC	GO:0098807	chloroplast thylakoid membrane protein complex	5/858	13/14408	0.000637236	0.0150812	0.0144775	KAJ8634040.1/KAJ8631578.1/KAJ8629596.1/KAJ8616070.1/KAJ8642271.1	5
P2_vs_P1	Down	GO	CC	GO:0005840	ribosome	31/858	302/14408	0.00218264	0.0476823	0.0457736	KAJ8622887.1/KAJ8635267.1/KAJ8648386.1/KAJ8619490.1/KAJ8618236.1/KAJ8618897.1/KAJ8641877.1/KAJ8627843.1/KAJ8648875.1/KAJ8622842.1/KAJ8628592.1/KAJ8623471.1/KAJ8640630.1/KAJ8643233.1/KAJ8634524.1/KAJ8641604.1/KAJ8632837.1/KAJ8647168.1/KAJ8622683.1/KAJ8635976.1/KAJ8624435.1/KAJ8623313.1/KAJ8650296.1/KAJ8640989.1/KAJ8619248.1/KAJ8632495.1/KAJ8627215.1/KAJ8619837.1/KAJ8650677.1/KAJ8616672.1/KAJ864978…	31
P2_vs_P1	Down	GO	MF	GO:0019904	protein domain specific binding	20/741	103/12604	1.89592e-06	0.000972606	0.000937981	KAJ8622887.1/KAJ8631578.1/KAJ8618833.1/KAJ8626357.1/KAJ8639286.1/KAJ8617457.1/KAJ8630411.1/KAJ8648858.1/KAJ8620761.1/KAJ8632037.1/KAJ8643510.1/KAJ8624824.1/KAJ8642090.1/KAJ8645874.1/KAJ8650831.1/KAJ8634743.1/KAJ8618261.1/KAJ8619837.1/KAJ8642271.1/KAJ8615358.1	20
P2_vs_P1	Down	GO	MF	GO:0046906	tetrapyrrole binding	10/741	39/12604	6.20718e-05	0.0159214	0.0153546	KAJ8639005.1/KAJ8616723.1/KAJ8635772.1/KAJ8639286.1/KAJ8621149.1/KAJ8648331.1/KAJ8647168.1/KAJ8647169.1/KAJ8615836.1/KAJ8615358.1	10
P2_vs_P1	Down	GO	MF	GO:0031409	pigment binding	6/741	15/12604	0.000128031	0.0218932	0.0211138	KAJ8639005.1/KAJ8616723.1/KAJ8635772.1/KAJ8639286.1/KAJ8621149.1/KAJ8648331.1	6
P2_vs_P1	Down	GO	MF	GO:0016168	chlorophyll binding	6/741	17/12604	0.00028602	0.0330091	0.031834	KAJ8639005.1/KAJ8616723.1/KAJ8635772.1/KAJ8639286.1/KAJ8621149.1/KAJ8648331.1	6
P2_vs_P1	Down	GO	MF	GO:0004675	transmembrane receptor protein serine/threonine kinase activity	24/741	190/12604	0.000321727	0.0330091	0.031834	KAJ8630976.1/KAJ8619157.1/KAJ8634785.1/KAJ8626629.1/KAJ8647348.1/KAJ8641585.1/KAJ8626867.1/KAJ8624747.1/KAJ8639773.1/KAJ8649954.1/KAJ8646966.1/KAJ8626545.1/KAJ8646684.1/KAJ8622870.1/KAJ8634850.1/KAJ8635053.1/KAJ8617119.1/KAJ8622948.1/KAJ8616571.1/KAJ8634475.1/KAJ8628120.1/KAJ8616501.1/KAJ8645574.1/KAJ8622760.1	24
P2_vs_P1	Down	KEGG	KEGG	195	Photosynthesis	26/603	101/10044	1.35014e-10	3.91541e-08	3.79461e-08	KAJ8631578.1/KAJ8639577.1/KAJ8618833.1/KAJ8639799.1/KAJ8641633.1/KAJ8629596.1/KAJ8620095.1/KAJ8632764.1/KAJ8642151.1/KAJ8615308.1/KAJ8639736.1/KAJ8637562.1/KAJ8622361.1/KAJ8634299.1/KAJ8621015.1/KAJ8618169.1/KAJ8616822.1/KAJ8615610.1/KAJ8643510.1/KAJ8624824.1/KAJ8616070.1/KAJ8642090.1/KAJ8639802.1/KAJ8626391.1/KAJ8628426.1/KAJ8642271.1	26
P2_vs_P1	Down	KEGG	KEGG	196	Photosynthesis - antenna proteins	10/603	23/10044	3.16886e-07	4.59484e-05	4.45308e-05	KAJ8639005.1/KAJ8647508.1/KAJ8616723.1/KAJ8630624.1/KAJ8635772.1/KAJ8616724.1/KAJ8639286.1/KAJ8621149.1/KAJ8648331.1/KAJ8616722.1	10
P2_vs_P1	Down	KEGG	KEGG	140	Steroid hormone biosynthesis	21/603	136/10044	5.66035e-05	0.00547167	0.00530285	KAJ8650061.1/KAJ8645376.1/KAJ8615514.1/KAJ8637469.1/KAJ8645378.1/KAJ8633662.1/KAJ8643740.1/KAJ8650060.1/KAJ8650337.1/KAJ8650336.1/KAJ8643944.1/KAJ8645382.1/KAJ8648116.1/KAJ8650123.1/KAJ8615621.1/KAJ8615589.1/KAJ8650078.1/KAJ8615623.1/KAJ8615625.1/KAJ8615500.1/KAJ8645377.1	21
P2_vs_P1	Down	KEGG	KEGG	908	Zeatin biosynthesis	13/603	70/10044	0.000230189	0.0166887	0.0161738	KAJ8626830.1/KAJ8626834.1/KAJ8616692.1/KAJ8626836.1/KAJ8616693.1/KAJ8640955.1/KAJ8626590.1/KAJ8627166.1/KAJ8638985.1/KAJ8627164.1/KAJ8638988.1/KAJ8638989.1/KAJ8627163.1	13
P2_vs_P1	Down	KEGG	KEGG	4913	Ovarian steroidogenesis	18/603	121/10044	0.000304319	0.0176505	0.017106	KAJ8650061.1/KAJ8645376.1/KAJ8615514.1/KAJ8637469.1/KAJ8645378.1/KAJ8633662.1/KAJ8643740.1/KAJ8650060.1/KAJ8650337.1/KAJ8650336.1/KAJ8643944.1/KAJ8645382.1/KAJ8648116.1/KAJ8650123.1/KAJ8615589.1/KAJ8650078.1/KAJ8615500.1/KAJ8645377.1	18
P2_vs_P1	Down	KEGG	KEGG	3460	Fanconi anemia pathway	18/603	126/10044	0.000503779	0.0243493	0.0235981	KAJ8646631.1/KAJ8625731.1/KAJ8646627.1/KAJ8644705.1/KAJ8638981.1/KAJ8637859.1/KAJ8635830.1/KAJ8625733.1/KAJ8644994.1/KAJ8641304.1/KAJ8642181.1/KAJ8635235.1/KAJ8635186.1/KAJ8635221.1/KAJ8623933.1/KAJ8644987.1/KAJ8623943.1/KAJ8623903.1	18
P2_vs_P1	Down	KEGG	KEGG	906	Carotenoid biosynthesis	9/603	45/10044	0.00120532	0.0480936	0.0466098	KAJ8630894.1/KAJ8631875.1/KAJ8638113.1/KAJ8648858.1/KAJ8627187.1/KAJ8642029.1/KAJ8618974.1/KAJ8632625.1/KAJ8627183.1	9
P2_vs_P1	Down	KEGG	KEGG	643	Styrene degradation	7/603	29/10044	0.00132672	0.0480936	0.0466098	KAJ8636604.1/KAJ8636624.1/KAJ8647992.1/KAJ8636611.1/KAJ8636619.1/KAJ8647991.1/KAJ8647363.1	7
P2_vs_P1	Up	GO	BP	GO:0010039	response to iron ion	17/668	85/14376	2.96537e-07	0.000373214	0.000343215	KAJ8637455.1/KAJ8637459.1/KAJ8626294.1/KAJ8649256.1/KAJ8646610.1/KAJ8650898.1/KAJ8647623.1/KAJ8638081.1/KAJ8640872.1/KAJ8638432.1/KAJ8638388.1/KAJ8650179.1/KAJ8637458.1/KAJ8637515.1/KAJ8639079.1/KAJ8616488.1/KAJ8626290.1	17
P2_vs_P1	Up	GO	BP	GO:0010200	response to chitin	24/668	161/14376	4.06551e-07	0.000373214	0.000343215	KAJ8640723.1/KAJ8631672.1/KAJ8631631.1/KAJ8639027.1/KAJ8621425.1/KAJ8643031.1/KAJ8641587.1/KAJ8650847.1/KAJ8648435.1/KAJ8647404.1/KAJ8645721.1/KAJ8649577.1/KAJ8625477.1/KAJ8626887.1/KAJ8643689.1/KAJ8636957.1/KAJ8650794.1/KAJ8643417.1/KAJ8643389.1/KAJ8628989.1/KAJ8646807.1/KAJ8638595.1/KAJ8649421.1/KAJ8638439.1	24
P2_vs_P1	Up	GO	BP	GO:0010411	xyloglucan metabolic process	9/668	24/14376	6.67405e-07	0.000408452	0.00037562	KAJ8637258.1/KAJ8636718.1/KAJ8634565.1/KAJ8634567.1/KAJ8634559.1/KAJ8634558.1/KAJ8634557.1/KAJ8634562.1/KAJ8634564.1	9
P2_vs_P1	Up	GO	BP	GO:0010430	fatty acid omega-oxidation	8/668	19/14376	9.98694e-07	0.000458401	0.000421554	KAJ8650166.1/KAJ8628344.1/KAJ8628205.1/KAJ8628380.1/KAJ8650165.1/KAJ8650164.1/KAJ8628342.1/KAJ8628202.1	8
P2_vs_P1	Up	GO	BP	GO:0044550	secondary metabolite biosynthetic process	35/668	322/14376	2.61422e-06	0.000959942	0.000882781	KAJ8637455.1/KAJ8637459.1/KAJ8637755.1/KAJ8615510.1/KAJ8615920.1/KAJ8646610.1/KAJ8615986.1/KAJ8616049.1/KAJ8639260.1/KAJ8632582.1/KAJ8632265.1/KAJ8648112.1/KAJ8632578.1/KAJ8650847.1/KAJ8639433.1/KAJ8637458.1/KAJ8632621.1/KAJ8640704.1/KAJ8647913.1/KAJ8638061.1/KAJ8641262.1/KAJ8642026.1/KAJ8638060.1/KAJ8641260.1/KAJ8626146.1/KAJ8626640.1/KAJ8632616.1/KAJ8632603.1/KAJ8637447.1/KAJ8632604.1/KAJ864126…	35
P2_vs_P1	Up	GO	BP	GO:0071281	cellular response to iron ion	14/668	72/14376	4.67162e-06	0.00142952	0.00131461	KAJ8637455.1/KAJ8637459.1/KAJ8626294.1/KAJ8649256.1/KAJ8646610.1/KAJ8638081.1/KAJ8640872.1/KAJ8638432.1/KAJ8650179.1/KAJ8637458.1/KAJ8637515.1/KAJ8639079.1/KAJ8616488.1/KAJ8626290.1	14
P2_vs_P1	Up	GO	BP	GO:0010243	response to organonitrogen compound	36/668	359/14376	1.17914e-05	0.00309273	0.00284413	KAJ8640723.1/KAJ8640366.1/KAJ8616049.1/KAJ8639260.1/KAJ8631672.1/KAJ8631631.1/KAJ8639027.1/KAJ8621425.1/KAJ8616177.1/KAJ8630325.1/KAJ8643031.1/KAJ8641587.1/KAJ8650847.1/KAJ8648435.1/KAJ8647404.1/KAJ8645721.1/KAJ8649577.1/KAJ8625477.1/KAJ8619504.1/KAJ8626887.1/KAJ8643689.1/KAJ8636957.1/KAJ8629473.1/KAJ8650794.1/KAJ8643417.1/KAJ8632715.1/KAJ8643389.1/KAJ8626237.1/KAJ8628989.1/KAJ8646807.1/KAJ863859…	36
P2_vs_P1	Up	GO	BP	GO:0071248	cellular response to metal ion	16/668	101/14376	1.58019e-05	0.00362653	0.00333503	KAJ8637455.1/KAJ8637459.1/KAJ8626294.1/KAJ8649256.1/KAJ8646610.1/KAJ8631672.1/KAJ8638081.1/KAJ8640872.1/KAJ8638432.1/KAJ8638388.1/KAJ8650179.1/KAJ8637458.1/KAJ8637515.1/KAJ8639079.1/KAJ8616488.1/KAJ8626290.1	16
P2_vs_P1	Up	GO	BP	GO:0000041	transition metal ion transport	13/668	72/14376	2.35666e-05	0.00480758	0.00442115	KAJ8642119.1/KAJ8650898.1/KAJ8647623.1/KAJ8638388.1/KAJ8632469.1/KAJ8630785.1/KAJ8640104.1/KAJ8630784.1/KAJ8644999.1/KAJ8629096.1/KAJ8629097.1/KAJ8630783.1/KAJ8631208.1	13
P2_vs_P1	Up	GO	BP	GO:0005976	polysaccharide metabolic process	32/668	316/14376	2.95274e-05	0.00542123	0.00498547	KAJ8640437.1/KAJ8629841.1/KAJ8616177.1/KAJ8629833.1/KAJ8628635.1/KAJ8619456.1/KAJ8637258.1/KAJ8625620.1/KAJ8639433.1/KAJ8636718.1/KAJ8634565.1/KAJ8647888.1/KAJ8625993.1/KAJ8624987.1/KAJ8622936.1/KAJ8632173.1/KAJ8631219.1/KAJ8627735.1/KAJ8648613.1/KAJ8630596.1/KAJ8617299.1/KAJ8634567.1/KAJ8623252.1/KAJ8634559.1/KAJ8634558.1/KAJ8634947.1/KAJ8634557.1/KAJ8634562.1/KAJ8634564.1/KAJ8647808.1/KAJ862516…	32
P2_vs_P1	Up	GO	BP	GO:0019748	secondary metabolic process	39/668	422/14376	3.37188e-05	0.00562797	0.00517559	KAJ8637455.1/KAJ8637459.1/KAJ8636979.1/KAJ8637755.1/KAJ8615510.1/KAJ8615920.1/KAJ8646610.1/KAJ8615986.1/KAJ8626387.1/KAJ8616049.1/KAJ8639260.1/KAJ8632582.1/KAJ8632265.1/KAJ8648112.1/KAJ8634436.1/KAJ8632578.1/KAJ8650847.1/KAJ8639433.1/KAJ8637458.1/KAJ8632621.1/KAJ8640704.1/KAJ8647913.1/KAJ8638061.1/KAJ8641262.1/KAJ8631432.1/KAJ8642026.1/KAJ8638060.1/KAJ8641260.1/KAJ8626146.1/KAJ8626640.1/KAJ863261…	39
P2_vs_P1	Up	GO	BP	GO:0009612	response to mechanical stimulus	10/668	46/14376	3.91335e-05	0.00563134	0.00517869	KAJ8626294.1/KAJ8634565.1/KAJ8626290.1/KAJ8634567.1/KAJ8634559.1/KAJ8634558.1/KAJ8630753.1/KAJ8634557.1/KAJ8634562.1/KAJ8634564.1	10
P2_vs_P1	Up	GO	BP	GO:0009620	response to fungus	36/668	381/14376	4.24378e-05	0.00563134	0.00517869	KAJ8627413.1/KAJ8627713.1/KAJ8627106.1/KAJ8649256.1/KAJ8635629.1/KAJ8640723.1/KAJ8645494.1/KAJ8627410.1/KAJ8624964.1/KAJ8640659.1/KAJ8618118.1/KAJ8638202.1/KAJ8623970.1/KAJ8621829.1/KAJ8637825.1/KAJ8616177.1/KAJ8651031.1/KAJ8637473.1/KAJ8650847.1/KAJ8615577.1/KAJ8633498.1/KAJ8646293.1/KAJ8623744.1/KAJ8645680.1/KAJ8619203.1/KAJ8620541.1/KAJ8641600.1/KAJ8626552.1/KAJ8635656.1/KAJ8619358.1/KAJ862090…	36
P2_vs_P1	Up	GO	BP	GO:0009686	gibberellin biosynthetic process	9/668	38/14376	4.63568e-05	0.00563134	0.00517869	KAJ8627778.1/KAJ8638432.1/KAJ8650179.1/KAJ8637515.1/KAJ8639079.1/KAJ8616651.1/KAJ8616488.1/KAJ8644675.1/KAJ8644679.1	9
P2_vs_P1	Up	GO	BP	GO:0009685	gibberellin metabolic process	10/668	47/14376	4.76658e-05	0.00563134	0.00517869	KAJ8627778.1/KAJ8638432.1/KAJ8650179.1/KAJ8637515.1/KAJ8639079.1/KAJ8616651.1/KAJ8616488.1/KAJ8644675.1/KAJ8644679.1/KAJ8626793.1	10
P2_vs_P1	Up	GO	BP	GO:0009750	response to fructose	8/668	30/14376	4.90749e-05	0.00563134	0.00517869	KAJ8623618.1/KAJ8623231.1/KAJ8645254.1/KAJ8638432.1/KAJ8650179.1/KAJ8637515.1/KAJ8639079.1/KAJ8616488.1	8
P2_vs_P1	Up	GO	BP	GO:0042445	hormone metabolic process	29/668	284/14376	5.94815e-05	0.00638	0.00586717	KAJ8626578.1/KAJ8626294.1/KAJ8643950.1/KAJ8649256.1/KAJ8627778.1/KAJ8615920.1/KAJ8643479.1/KAJ8635627.1/KAJ8647411.1/KAJ8642874.1/KAJ8638432.1/KAJ8637473.1/KAJ8618885.1/KAJ8618886.1/KAJ8650179.1/KAJ8637515.1/KAJ8633498.1/KAJ8639079.1/KAJ8620570.1/KAJ8616651.1/KAJ8616488.1/KAJ8645680.1/KAJ8626290.1/KAJ8644675.1/KAJ8637688.1/KAJ8644679.1/KAJ8626146.1/KAJ8626793.1/KAJ8650438.1	29
P2_vs_P1	Up	GO	BP	GO:0006073	cellular glucan metabolic process	22/668	188/14376	6.2549e-05	0.00638	0.00586717	KAJ8629841.1/KAJ8629833.1/KAJ8628635.1/KAJ8637258.1/KAJ8625620.1/KAJ8636718.1/KAJ8634565.1/KAJ8625993.1/KAJ8622936.1/KAJ8632173.1/KAJ8631219.1/KAJ8630596.1/KAJ8617299.1/KAJ8634567.1/KAJ8623252.1/KAJ8634559.1/KAJ8634558.1/KAJ8634557.1/KAJ8634562.1/KAJ8634564.1/KAJ8625168.1/KAJ8633796.1	22
P2_vs_P1	Up	GO	BP	GO:0044042	glucan metabolic process	22/668	190/14376	7.33741e-05	0.00684449	0.00629432	KAJ8629841.1/KAJ8629833.1/KAJ8628635.1/KAJ8637258.1/KAJ8625620.1/KAJ8636718.1/KAJ8634565.1/KAJ8625993.1/KAJ8622936.1/KAJ8632173.1/KAJ8631219.1/KAJ8630596.1/KAJ8617299.1/KAJ8634567.1/KAJ8623252.1/KAJ8634559.1/KAJ8634558.1/KAJ8634557.1/KAJ8634562.1/KAJ8634564.1/KAJ8625168.1/KAJ8633796.1	22
P2_vs_P1	Up	GO	BP	GO:0044264	cellular polysaccharide metabolic process	27/668	259/14376	7.45587e-05	0.00684449	0.00629432	KAJ8640437.1/KAJ8629841.1/KAJ8629833.1/KAJ8628635.1/KAJ8637258.1/KAJ8625620.1/KAJ8639433.1/KAJ8636718.1/KAJ8634565.1/KAJ8647888.1/KAJ8625993.1/KAJ8624987.1/KAJ8622936.1/KAJ8632173.1/KAJ8631219.1/KAJ8630596.1/KAJ8617299.1/KAJ8634567.1/KAJ8623252.1/KAJ8634559.1/KAJ8634558.1/KAJ8634557.1/KAJ8634562.1/KAJ8634564.1/KAJ8647808.1/KAJ8625168.1/KAJ8633796.1	27
P2_vs_P1	Up	GO	BP	GO:0071241	cellular response to inorganic substance	16/668	117/14376	9.97492e-05	0.00872093	0.00801994	KAJ8637455.1/KAJ8637459.1/KAJ8626294.1/KAJ8649256.1/KAJ8646610.1/KAJ8631672.1/KAJ8638081.1/KAJ8640872.1/KAJ8638432.1/KAJ8638388.1/KAJ8650179.1/KAJ8637458.1/KAJ8637515.1/KAJ8639079.1/KAJ8616488.1/KAJ8626290.1	16
P2_vs_P1	Up	GO	BP	GO:0071577	zinc ion transmembrane transport	8/668	34/14376	0.000129117	0.0105105	0.00966567	KAJ8632469.1/KAJ8630785.1/KAJ8630784.1/KAJ8644999.1/KAJ8629096.1/KAJ8629097.1/KAJ8630783.1/KAJ8631208.1	8
P2_vs_P1	Up	GO	BP	GO:0016109	tetraterpenoid biosynthetic process	7/668	26/14376	0.000137392	0.0105105	0.00966567	KAJ8643418.1/KAJ8643390.1/KAJ8641262.1/KAJ8637586.1/KAJ8641260.1/KAJ8641265.1/KAJ8641261.1	7
P2_vs_P1	Up	GO	BP	GO:0016117	carotenoid biosynthetic process	7/668	26/14376	0.000137392	0.0105105	0.00966567	KAJ8643418.1/KAJ8643390.1/KAJ8641262.1/KAJ8637586.1/KAJ8641260.1/KAJ8641265.1/KAJ8641261.1	7
P2_vs_P1	Up	GO	BP	GO:0010410	hemicellulose metabolic process	11/668	64/14376	0.000157393	0.0113431	0.0104314	KAJ8637258.1/KAJ8636718.1/KAJ8634565.1/KAJ8648613.1/KAJ8634567.1/KAJ8634559.1/KAJ8634558.1/KAJ8634557.1/KAJ8634562.1/KAJ8634564.1/KAJ8625168.1	11
P2_vs_P1	Up	GO	BP	GO:0006829	zinc ion transport	8/668	35/14376	0.000160633	0.0113431	0.0104314	KAJ8632469.1/KAJ8630785.1/KAJ8630784.1/KAJ8644999.1/KAJ8629096.1/KAJ8629097.1/KAJ8630783.1/KAJ8631208.1	8
P2_vs_P1	Up	GO	BP	GO:0009828	plant-type cell wall loosening	7/668	27/14376	0.000178106	0.0120562	0.0110871	KAJ8634565.1/KAJ8634567.1/KAJ8634559.1/KAJ8634558.1/KAJ8634557.1/KAJ8634562.1/KAJ8634564.1	7
P2_vs_P1	Up	GO	BP	GO:0016114	terpenoid biosynthetic process	17/668	136/14376	0.000188198	0.0120562	0.0110871	KAJ8627778.1/KAJ8638432.1/KAJ8642177.1/KAJ8650179.1/KAJ8637515.1/KAJ8639079.1/KAJ8616651.1/KAJ8616488.1/KAJ8643418.1/KAJ8644675.1/KAJ8643390.1/KAJ8644679.1/KAJ8641262.1/KAJ8637586.1/KAJ8641260.1/KAJ8641265.1/KAJ8641261.1	17
P2_vs_P1	Up	GO	BP	GO:0090693	plant organ senescence	18/668	149/14376	0.000190429	0.0120562	0.0110871	KAJ8630530.1/KAJ8644892.1/KAJ8632063.1/KAJ8626130.1/KAJ8628804.1/KAJ8647203.1/KAJ8629115.1/KAJ8646620.1/KAJ8649577.1/KAJ8633498.1/KAJ8615428.1/KAJ8632389.1/KAJ8618362.1/KAJ8616584.1/KAJ8617299.1/KAJ8642026.1/KAJ8649421.1/KAJ8635114.1	18
P2_vs_P1	Up	GO	BP	GO:0044262	cellular carbohydrate metabolic process	36/668	411/14376	0.000197306	0.0120751	0.0111045	KAJ8640437.1/KAJ8634691.1/KAJ8629841.1/KAJ8636331.1/KAJ8645254.1/KAJ8629833.1/KAJ8628635.1/KAJ8639421.1/KAJ8637258.1/KAJ8625620.1/KAJ8639433.1/KAJ8633900.1/KAJ8636718.1/KAJ8637235.1/KAJ8634565.1/KAJ8647888.1/KAJ8625993.1/KAJ8624987.1/KAJ8622936.1/KAJ8625722.1/KAJ8632173.1/KAJ8631219.1/KAJ8619203.1/KAJ8630596.1/KAJ8617299.1/KAJ8634567.1/KAJ8623252.1/KAJ8642026.1/KAJ8634559.1/KAJ8634558.1/KAJ863455…	36
P2_vs_P1	Up	GO	BP	GO:0010817	regulation of hormone levels	39/668	465/14376	0.000265289	0.015712	0.014449	KAJ8626578.1/KAJ8626294.1/KAJ8643950.1/KAJ8649256.1/KAJ8627778.1/KAJ8615920.1/KAJ8643479.1/KAJ8638032.1/KAJ8635627.1/KAJ8647411.1/KAJ8642874.1/KAJ8616601.1/KAJ8631072.1/KAJ8638432.1/KAJ8637473.1/KAJ8618885.1/KAJ8618886.1/KAJ8650179.1/KAJ8637515.1/KAJ8633498.1/KAJ8624327.1/KAJ8639079.1/KAJ8620570.1/KAJ8633378.1/KAJ8616651.1/KAJ8616488.1/KAJ8645680.1/KAJ8632715.1/KAJ8626290.1/KAJ8626033.1/KAJ864341…	39
P2_vs_P1	Up	GO	BP	GO:0007267	cell-cell signaling	10/668	59/14376	0.000349887	0.0200748	0.0184612	KAJ8650166.1/KAJ8628344.1/KAJ8628205.1/KAJ8628380.1/KAJ8650165.1/KAJ8650164.1/KAJ8636527.1/KAJ8636938.1/KAJ8628342.1/KAJ8628202.1	10
P2_vs_P1	Up	GO	BP	GO:0098655	monoatomic cation transmembrane transport	37/668	441/14376	0.000376147	0.0209189	0.0192374	KAJ8642119.1/KAJ8644707.1/KAJ8642436.1/KAJ8622437.1/KAJ8647215.1/KAJ8627243.1/KAJ8632063.1/KAJ8645147.1/KAJ8638463.1/KAJ8638204.1/KAJ8630325.1/KAJ8638388.1/KAJ8615753.1/KAJ8639491.1/KAJ8622582.1/KAJ8618706.1/KAJ8618908.1/KAJ8619504.1/KAJ8631285.1/KAJ8618574.1/KAJ8632469.1/KAJ8649323.1/KAJ8636425.1/KAJ8630785.1/KAJ8640104.1/KAJ8630784.1/KAJ8637234.1/KAJ8634714.1/KAJ8643222.1/KAJ8650927.1/KAJ864499…	37
P2_vs_P1	Up	GO	BP	GO:0072530	purine-containing compound transmembrane transport	6/668	22/14376	0.000387387	0.0209189	0.0192374	KAJ8638463.1/KAJ8650145.1/KAJ8618706.1/KAJ8638530.1/KAJ8624531.1/KAJ8617446.1	6
P2_vs_P1	Up	GO	BP	GO:0008645	hexose transmembrane transport	10/668	60/14376	0.000402691	0.021124	0.019426	KAJ8623618.1/KAJ8623231.1/KAJ8647215.1/KAJ8645147.1/KAJ8615753.1/KAJ8622582.1/KAJ8618574.1/KAJ8643222.1/KAJ8617889.1/KAJ8617970.1	10
P2_vs_P1	Up	GO	BP	GO:0031346	positive regulation of cell projection organization	5/668	15/14376	0.000434149	0.0215432	0.0198115	KAJ8648292.1/KAJ8648291.1/KAJ8620654.1/KAJ8636538.1/KAJ8621268.1	5
P2_vs_P1	Up	GO	BP	GO:0050878	regulation of body fluid levels	5/668	15/14376	0.000434149	0.0215432	0.0198115	KAJ8617935.1/KAJ8641262.1/KAJ8641260.1/KAJ8641265.1/KAJ8641261.1	5
P2_vs_P1	Up	GO	BP	GO:0015749	monosaccharide transmembrane transport	10/668	61/14376	0.000461957	0.0223198	0.0205258	KAJ8623618.1/KAJ8623231.1/KAJ8647215.1/KAJ8645147.1/KAJ8615753.1/KAJ8622582.1/KAJ8618574.1/KAJ8643222.1/KAJ8617889.1/KAJ8617970.1	10
P2_vs_P1	Up	GO	BP	GO:0046148	pigment biosynthetic process	15/668	121/14376	0.000483035	0.0227398	0.020912	KAJ8650508.1/KAJ8616601.1/KAJ8632023.1/KAJ8643023.1/KAJ8643418.1/KAJ8643390.1/KAJ8641262.1/KAJ8637586.1/KAJ8642026.1/KAJ8634637.1/KAJ8641260.1/KAJ8641265.1/KAJ8647073.1/KAJ8647074.1/KAJ8641261.1	15
P2_vs_P1	Up	GO	BP	GO:0016101	diterpenoid metabolic process	11/668	73/14376	0.000515756	0.0236732	0.0217703	KAJ8619560.1/KAJ8627778.1/KAJ8638432.1/KAJ8650179.1/KAJ8637515.1/KAJ8639079.1/KAJ8616651.1/KAJ8616488.1/KAJ8644675.1/KAJ8644679.1/KAJ8626793.1	11
P2_vs_P1	Up	GO	BP	GO:2000035	regulation of stem cell division	5/668	16/14376	0.000607485	0.0269935	0.0248237	KAJ8638432.1/KAJ8650179.1/KAJ8637515.1/KAJ8639079.1/KAJ8616488.1	5
P2_vs_P1	Up	GO	BP	GO:0008299	isoprenoid biosynthetic process	19/668	178/14376	0.00062653	0.0269935	0.0248237	KAJ8637459.1/KAJ8627778.1/KAJ8643032.1/KAJ8638432.1/KAJ8642177.1/KAJ8650179.1/KAJ8637515.1/KAJ8639079.1/KAJ8616651.1/KAJ8616488.1/KAJ8643418.1/KAJ8644675.1/KAJ8643390.1/KAJ8644679.1/KAJ8641262.1/KAJ8637586.1/KAJ8641260.1/KAJ8641265.1/KAJ8641261.1	19
P2_vs_P1	Up	GO	BP	GO:0050832	defense response to fungus	26/668	281/14376	0.000658432	0.0269935	0.0248237	KAJ8627413.1/KAJ8627713.1/KAJ8627106.1/KAJ8635629.1/KAJ8645494.1/KAJ8627410.1/KAJ8624964.1/KAJ8640659.1/KAJ8618118.1/KAJ8638202.1/KAJ8623970.1/KAJ8621829.1/KAJ8637825.1/KAJ8651031.1/KAJ8637473.1/KAJ8650847.1/KAJ8615577.1/KAJ8646293.1/KAJ8623744.1/KAJ8645680.1/KAJ8619203.1/KAJ8641600.1/KAJ8626552.1/KAJ8635656.1/KAJ8620906.1/KAJ8615091.1	26
P2_vs_P1	Up	GO	BP	GO:0009746	response to hexose	12/668	87/14376	0.000665464	0.0269935	0.0248237	KAJ8623618.1/KAJ8623231.1/KAJ8645254.1/KAJ8638432.1/KAJ8621328.1/KAJ8650179.1/KAJ8637515.1/KAJ8619504.1/KAJ8639079.1/KAJ8618574.1/KAJ8616488.1/KAJ8641600.1	12
P2_vs_P1	Up	GO	BP	GO:0006721	terpenoid metabolic process	20/668	193/14376	0.000666507	0.0269935	0.0248237	KAJ8619560.1/KAJ8627778.1/KAJ8648112.1/KAJ8638432.1/KAJ8642177.1/KAJ8650179.1/KAJ8637515.1/KAJ8639079.1/KAJ8616651.1/KAJ8616488.1/KAJ8643418.1/KAJ8644675.1/KAJ8643390.1/KAJ8644679.1/KAJ8641262.1/KAJ8637586.1/KAJ8641260.1/KAJ8626793.1/KAJ8641265.1/KAJ8641261.1	20
P2_vs_P1	Up	GO	BP	GO:0016102	diterpenoid biosynthetic process	9/668	53/14376	0.000676307	0.0269935	0.0248237	KAJ8627778.1/KAJ8638432.1/KAJ8650179.1/KAJ8637515.1/KAJ8639079.1/KAJ8616651.1/KAJ8616488.1/KAJ8644675.1/KAJ8644679.1	9
P2_vs_P1	Up	GO	BP	GO:0010271	regulation of chlorophyll catabolic process	4/668	10/14376	0.000774997	0.0296437	0.0272609	KAJ8648524.1/KAJ8646616.1/KAJ8647203.1/KAJ8618362.1	4
P2_vs_P1	Up	GO	BP	GO:1901404	regulation of tetrapyrrole catabolic process	4/668	10/14376	0.000774997	0.0296437	0.0272609	KAJ8648524.1/KAJ8646616.1/KAJ8647203.1/KAJ8618362.1	4
P2_vs_P1	Up	GO	BP	GO:0034284	response to monosaccharide	12/668	89/14376	0.000818547	0.0306704	0.0282051	KAJ8623618.1/KAJ8623231.1/KAJ8645254.1/KAJ8638432.1/KAJ8621328.1/KAJ8650179.1/KAJ8637515.1/KAJ8619504.1/KAJ8639079.1/KAJ8618574.1/KAJ8616488.1/KAJ8641600.1	12
P2_vs_P1	Up	GO	BP	GO:0006855	xenobiotic transmembrane transport	15/668	129/14376	0.000950388	0.0325187	0.0299048	KAJ8644707.1/KAJ8620493.1/KAJ8644892.1/KAJ8622924.1/KAJ8638463.1/KAJ8632265.1/KAJ8636397.1/KAJ8639491.1/KAJ8618706.1/KAJ8618056.1/KAJ8622923.1/KAJ8632715.1/KAJ8644428.1/KAJ8633146.1/KAJ8650150.1	15
P2_vs_P1	Up	GO	BP	GO:0010105	negative regulation of ethylene-activated signaling pathway	7/668	35/14376	0.000975988	0.0325187	0.0299048	KAJ8636353.1/KAJ8638432.1/KAJ8623788.1/KAJ8650179.1/KAJ8637515.1/KAJ8639079.1/KAJ8616488.1	7
P2_vs_P1	Up	GO	BP	GO:0016108	tetraterpenoid metabolic process	7/668	35/14376	0.000975988	0.0325187	0.0299048	KAJ8643418.1/KAJ8643390.1/KAJ8641262.1/KAJ8637586.1/KAJ8641260.1/KAJ8641265.1/KAJ8641261.1	7
P2_vs_P1	Up	GO	BP	GO:0016116	carotenoid metabolic process	7/668	35/14376	0.000975988	0.0325187	0.0299048	KAJ8643418.1/KAJ8643390.1/KAJ8641262.1/KAJ8637586.1/KAJ8641260.1/KAJ8641265.1/KAJ8641261.1	7
P2_vs_P1	Up	GO	BP	GO:0070298	negative regulation of phosphorelay signal transduction system	7/668	35/14376	0.000975988	0.0325187	0.0299048	KAJ8636353.1/KAJ8638432.1/KAJ8623788.1/KAJ8650179.1/KAJ8637515.1/KAJ8639079.1/KAJ8616488.1	7
P2_vs_P1	Up	GO	BP	GO:0009733	response to auxin	31/668	367/14376	0.000980959	0.0325187	0.0299048	KAJ8618326.1/KAJ8626294.1/KAJ8638395.1/KAJ8617134.1/KAJ8615986.1/KAJ8638394.1/KAJ8647839.1/KAJ8636597.1/KAJ8616177.1/KAJ8631072.1/KAJ8632766.1/KAJ8636711.1/KAJ8634565.1/KAJ8638396.1/KAJ8627362.1/KAJ8647011.1/KAJ8619203.1/KAJ8632715.1/KAJ8645714.1/KAJ8626290.1/KAJ8626237.1/KAJ8631822.1/KAJ8645827.1/KAJ8634567.1/KAJ8621613.1/KAJ8634559.1/KAJ8634558.1/KAJ8634557.1/KAJ8649958.1/KAJ8634562.1/KAJ863456…	31
P2_vs_P1	Up	GO	BP	GO:0010150	leaf senescence	16/668	143/14376	0.000991856	0.0325187	0.0299048	KAJ8630530.1/KAJ8644892.1/KAJ8632063.1/KAJ8647203.1/KAJ8629115.1/KAJ8646620.1/KAJ8649577.1/KAJ8633498.1/KAJ8615428.1/KAJ8632389.1/KAJ8618362.1/KAJ8616584.1/KAJ8617299.1/KAJ8642026.1/KAJ8649421.1/KAJ8635114.1	16
P2_vs_P1	Up	GO	BP	GO:0098660	inorganic ion transmembrane transport	35/668	433/14376	0.00104296	0.0335943	0.0308939	KAJ8642119.1/KAJ8642436.1/KAJ8622437.1/KAJ8647215.1/KAJ8627243.1/KAJ8632063.1/KAJ8645147.1/KAJ8650691.1/KAJ8625746.1/KAJ8630325.1/KAJ8638388.1/KAJ8627006.1/KAJ8615753.1/KAJ8622582.1/KAJ8618908.1/KAJ8619504.1/KAJ8631285.1/KAJ8618574.1/KAJ8632469.1/KAJ8636425.1/KAJ8630785.1/KAJ8641682.1/KAJ8640104.1/KAJ8630784.1/KAJ8637234.1/KAJ8634714.1/KAJ8643222.1/KAJ8644999.1/KAJ8644428.1/KAJ8629096.1/KAJ862909…	35
P2_vs_P1	Up	GO	BP	GO:0009688	abscisic acid biosynthetic process	5/668	18/14376	0.00110289	0.0337485	0.0310357	KAJ8642177.1/KAJ8641262.1/KAJ8641260.1/KAJ8641265.1/KAJ8641261.1	5
P2_vs_P1	Up	GO	BP	GO:0043289	apocarotenoid biosynthetic process	5/668	18/14376	0.00110289	0.0337485	0.0310357	KAJ8642177.1/KAJ8641262.1/KAJ8641260.1/KAJ8641265.1/KAJ8641261.1	5
P2_vs_P1	Up	GO	BP	GO:1902645	tertiary alcohol biosynthetic process	5/668	18/14376	0.00110289	0.0337485	0.0310357	KAJ8642177.1/KAJ8641262.1/KAJ8641260.1/KAJ8641265.1/KAJ8641261.1	5
P2_vs_P1	Up	GO	BP	GO:0006720	isoprenoid metabolic process	22/668	235/14376	0.00143022	0.0419919	0.0386166	KAJ8637459.1/KAJ8619560.1/KAJ8627778.1/KAJ8648112.1/KAJ8643032.1/KAJ8638432.1/KAJ8642177.1/KAJ8650179.1/KAJ8637515.1/KAJ8639079.1/KAJ8616651.1/KAJ8616488.1/KAJ8643418.1/KAJ8644675.1/KAJ8643390.1/KAJ8644679.1/KAJ8641262.1/KAJ8637586.1/KAJ8641260.1/KAJ8626793.1/KAJ8641265.1/KAJ8641261.1	22
P2_vs_P1	Up	GO	BP	GO:0044057	regulation of system process	5/668	19/14376	0.00144009	0.0419919	0.0386166	KAJ8648292.1/KAJ8648291.1/KAJ8636527.1/KAJ8619504.1/KAJ8621268.1	5
P2_vs_P1	Up	GO	BP	GO:0010383	cell wall polysaccharide metabolic process	14/668	121/14376	0.00145629	0.0419919	0.0386166	KAJ8640437.1/KAJ8637258.1/KAJ8639433.1/KAJ8636718.1/KAJ8634565.1/KAJ8624987.1/KAJ8648613.1/KAJ8634567.1/KAJ8634559.1/KAJ8634558.1/KAJ8634557.1/KAJ8634562.1/KAJ8634564.1/KAJ8625168.1	14
P2_vs_P1	Up	GO	BP	GO:0034219	carbohydrate transmembrane transport	12/668	95/14376	0.00146377	0.0419919	0.0386166	KAJ8623618.1/KAJ8623231.1/KAJ8647215.1/KAJ8645147.1/KAJ8623149.1/KAJ8615753.1/KAJ8622582.1/KAJ8618574.1/KAJ8643222.1/KAJ8639012.1/KAJ8617889.1/KAJ8617970.1	12
P2_vs_P1	Up	GO	BP	GO:0042440	pigment metabolic process	16/668	149/14376	0.00153582	0.0433809	0.0398939	KAJ8650508.1/KAJ8616601.1/KAJ8632023.1/KAJ8643023.1/KAJ8643418.1/KAJ8643390.1/KAJ8620566.1/KAJ8641262.1/KAJ8637586.1/KAJ8642026.1/KAJ8634637.1/KAJ8641260.1/KAJ8641265.1/KAJ8647073.1/KAJ8647074.1/KAJ8641261.1	16
P2_vs_P1	Up	GO	BP	GO:2000117	negative regulation of cysteine-type endopeptidase activity	4/668	12/14376	0.00169557	0.0471677	0.0433764	KAJ8636155.1/KAJ8635533.1/KAJ8635534.1/KAJ8627674.1	4
P2_vs_P1	Up	GO	BP	GO:0009753	response to jasmonic acid	25/668	285/14376	0.00175697	0.0481463	0.0442763	KAJ8636979.1/KAJ8626294.1/KAJ8617496.1/KAJ8627439.1/KAJ8650508.1/KAJ8636597.1/KAJ8632265.1/KAJ8618885.1/KAJ8618886.1/KAJ8636711.1/KAJ8647011.1/KAJ8618936.1/KAJ8645680.1/KAJ8645714.1/KAJ8626290.1/KAJ8642972.1/KAJ8626237.1/KAJ8645827.1/KAJ8619358.1/KAJ8630679.1/KAJ8620457.1/KAJ8618807.1/KAJ8626146.1/KAJ8616400.1/KAJ8616190.1	25
P2_vs_P1	Up	GO	BP	GO:0001666	response to hypoxia	14/668	124/14376	0.00184236	0.0491591	0.0452077	KAJ8637455.1/KAJ8633908.1/KAJ8616177.1/KAJ8638432.1/KAJ8644203.1/KAJ8650179.1/KAJ8637458.1/KAJ8637515.1/KAJ8619504.1/KAJ8639079.1/KAJ8616488.1/KAJ8643417.1/KAJ8643389.1/KAJ8647591.1	14
P2_vs_P1	Up	GO	BP	GO:1902074	response to salt	5/668	20/14376	0.00184748	0.0491591	0.0452077	KAJ8616177.1/KAJ8641600.1/KAJ8619358.1/KAJ8620457.1/KAJ8647432.1	5
P2_vs_P1	Up	GO	BP	GO:0009739	response to gibberellin	15/668	138/14376	0.00188551	0.0494542	0.0454791	KAJ8627778.1/KAJ8635674.1/KAJ8636528.1/KAJ8616049.1/KAJ8639260.1/KAJ8620652.1/KAJ8621328.1/KAJ8636711.1/KAJ8631550.1/KAJ8641655.1/KAJ8646272.1/KAJ8626237.1/KAJ8644675.1/KAJ8644679.1/KAJ8630679.1	15
P2_vs_P1	Up	GO	BP	GO:0071229	cellular response to acid chemical	31/668	383/14376	0.00193341	0.0499962	0.0459775	KAJ8649256.1/KAJ8627778.1/KAJ8635533.1/KAJ8636528.1/KAJ8616251.1/KAJ8620652.1/KAJ8636597.1/KAJ8626277.1/KAJ8647218.1/KAJ8643529.1/KAJ8621328.1/KAJ8630325.1/KAJ8647404.1/KAJ8619221.1/KAJ8636718.1/KAJ8618385.1/KAJ8642929.1/KAJ8629473.1/KAJ8632389.1/KAJ8618936.1/KAJ8632715.1/KAJ8644675.1/KAJ8625776.1/KAJ8645827.1/KAJ8644679.1/KAJ8627823.1/KAJ8630679.1/KAJ8634714.1/KAJ8618807.1/KAJ8628132.1/KAJ861640…	31
P2_vs_P1	Up	GO	MF	GO:0046593	mandelonitrile lyase activity	9/608	20/12604	1.38867e-07	6.54065e-05	5.80319e-05	KAJ8650166.1/KAJ8628344.1/KAJ8628205.1/KAJ8628380.1/KAJ8650165.1/KAJ8637473.1/KAJ8650164.1/KAJ8628342.1/KAJ8628202.1	9
P2_vs_P1	Up	GO	MF	GO:0016762	xyloglucan:xyloglucosyl transferase activity	7/608	13/12604	7.81655e-07	0.00018408	0.000163325	KAJ8634565.1/KAJ8634567.1/KAJ8634559.1/KAJ8634558.1/KAJ8634557.1/KAJ8634562.1/KAJ8634564.1	7
P2_vs_P1	Up	GO	MF	GO:0004553	hydrolase activity, hydrolyzing O-glycosyl compounds	31/608	249/12604	1.17334e-06	0.000184214	0.000163444	KAJ8617496.1/KAJ8635629.1/KAJ8616662.1/KAJ8643070.1/KAJ8626778.1/KAJ8638017.1/KAJ8643446.1/KAJ8615853.1/KAJ8628635.1/KAJ8616642.1/KAJ8649679.1/KAJ8617637.1/KAJ8646292.1/KAJ8631211.1/KAJ8634835.1/KAJ8625993.1/KAJ8646293.1/KAJ8617495.1/KAJ8638096.1/KAJ8648613.1/KAJ8618772.1/KAJ8615854.1/KAJ8635656.1/KAJ8620566.1/KAJ8637850.1/KAJ8636757.1/KAJ8641862.1/KAJ8645173.1/KAJ8615091.1/KAJ8647808.1/KAJ863379…	31
P2_vs_P1	Up	GO	MF	GO:0016832	aldehyde-lyase activity	10/608	35/12604	3.8889e-06	0.000457918	0.000406287	KAJ8650166.1/KAJ8628344.1/KAJ8628205.1/KAJ8628380.1/KAJ8650165.1/KAJ8637473.1/KAJ8650164.1/KAJ8616061.1/KAJ8628342.1/KAJ8628202.1	10
P2_vs_P1	Up	GO	MF	GO:0016705	oxidoreductase activity, acting on paired donors, with incorporation or reduction of molecular oxygen	29/608	255/12604	1.54357e-05	0.00122056	0.00108294	KAJ8637455.1/KAJ8637459.1/KAJ8645087.1/KAJ8615510.1/KAJ8646610.1/KAJ8632582.1/KAJ8648112.1/KAJ8632578.1/KAJ8637458.1/KAJ8632621.1/KAJ8616651.1/KAJ8644675.1/KAJ8640704.1/KAJ8647913.1/KAJ8644679.1/KAJ8638061.1/KAJ8641262.1/KAJ8637586.1/KAJ8638060.1/KAJ8626807.1/KAJ8641260.1/KAJ8626793.1/KAJ8632616.1/KAJ8632603.1/KAJ8632604.1/KAJ8641265.1/KAJ8615503.1/KAJ8641261.1/KAJ8632605.1	29
P2_vs_P1	Up	GO	MF	GO:0016709	oxidoreductase activity, acting on paired donors, with incorporation or reduction of molecular oxygen, NAD(P)H as one donor, and incorporation of one atom of oxygen	22/608	166/12604	1.55485e-05	0.00122056	0.00108294	KAJ8637455.1/KAJ8637459.1/KAJ8615510.1/KAJ8646610.1/KAJ8632582.1/KAJ8648112.1/KAJ8632578.1/KAJ8637458.1/KAJ8632621.1/KAJ8640704.1/KAJ8647913.1/KAJ8638061.1/KAJ8641262.1/KAJ8638060.1/KAJ8641260.1/KAJ8632616.1/KAJ8632603.1/KAJ8632604.1/KAJ8641265.1/KAJ8615503.1/KAJ8641261.1/KAJ8632605.1	22
P2_vs_P1	Up	GO	MF	GO:0016798	hydrolase activity, acting on glycosyl bonds	31/608	285/12604	1.93146e-05	0.0012996	0.00115307	KAJ8617496.1/KAJ8635629.1/KAJ8616662.1/KAJ8643070.1/KAJ8626778.1/KAJ8638017.1/KAJ8643446.1/KAJ8615853.1/KAJ8628635.1/KAJ8616642.1/KAJ8649679.1/KAJ8617637.1/KAJ8646292.1/KAJ8631211.1/KAJ8634835.1/KAJ8625993.1/KAJ8646293.1/KAJ8617495.1/KAJ8638096.1/KAJ8648613.1/KAJ8618772.1/KAJ8615854.1/KAJ8635656.1/KAJ8620566.1/KAJ8637850.1/KAJ8636757.1/KAJ8641862.1/KAJ8645173.1/KAJ8615091.1/KAJ8647808.1/KAJ863379…	31
P2_vs_P1	Up	GO	MF	GO:0004497	monooxygenase activity	27/608	236/12604	2.71308e-05	0.00159733	0.00141723	KAJ8637455.1/KAJ8637459.1/KAJ8615510.1/KAJ8646610.1/KAJ8632582.1/KAJ8642874.1/KAJ8648112.1/KAJ8632578.1/KAJ8637458.1/KAJ8643023.1/KAJ8632621.1/KAJ8645680.1/KAJ8637448.1/KAJ8640704.1/KAJ8647913.1/KAJ8638061.1/KAJ8641262.1/KAJ8638060.1/KAJ8641260.1/KAJ8632616.1/KAJ8632603.1/KAJ8632604.1/KAJ8632202.1/KAJ8641265.1/KAJ8615503.1/KAJ8641261.1/KAJ8632605.1	27
P2_vs_P1	Up	GO	MF	GO:0016830	carbon-carbon lyase activity	17/608	114/12604	3.11606e-05	0.00163074	0.00144687	KAJ8650166.1/KAJ8645494.1/KAJ8628344.1/KAJ8628205.1/KAJ8628380.1/KAJ8638202.1/KAJ8641438.1/KAJ8650165.1/KAJ8637473.1/KAJ8650164.1/KAJ8616061.1/KAJ8641178.1/KAJ8646227.1/KAJ8628342.1/KAJ8637688.1/KAJ8647591.1/KAJ8628202.1	17
P2_vs_P1	Up	GO	MF	GO:0046915	transition metal ion transmembrane transporter activity	11/608	61/12604	0.000138992	0.0065465	0.00580838	KAJ8642119.1/KAJ8638388.1/KAJ8632469.1/KAJ8630785.1/KAJ8640104.1/KAJ8630784.1/KAJ8644999.1/KAJ8629096.1/KAJ8629097.1/KAJ8630783.1/KAJ8631208.1	11
P2_vs_P1	Up	GO	MF	GO:0005385	zinc ion transmembrane transporter activity	8/608	34/12604	0.000166634	0.00713497	0.0063305	KAJ8632469.1/KAJ8630785.1/KAJ8630784.1/KAJ8644999.1/KAJ8629096.1/KAJ8629097.1/KAJ8630783.1/KAJ8631208.1	8
P2_vs_P1	Up	GO	MF	GO:0046527	glucosyltransferase activity	26/608	261/12604	0.000367811	0.0142519	0.012645	KAJ8615920.1/KAJ8635499.1/KAJ8635500.1/KAJ8629841.1/KAJ8622789.1/KAJ8632023.1/KAJ8629833.1/KAJ8622790.1/KAJ8634565.1/KAJ8629983.1/KAJ8622936.1/KAJ8632173.1/KAJ8631219.1/KAJ8630596.1/KAJ8622791.1/KAJ8634567.1/KAJ8623252.1/KAJ8634559.1/KAJ8634558.1/KAJ8634637.1/KAJ8646154.1/KAJ8634557.1/KAJ8634562.1/KAJ8634564.1/KAJ8650438.1/KAJ8625168.1	26
P2_vs_P1	Up	GO	MF	GO:0015149	hexose transmembrane transporter activity	10/608	58/12604	0.000405942	0.0142519	0.012645	KAJ8623618.1/KAJ8623231.1/KAJ8647215.1/KAJ8645147.1/KAJ8615753.1/KAJ8622582.1/KAJ8618574.1/KAJ8643222.1/KAJ8617889.1/KAJ8617970.1	10
P2_vs_P1	Up	GO	MF	GO:0051119	sugar transmembrane transporter activity	12/608	80/12604	0.000423622	0.0142519	0.012645	KAJ8623618.1/KAJ8623231.1/KAJ8647215.1/KAJ8645147.1/KAJ8623149.1/KAJ8615753.1/KAJ8622582.1/KAJ8618574.1/KAJ8643222.1/KAJ8639012.1/KAJ8617889.1/KAJ8617970.1	12
P2_vs_P1	Up	GO	MF	GO:0015145	monosaccharide transmembrane transporter activity	10/608	59/12604	0.000468063	0.0146768	0.013022	KAJ8623618.1/KAJ8623231.1/KAJ8647215.1/KAJ8645147.1/KAJ8615753.1/KAJ8622582.1/KAJ8618574.1/KAJ8643222.1/KAJ8617889.1/KAJ8617970.1	10
P2_vs_P1	Up	GO	MF	GO:0016757	glycosyltransferase activity	40/608	479/12604	0.000498575	0.0146768	0.013022	KAJ8626578.1/KAJ8615920.1/KAJ8635499.1/KAJ8640367.1/KAJ8621170.1/KAJ8635500.1/KAJ8626735.1/KAJ8640437.1/KAJ8629841.1/KAJ8622789.1/KAJ8632023.1/KAJ8629833.1/KAJ8626601.1/KAJ8619456.1/KAJ8622790.1/KAJ8636718.1/KAJ8634565.1/KAJ8647888.1/KAJ8629983.1/KAJ8622936.1/KAJ8623413.1/KAJ8632173.1/KAJ8631219.1/KAJ8627735.1/KAJ8630596.1/KAJ8622791.1/KAJ8631960.1/KAJ8634567.1/KAJ8623252.1/KAJ8634559.1/KAJ863455…	40
P2_vs_P1	Up	GO	MF	GO:0008324	monoatomic cation transmembrane transporter activity	35/608	406/12604	0.000626489	0.0173574	0.0154004	KAJ8642119.1/KAJ8644707.1/KAJ8622437.1/KAJ8647215.1/KAJ8632063.1/KAJ8645147.1/KAJ8638463.1/KAJ8638204.1/KAJ8630325.1/KAJ8638388.1/KAJ8615753.1/KAJ8639491.1/KAJ8622582.1/KAJ8618706.1/KAJ8618908.1/KAJ8619504.1/KAJ8631285.1/KAJ8618574.1/KAJ8632469.1/KAJ8649323.1/KAJ8636425.1/KAJ8630785.1/KAJ8640104.1/KAJ8630784.1/KAJ8637234.1/KAJ8634714.1/KAJ8643222.1/KAJ8650927.1/KAJ8644999.1/KAJ8629096.1/KAJ862909…	35
P2_vs_P1	Up	GO	MF	GO:0016829	lyase activity	27/608	286/12604	0.000664646	0.0173916	0.0154307	KAJ8626294.1/KAJ8650166.1/KAJ8627778.1/KAJ8645494.1/KAJ8628344.1/KAJ8616049.1/KAJ8628205.1/KAJ8640471.1/KAJ8639260.1/KAJ8628380.1/KAJ8638202.1/KAJ8641438.1/KAJ8650165.1/KAJ8616601.1/KAJ8637473.1/KAJ8650164.1/KAJ8616061.1/KAJ8648255.1/KAJ8641178.1/KAJ8645680.1/KAJ8626290.1/KAJ8646227.1/KAJ8628342.1/KAJ8637688.1/KAJ8626146.1/KAJ8647591.1/KAJ8628202.1	27
P2_vs_P1	Up	GO	MF	GO:0004568	chitinase activity	5/608	16/12604	0.000719687	0.0178407	0.0158291	KAJ8617496.1/KAJ8615853.1/KAJ8634835.1/KAJ8617495.1/KAJ8615854.1	5
P2_vs_P1	Up	GO	MF	GO:0004869	cysteine-type endopeptidase inhibitor activity	4/608	10/12604	0.000891737	0.0210004	0.0186326	KAJ8636155.1/KAJ8635533.1/KAJ8635534.1/KAJ8627674.1	4
P2_vs_P1	Up	GO	MF	GO:0030246	carbohydrate binding	12/608	89/12604	0.00112539	0.0252409	0.022395	KAJ8635629.1/KAJ8643070.1/KAJ8626778.1/KAJ8616642.1/KAJ8649679.1/KAJ8646292.1/KAJ8616106.1/KAJ8646293.1/KAJ8622936.1/KAJ8635656.1/KAJ8616109.1/KAJ8636757.1	12
P2_vs_P1	Up	GO	MF	GO:0008061	chitin binding	6/608	26/12604	0.00123623	0.0264665	0.0234824	KAJ8627106.1/KAJ8617496.1/KAJ8629282.1/KAJ8645721.1/KAJ8634835.1/KAJ8617495.1	6
P2_vs_P1	Up	GO	MF	GO:0016758	hexosyltransferase activity	34/608	408/12604	0.00133779	0.0273956	0.0243067	KAJ8615920.1/KAJ8635499.1/KAJ8640367.1/KAJ8635500.1/KAJ8626735.1/KAJ8640437.1/KAJ8629841.1/KAJ8622789.1/KAJ8632023.1/KAJ8629833.1/KAJ8619456.1/KAJ8622790.1/KAJ8634565.1/KAJ8647888.1/KAJ8629983.1/KAJ8622936.1/KAJ8623413.1/KAJ8632173.1/KAJ8631219.1/KAJ8630596.1/KAJ8622791.1/KAJ8631960.1/KAJ8634567.1/KAJ8623252.1/KAJ8634559.1/KAJ8634558.1/KAJ8634637.1/KAJ8646154.1/KAJ8634557.1/KAJ8634562.1/KAJ863456…	34
P2_vs_P1	Up	GO	MF	GO:0015144	carbohydrate transmembrane transporter activity	12/608	93/12604	0.00165831	0.0325442	0.0288749	KAJ8623618.1/KAJ8623231.1/KAJ8647215.1/KAJ8645147.1/KAJ8623149.1/KAJ8615753.1/KAJ8622582.1/KAJ8618574.1/KAJ8643222.1/KAJ8639012.1/KAJ8617889.1/KAJ8617970.1	12
P2_vs_P1	Up	GO	MF	GO:0030247	polysaccharide binding	9/608	59/12604	0.00193006	0.035243	0.0312694	KAJ8635629.1/KAJ8643070.1/KAJ8626778.1/KAJ8616642.1/KAJ8649679.1/KAJ8646292.1/KAJ8646293.1/KAJ8635656.1/KAJ8636757.1	9
P2_vs_P1	Up	GO	MF	GO:0016629	12-oxophytodienoate reductase activity	4/608	12/12604	0.00194548	0.035243	0.0312694	KAJ8647411.1/KAJ8647412.1/KAJ8647414.1/KAJ8618675.1	4
P2_vs_P1	Up	GO	MF	GO:0015291	secondary active transmembrane transporter activity	17/608	165/12604	0.00256351	0.044719	0.039677	KAJ8622437.1/KAJ8647215.1/KAJ8632063.1/KAJ8645147.1/KAJ8648230.1/KAJ8615753.1/KAJ8622582.1/KAJ8619504.1/KAJ8618574.1/KAJ8649323.1/KAJ8636425.1/KAJ8638530.1/KAJ8643222.1/KAJ8650927.1/KAJ8621062.1/KAJ8617889.1/KAJ8617970.1	17
P2_vs_P1	Up	KEGG	KEGG	4075	Plant hormone signal transduction	41/459	378/10044	2.00328e-07	6.00985e-05	5.29289e-05	KAJ8638395.1/KAJ8645403.1/KAJ8636529.1/KAJ8636528.1/KAJ8650508.1/KAJ8624964.1/KAJ8638394.1/KAJ8631780.1/KAJ8640873.1/KAJ8636353.1/KAJ8620652.1/KAJ8638081.1/KAJ8625999.1/KAJ8638232.1/KAJ8640872.1/KAJ8623788.1/KAJ8650233.1/KAJ8632766.1/KAJ8619221.1/KAJ8645404.1/KAJ8634565.1/KAJ8638396.1/KAJ8634560.1/KAJ8622578.1/KAJ8627520.1/KAJ8634567.1/KAJ8634563.1/KAJ8644218.1/KAJ8634570.1/KAJ8621613.1/KAJ865022…	41
P2_vs_P1	Up	KEGG	KEGG	4016	MAPK signaling pathway - plant	28/459	213/10044	4.10107e-07	6.1516e-05	5.41773e-05	KAJ8618292.1/KAJ8648053.1/KAJ8618326.1/KAJ8618295.1/KAJ8626294.1/KAJ8645403.1/KAJ8650508.1/KAJ8631780.1/KAJ8636353.1/KAJ8638081.1/KAJ8625852.1/KAJ8625999.1/KAJ8638232.1/KAJ8640872.1/KAJ8636977.1/KAJ8623788.1/KAJ8650847.1/KAJ8645404.1/KAJ8649577.1/KAJ8626290.1/KAJ8628559.1/KAJ8626033.1/KAJ8650442.1/KAJ8625663.1/KAJ8620906.1/KAJ8650227.1/KAJ8619227.1/KAJ8616310.1	28
P2_vs_P1	Up	KEGG	KEGG	590	Arachidonic acid metabolism	14/459	65/10044	1.01634e-06	0.000101634	8.95096e-05	KAJ8640334.1/KAJ8615510.1/KAJ8632582.1/KAJ8615816.1/KAJ8648112.1/KAJ8632578.1/KAJ8632621.1/KAJ8619222.1/KAJ8632616.1/KAJ8648751.1/KAJ8632603.1/KAJ8632604.1/KAJ8615503.1/KAJ8632605.1	14
P2_vs_P1	Up	KEGG	KEGG	591	Linoleic acid metabolism	12/459	58/10044	9.40919e-06	0.000705689	0.000621502	KAJ8640334.1/KAJ8615510.1/KAJ8632582.1/KAJ8648112.1/KAJ8632578.1/KAJ8632621.1/KAJ8632616.1/KAJ8648751.1/KAJ8632603.1/KAJ8632604.1/KAJ8615503.1/KAJ8632605.1	12
P2_vs_P1	Up	KEGG	KEGG	4750	Inflammatory mediator regulation of TRP channels	13/459	75/10044	3.02194e-05	0.00143295	0.001262	KAJ8615510.1/KAJ8632582.1/KAJ8625852.1/KAJ8648112.1/KAJ8632578.1/KAJ8632621.1/KAJ8628559.1/KAJ8650442.1/KAJ8632616.1/KAJ8632603.1/KAJ8632604.1/KAJ8615503.1/KAJ8632605.1	13
P2_vs_P1	Up	KEGG	KEGG	4927	Cortisol synthesis and secretion	16/459	109/10044	3.27993e-05	0.00143295	0.001262	KAJ8637455.1/KAJ8615510.1/KAJ8646610.1/KAJ8632582.1/KAJ8648112.1/KAJ8632578.1/KAJ8637458.1/KAJ8632621.1/KAJ8640704.1/KAJ8638061.1/KAJ8638060.1/KAJ8632616.1/KAJ8632603.1/KAJ8632604.1/KAJ8615503.1/KAJ8632605.1	16
P2_vs_P1	Up	KEGG	KEGG	4913	Ovarian steroidogenesis	17/459	121/10044	3.34355e-05	0.00143295	0.001262	KAJ8637455.1/KAJ8637459.1/KAJ8615510.1/KAJ8646610.1/KAJ8632582.1/KAJ8648112.1/KAJ8632578.1/KAJ8637458.1/KAJ8632621.1/KAJ8640704.1/KAJ8638061.1/KAJ8638060.1/KAJ8632616.1/KAJ8632603.1/KAJ8632604.1/KAJ8615503.1/KAJ8632605.1	17
P2_vs_P1	Up	KEGG	KEGG	830	Retinol metabolism	14/459	90/10044	5.28087e-05	0.00198033	0.00174408	KAJ8637459.1/KAJ8615510.1/KAJ8632582.1/KAJ8648112.1/KAJ8632578.1/KAJ8632621.1/KAJ8638061.1/KAJ8638060.1/KAJ8632616.1/KAJ8632603.1/KAJ8632604.1/KAJ8625502.1/KAJ8615503.1/KAJ8632605.1	14
P2_vs_P1	Up	KEGG	KEGG	940	Phenylpropanoid biosynthesis	30/459	307/10044	6.76488e-05	0.00207838	0.00183043	KAJ8637755.1/KAJ8646890.1/KAJ8640735.1/KAJ8647797.1/KAJ8627439.1/KAJ8634164.1/KAJ8616049.1/KAJ8639260.1/KAJ8634808.1/KAJ8621369.1/KAJ8639433.1/KAJ8623826.1/KAJ8649651.1/KAJ8617147.1/KAJ8622979.1/KAJ8638096.1/KAJ8617145.1/KAJ8618313.1/KAJ8650301.1/KAJ8620566.1/KAJ8647913.1/KAJ8650814.1/KAJ8645536.1/KAJ8626640.1/KAJ8648384.1/KAJ8637447.1/KAJ8624537.1/KAJ8619172.1/KAJ8625691.1/KAJ8617258.1	30
P2_vs_P1	Up	KEGG	KEGG	4917	Prolactin signaling pathway	17/459	128/10044	6.92794e-05	0.00207838	0.00183043	KAJ8637455.1/KAJ8615510.1/KAJ8646610.1/KAJ8632582.1/KAJ8648112.1/KAJ8623496.1/KAJ8632578.1/KAJ8637458.1/KAJ8632621.1/KAJ8640704.1/KAJ8638061.1/KAJ8638060.1/KAJ8632616.1/KAJ8632603.1/KAJ8632604.1/KAJ8615503.1/KAJ8632605.1	17
P2_vs_P1	Up	KEGG	KEGG	980	Metabolism of xenobiotics by cytochrome P450	19/459	156/10044	8.76272e-05	0.00238983	0.00210473	KAJ8637459.1/KAJ8627213.1/KAJ8615510.1/KAJ8632582.1/KAJ8648112.1/KAJ8632578.1/KAJ8646366.1/KAJ8632621.1/KAJ8638061.1/KAJ8631432.1/KAJ8638060.1/KAJ8632616.1/KAJ8632603.1/KAJ8646470.1/KAJ8632604.1/KAJ8625502.1/KAJ8646468.1/KAJ8615503.1/KAJ8632605.1	19
P2_vs_P1	Up	KEGG	KEGG	130	Ubiquinone and other terpenoid-quinone biosynthesis	10/459	52/10044	0.000101036	0.0025259	0.00222456	KAJ8622334.1/KAJ8647797.1/KAJ8627530.1/KAJ8622335.1/KAJ8618358.1/KAJ8645885.1/KAJ8621369.1/KAJ8617147.1/KAJ8617145.1/KAJ8626146.1	10
P2_vs_P1	Up	KEGG	KEGG	140	Steroid hormone biosynthesis	17/459	136/10044	0.000148438	0.00340822	0.00300163	KAJ8637455.1/KAJ8637459.1/KAJ8615510.1/KAJ8646610.1/KAJ8632582.1/KAJ8648112.1/KAJ8632578.1/KAJ8637458.1/KAJ8632621.1/KAJ8640704.1/KAJ8638061.1/KAJ8638060.1/KAJ8632616.1/KAJ8632603.1/KAJ8632604.1/KAJ8615503.1/KAJ8632605.1	17
P2_vs_P1	Up	KEGG	KEGG	232	Caffeine metabolism	7/459	27/10044	0.00015905	0.00340822	0.00300163	KAJ8632582.1/KAJ8632578.1/KAJ8632621.1/KAJ8632616.1/KAJ8632603.1/KAJ8632604.1/KAJ8632605.1	7
P2_vs_P1	Up	KEGG	KEGG	5204	Chemical carcinogenesis - DNA adducts	18/459	151/10044	0.000176137	0.00352274	0.00310249	KAJ8637459.1/KAJ8627213.1/KAJ8615510.1/KAJ8632582.1/KAJ8648112.1/KAJ8632578.1/KAJ8646366.1/KAJ8632621.1/KAJ8638061.1/KAJ8631432.1/KAJ8638060.1/KAJ8632616.1/KAJ8632603.1/KAJ8646470.1/KAJ8632604.1/KAJ8646468.1/KAJ8615503.1/KAJ8632605.1	18
P2_vs_P1	Up	KEGG	KEGG	380	Tryptophan metabolism	21/459	193/10044	0.000193303	0.00352588	0.00310525	KAJ8637459.1/KAJ8637755.1/KAJ8618326.1/KAJ8615510.1/KAJ8615920.1/KAJ8632582.1/KAJ8648112.1/KAJ8642153.1/KAJ8632578.1/KAJ8619966.1/KAJ8632621.1/KAJ8625663.1/KAJ8637688.1/KAJ8638061.1/KAJ8638060.1/KAJ8626146.1/KAJ8632616.1/KAJ8632603.1/KAJ8632604.1/KAJ8615503.1/KAJ8632605.1	21
P2_vs_P1	Up	KEGG	KEGG	4726	Serotonergic synapse	12/459	78/10044	0.0001998	0.00352588	0.00310525	KAJ8615510.1/KAJ8632582.1/KAJ8648112.1/KAJ8642153.1/KAJ8632578.1/KAJ8632621.1/KAJ8632616.1/KAJ8632603.1/KAJ8632604.1/KAJ8615503.1/KAJ8639124.1/KAJ8632605.1	12
P2_vs_P1	Up	KEGG	KEGG	520	Amino sugar and nucleotide sugar metabolism	23/459	229/10044	0.000319243	0.00532071	0.00468596	KAJ8618292.1/KAJ8648053.1/KAJ8632342.1/KAJ8618295.1/KAJ8620788.1/KAJ8617496.1/KAJ8619285.1/KAJ8640367.1/KAJ8640437.1/KAJ8641438.1/KAJ8616601.1/KAJ8615853.1/KAJ8636977.1/KAJ8637361.1/KAJ8639421.1/KAJ8625620.1/KAJ8634835.1/KAJ8634836.1/KAJ8617495.1/KAJ8650565.1/KAJ8648613.1/KAJ8615854.1/KAJ8636863.1	23
P2_vs_P1	Up	KEGG	KEGG	4934	Cushing syndrome	17/459	155/10044	0.00070462	0.0111256	0.00979832	KAJ8637455.1/KAJ8615510.1/KAJ8646610.1/KAJ8632582.1/KAJ8648112.1/KAJ8623496.1/KAJ8632578.1/KAJ8637458.1/KAJ8632621.1/KAJ8640704.1/KAJ8638061.1/KAJ8638060.1/KAJ8632616.1/KAJ8632603.1/KAJ8632604.1/KAJ8615503.1/KAJ8632605.1	17
P2_vs_P1	Up	KEGG	KEGG	982	Drug metabolism - cytochrome P450	13/459	114/10044	0.00204934	0.03074	0.0270728	KAJ8627213.1/KAJ8632582.1/KAJ8632578.1/KAJ8646366.1/KAJ8632621.1/KAJ8631432.1/KAJ8632616.1/KAJ8632603.1/KAJ8646470.1/KAJ8632604.1/KAJ8625502.1/KAJ8646468.1/KAJ8632605.1	13
P2_vs_P1	Up	KEGG	KEGG	4978	Mineral absorption	5/459	21/10044	0.00215913	0.0308447	0.027165	KAJ8642119.1/KAJ8650898.1/KAJ8647623.1/KAJ8638388.1/KAJ8626246.1	5
P2_vs_P1	Up	KEGG	KEGG	360	Phenylalanine metabolism	12/459	102/10044	0.00231029	0.0315039	0.0277456	KAJ8647797.1/KAJ8616049.1/KAJ8639260.1/KAJ8627530.1/KAJ8616519.1/KAJ8642153.1/KAJ8621369.1/KAJ8645855.1/KAJ8617147.1/KAJ8617145.1/KAJ8626146.1/KAJ8648384.1	12
P2_vs_P1	Up	KEGG	KEGG	260	Glycine, serine and threonine metabolism	14/459	132/10044	0.00278504	0.0363266	0.0319929	KAJ8650166.1/KAJ8628344.1/KAJ8640596.1/KAJ8628205.1/KAJ8628380.1/KAJ8627530.1/KAJ8625737.1/KAJ8650165.1/KAJ8650164.1/KAJ8616061.1/KAJ8645855.1/KAJ8627554.1/KAJ8628342.1/KAJ8628202.1	14
P3_vs_P1	Down	GO	BP	GO:0015979	photosynthesis	38/1269	130/14376	1.68553e-11	2.6522e-08	2.60245e-08	KAJ8631578.1/KAJ8629596.1/KAJ8621398.1/KAJ8647365.1/KAJ8639736.1/KAJ8639286.1/KAJ8639799.1/KAJ8619104.1/KAJ8626357.1/KAJ8641633.1/KAJ8628426.1/KAJ8622361.1/KAJ8622887.1/KAJ8625026.1/KAJ8642446.1/KAJ8620480.1/KAJ8616070.1/KAJ8642090.1/KAJ8648595.1/KAJ8648331.1/KAJ8621149.1/KAJ8650273.1/KAJ8639802.1/KAJ8619837.1/KAJ8617091.1/KAJ8628659.1/KAJ8628571.1/KAJ8618169.1/KAJ8639005.1/KAJ8615992.1/KAJ862909…	38
P3_vs_P1	Down	GO	BP	GO:0019684	photosynthesis, light reaction	33/1269	103/14376	2.35124e-11	2.6522e-08	2.60245e-08	KAJ8631578.1/KAJ8629596.1/KAJ8621398.1/KAJ8647365.1/KAJ8639736.1/KAJ8639286.1/KAJ8639799.1/KAJ8619104.1/KAJ8626357.1/KAJ8641633.1/KAJ8628426.1/KAJ8622361.1/KAJ8625026.1/KAJ8616070.1/KAJ8642090.1/KAJ8648331.1/KAJ8621149.1/KAJ8650273.1/KAJ8639802.1/KAJ8617091.1/KAJ8628659.1/KAJ8628571.1/KAJ8618169.1/KAJ8639005.1/KAJ8615992.1/KAJ8629099.1/KAJ8616723.1/KAJ8631434.1/KAJ8636578.1/KAJ8630781.1/KAJ863212…	33
P3_vs_P1	Down	GO	BP	GO:0009765	photosynthesis, light harvesting	18/1269	36/14376	1.82981e-10	1.37602e-07	1.35021e-07	KAJ8639736.1/KAJ8639286.1/KAJ8639799.1/KAJ8619104.1/KAJ8625026.1/KAJ8648331.1/KAJ8621149.1/KAJ8639802.1/KAJ8628571.1/KAJ8618169.1/KAJ8639005.1/KAJ8615992.1/KAJ8629099.1/KAJ8616723.1/KAJ8631434.1/KAJ8636578.1/KAJ8630781.1/KAJ8647055.1	18
P3_vs_P1	Down	GO	BP	GO:0009642	response to light intensity	41/1269	179/14376	9.28953e-09	5.23929e-06	5.14102e-06	KAJ8645012.1/KAJ8625743.1/KAJ8650458.1/KAJ8639286.1/KAJ8638466.1/KAJ8617457.1/KAJ8641633.1/KAJ8639577.1/KAJ8627843.1/KAJ8626054.1/KAJ8649873.1/KAJ8643852.1/KAJ8621435.1/KAJ8631294.1/KAJ8645736.1/KAJ8648595.1/KAJ8623566.1/KAJ8621198.1/KAJ8643029.1/KAJ8637800.1/KAJ8640929.1/KAJ8615610.1/KAJ8650284.1/KAJ8645268.1/KAJ8628571.1/KAJ8618169.1/KAJ8618845.1/KAJ8615992.1/KAJ8629099.1/KAJ8623473.1/KAJ862347…	41
P3_vs_P1	Down	GO	BP	GO:0009768	photosynthesis, light harvesting in photosystem I	11/1269	18/14376	4.32163e-08	1.94992e-05	1.91335e-05	KAJ8639736.1/KAJ8639286.1/KAJ8639799.1/KAJ8648331.1/KAJ8621149.1/KAJ8639802.1/KAJ8639005.1/KAJ8615992.1/KAJ8629099.1/KAJ8616723.1/KAJ8630781.1	11
P3_vs_P1	Down	GO	BP	GO:0009644	response to high light intensity	27/1269	108/14376	4.92083e-07	0.000185023	0.000181553	KAJ8645012.1/KAJ8625743.1/KAJ8650458.1/KAJ8639286.1/KAJ8638466.1/KAJ8617457.1/KAJ8639577.1/KAJ8627843.1/KAJ8645736.1/KAJ8643029.1/KAJ8637800.1/KAJ8640929.1/KAJ8615610.1/KAJ8650284.1/KAJ8628571.1/KAJ8618845.1/KAJ8615992.1/KAJ8629099.1/KAJ8623473.1/KAJ8623472.1/KAJ8625789.1/KAJ8630781.1/KAJ8625791.1/KAJ8629524.1/KAJ8647055.1/KAJ8628189.1/KAJ8619159.1	27
P3_vs_P1	Down	GO	BP	GO:0009828	plant-type cell wall loosening	11/1269	27/14376	8.37946e-06	0.00270058	0.00264992	KAJ8623128.1/KAJ8625934.1/KAJ8625855.1/KAJ8627534.1/KAJ8633947.1/KAJ8634557.1/KAJ8632165.1/KAJ8634558.1/KAJ8634559.1/KAJ8634564.1/KAJ8634562.1	11
P3_vs_P1	Down	GO	BP	GO:0010109	regulation of photosynthesis	13/1269	38/14376	1.23117e-05	0.00347189	0.00340677	KAJ8629596.1/KAJ8617457.1/KAJ8631894.1/KAJ8639577.1/KAJ8623280.1/KAJ8632764.1/KAJ8620480.1/KAJ8621198.1/KAJ8615610.1/KAJ8650652.1/KAJ8628571.1/KAJ8629524.1/KAJ8630009.1	13
P3_vs_P1	Down	GO	BP	GO:0042548	regulation of photosynthesis, light reaction	9/1269	22/14376	5.44662e-05	0.0129228	0.0126804	KAJ8629596.1/KAJ8617457.1/KAJ8639577.1/KAJ8632764.1/KAJ8621198.1/KAJ8615610.1/KAJ8628571.1/KAJ8629524.1/KAJ8630009.1	9
P3_vs_P1	Down	GO	BP	GO:0009827	plant-type cell wall modification	14/1269	49/14376	5.7282e-05	0.0129228	0.0126804	KAJ8621390.1/KAJ8623128.1/KAJ8630425.1/KAJ8625934.1/KAJ8623489.1/KAJ8625855.1/KAJ8627534.1/KAJ8633947.1/KAJ8634557.1/KAJ8632165.1/KAJ8634558.1/KAJ8634559.1/KAJ8634564.1/KAJ8634562.1	14
P3_vs_P1	Down	GO	BP	GO:0009767	photosynthetic electron transport chain	13/1269	45/14376	9.24899e-05	0.0189688	0.018613	KAJ8631578.1/KAJ8629596.1/KAJ8647365.1/KAJ8639736.1/KAJ8639799.1/KAJ8626357.1/KAJ8641633.1/KAJ8628426.1/KAJ8622361.1/KAJ8616070.1/KAJ8650273.1/KAJ8639802.1/KAJ8628659.1	13
P3_vs_P1	Down	GO	BP	GO:0016556	mRNA modification	19/1269	84/14376	0.000103653	0.0194867	0.0191212	KAJ8623148.1/KAJ8627011.1/KAJ8640397.1/KAJ8645963.1/KAJ8638126.1/KAJ8631169.1/KAJ8645839.1/KAJ8637280.1/KAJ8629483.1/KAJ8645134.1/KAJ8645957.1/KAJ8643008.1/KAJ8625471.1/KAJ8623165.1/KAJ8622610.1/KAJ8645476.1/KAJ8636377.1/KAJ8648732.1/KAJ8644783.1	19
P3_vs_P1	Down	GO	BP	GO:0006091	generation of precursor metabolites and energy	47/1269	312/14376	0.000195871	0.0339912	0.0333536	KAJ8631578.1/KAJ8637418.1/KAJ8622783.1/KAJ8629596.1/KAJ8632154.1/KAJ8621398.1/KAJ8647365.1/KAJ8639736.1/KAJ8639286.1/KAJ8639799.1/KAJ8619104.1/KAJ8622167.1/KAJ8626357.1/KAJ8641633.1/KAJ8628426.1/KAJ8631242.1/KAJ8639142.1/KAJ8616394.1/KAJ8622361.1/KAJ8625026.1/KAJ8623280.1/KAJ8616070.1/KAJ8642090.1/KAJ8648331.1/KAJ8621149.1/KAJ8650273.1/KAJ8639802.1/KAJ8644179.1/KAJ8617091.1/KAJ8639494.1/KAJ862865…	47
P3_vs_P1	Down	GO	CC	GO:0009579	thylakoid	91/1287	443/14408	1.99715e-14	6.311e-12	6.09657e-12	KAJ8635778.1/KAJ8631578.1/KAJ8622783.1/KAJ8634040.1/KAJ8629596.1/KAJ8633824.1/KAJ8621398.1/KAJ8641530.1/KAJ8639736.1/KAJ8639286.1/KAJ8639799.1/KAJ8619104.1/KAJ8643616.1/KAJ8642602.1/KAJ8625520.1/KAJ8626357.1/KAJ8628426.1/KAJ8639577.1/KAJ8640087.1/KAJ8622361.1/KAJ8627843.1/KAJ8622887.1/KAJ8650945.1/KAJ8617117.1/KAJ8625026.1/KAJ8645234.1/KAJ8618994.1/KAJ8647576.1/KAJ8616730.1/KAJ8632764.1/KAJ864244…	91
P3_vs_P1	Down	GO	CC	GO:0034357	photosynthetic membrane	64/1287	283/14408	2.0334e-12	3.21277e-10	3.10361e-10	KAJ8631578.1/KAJ8634040.1/KAJ8629596.1/KAJ8633824.1/KAJ8621398.1/KAJ8641530.1/KAJ8639736.1/KAJ8639286.1/KAJ8639799.1/KAJ8619104.1/KAJ8643616.1/KAJ8642602.1/KAJ8625520.1/KAJ8626357.1/KAJ8628426.1/KAJ8639577.1/KAJ8622361.1/KAJ8627843.1/KAJ8622887.1/KAJ8617117.1/KAJ8625026.1/KAJ8618994.1/KAJ8632764.1/KAJ8647841.1/KAJ8640868.1/KAJ8616070.1/KAJ8642090.1/KAJ8615308.1/KAJ8648331.1/KAJ8621149.1/KAJ865027…	64
P3_vs_P1	Down	GO	CC	GO:0009534	chloroplast thylakoid	71/1287	345/14408	1.47169e-11	1.54109e-09	1.48873e-09	KAJ8635778.1/KAJ8631578.1/KAJ8634040.1/KAJ8629596.1/KAJ8633824.1/KAJ8621398.1/KAJ8641530.1/KAJ8639286.1/KAJ8619104.1/KAJ8643616.1/KAJ8642602.1/KAJ8625520.1/KAJ8626357.1/KAJ8628426.1/KAJ8639577.1/KAJ8622361.1/KAJ8627843.1/KAJ8622887.1/KAJ8617117.1/KAJ8625026.1/KAJ8618994.1/KAJ8647576.1/KAJ8632764.1/KAJ8647841.1/KAJ8640868.1/KAJ8624583.1/KAJ8616070.1/KAJ8642090.1/KAJ8615308.1/KAJ8648858.1/KAJ864833…	71
P3_vs_P1	Down	GO	CC	GO:0031976	plastid thylakoid	71/1287	347/14408	1.95074e-11	1.54109e-09	1.48873e-09	KAJ8635778.1/KAJ8631578.1/KAJ8634040.1/KAJ8629596.1/KAJ8633824.1/KAJ8621398.1/KAJ8641530.1/KAJ8639286.1/KAJ8619104.1/KAJ8643616.1/KAJ8642602.1/KAJ8625520.1/KAJ8626357.1/KAJ8628426.1/KAJ8639577.1/KAJ8622361.1/KAJ8627843.1/KAJ8622887.1/KAJ8617117.1/KAJ8625026.1/KAJ8618994.1/KAJ8647576.1/KAJ8632764.1/KAJ8647841.1/KAJ8640868.1/KAJ8624583.1/KAJ8616070.1/KAJ8642090.1/KAJ8615308.1/KAJ8648858.1/KAJ864833…	71
P3_vs_P1	Down	GO	CC	GO:0042651	thylakoid membrane	61/1287	280/14408	3.55862e-11	2.11043e-09	2.03872e-09	KAJ8631578.1/KAJ8634040.1/KAJ8629596.1/KAJ8633824.1/KAJ8621398.1/KAJ8641530.1/KAJ8639286.1/KAJ8619104.1/KAJ8643616.1/KAJ8642602.1/KAJ8625520.1/KAJ8626357.1/KAJ8628426.1/KAJ8639577.1/KAJ8622361.1/KAJ8627843.1/KAJ8622887.1/KAJ8617117.1/KAJ8625026.1/KAJ8618994.1/KAJ8632764.1/KAJ8647841.1/KAJ8640868.1/KAJ8616070.1/KAJ8642090.1/KAJ8615308.1/KAJ8648331.1/KAJ8621149.1/KAJ8650273.1/KAJ8643196.1/KAJ864734…	61
P3_vs_P1	Down	GO	CC	GO:0009535	chloroplast thylakoid membrane	58/1287	260/14408	4.00714e-11	2.11043e-09	2.03872e-09	KAJ8631578.1/KAJ8634040.1/KAJ8629596.1/KAJ8633824.1/KAJ8621398.1/KAJ8639286.1/KAJ8619104.1/KAJ8643616.1/KAJ8642602.1/KAJ8625520.1/KAJ8626357.1/KAJ8628426.1/KAJ8639577.1/KAJ8622361.1/KAJ8627843.1/KAJ8622887.1/KAJ8617117.1/KAJ8625026.1/KAJ8618994.1/KAJ8632764.1/KAJ8647841.1/KAJ8640868.1/KAJ8616070.1/KAJ8642090.1/KAJ8615308.1/KAJ8648331.1/KAJ8621149.1/KAJ8650273.1/KAJ8643196.1/KAJ8647347.1/KAJ863075…	58
P3_vs_P1	Down	GO	CC	GO:0055035	plastid thylakoid membrane	58/1287	265/14408	8.94668e-11	4.03879e-09	3.90156e-09	KAJ8631578.1/KAJ8634040.1/KAJ8629596.1/KAJ8633824.1/KAJ8621398.1/KAJ8639286.1/KAJ8619104.1/KAJ8643616.1/KAJ8642602.1/KAJ8625520.1/KAJ8626357.1/KAJ8628426.1/KAJ8639577.1/KAJ8622361.1/KAJ8627843.1/KAJ8622887.1/KAJ8617117.1/KAJ8625026.1/KAJ8618994.1/KAJ8632764.1/KAJ8647841.1/KAJ8640868.1/KAJ8616070.1/KAJ8642090.1/KAJ8615308.1/KAJ8648331.1/KAJ8621149.1/KAJ8650273.1/KAJ8643196.1/KAJ8647347.1/KAJ863075…	58
P3_vs_P1	Down	GO	CC	GO:0031977	thylakoid lumen	24/1287	78/14408	3.77225e-08	1.49004e-06	1.43941e-06	KAJ8631578.1/KAJ8621398.1/KAJ8619104.1/KAJ8643616.1/KAJ8627843.1/KAJ8622887.1/KAJ8625026.1/KAJ8616730.1/KAJ8642090.1/KAJ8648595.1/KAJ8648858.1/KAJ8627712.1/KAJ8619837.1/KAJ8618169.1/KAJ8634170.1/KAJ8631434.1/KAJ8636578.1/KAJ8623653.1/KAJ8632123.1/KAJ8618371.1/KAJ8623655.1/KAJ8649730.1/KAJ8621184.1/KAJ8623643.1	24
P3_vs_P1	Down	GO	CC	GO:0010287	plastoglobule	18/1287	59/14408	2.16377e-06	7.59725e-05	7.33911e-05	KAJ8639286.1/KAJ8625520.1/KAJ8648331.1/KAJ8621149.1/KAJ8643196.1/KAJ8637562.1/KAJ8623144.1/KAJ8623471.1/KAJ8643510.1/KAJ8632387.1/KAJ8639005.1/KAJ8615992.1/KAJ8629099.1/KAJ8622683.1/KAJ8616723.1/KAJ8630781.1/KAJ8650224.1/KAJ8637450.1	18
P3_vs_P1	Down	GO	CC	GO:0009521	photosystem	7/1287	13/14408	4.72738e-05	0.00149385	0.0014431	KAJ8629596.1/KAJ8639736.1/KAJ8639799.1/KAJ8639577.1/KAJ8650273.1/KAJ8639802.1/KAJ8615610.1	7
P3_vs_P1	Down	GO	CC	GO:0009574	preprophase band	7/1287	19/14408	0.000858999	0.0246767	0.0238382	KAJ8642503.1/KAJ8648420.1/KAJ8647025.1/KAJ8646857.1/KAJ8626781.1/KAJ8626784.1/KAJ8626787.1	7
P3_vs_P1	Down	GO	MF	GO:0016168	chlorophyll binding	9/1121	17/12604	4.2474e-06	0.00242102	0.0023696	KAJ8639286.1/KAJ8648331.1/KAJ8621149.1/KAJ8639005.1/KAJ8615992.1/KAJ8629099.1/KAJ8616723.1/KAJ8630781.1/KAJ8647055.1	9
P3_vs_P1	Down	GO	MF	GO:0019904	protein domain specific binding	24/1121	103/12604	8.79906e-06	0.00250773	0.00245447	KAJ8631578.1/KAJ8639286.1/KAJ8630411.1/KAJ8626357.1/KAJ8617457.1/KAJ8620761.1/KAJ8641542.1/KAJ8632037.1/KAJ8622887.1/KAJ8618833.1/KAJ8642090.1/KAJ8648858.1/KAJ8650273.1/KAJ8650831.1/KAJ8619837.1/KAJ8619507.1/KAJ8634743.1/KAJ8643510.1/KAJ8615992.1/KAJ8629099.1/KAJ8637914.1/KAJ8630781.1/KAJ8615358.1/KAJ8645874.1	24
P3_vs_P1	Down	GO	MF	GO:0031409	pigment binding	8/1121	15/12604	1.39167e-05	0.00264417	0.00258802	KAJ8639286.1/KAJ8648331.1/KAJ8621149.1/KAJ8639005.1/KAJ8615992.1/KAJ8629099.1/KAJ8616723.1/KAJ8630781.1	8
P3_vs_P1	Down	GO	MF	GO:0016762	xyloglucan:xyloglucosyl transferase activity	7/1121	13/12604	4.58788e-05	0.00653773	0.00639888	KAJ8621420.1/KAJ8634557.1/KAJ8634558.1/KAJ8634559.1/KAJ8634564.1/KAJ8634562.1/KAJ8629020.1	7
P3_vs_P1	Down	GO	MF	GO:0046906	tetrapyrrole binding	11/1121	39/12604	0.000425771	0.0433196	0.0423996	KAJ8639286.1/KAJ8648331.1/KAJ8621149.1/KAJ8639005.1/KAJ8615992.1/KAJ8629099.1/KAJ8616723.1/KAJ8615836.1/KAJ8630781.1/KAJ8615358.1/KAJ8647055.1	11
P3_vs_P1	Down	GO	MF	GO:0046527	glucosyltransferase activity	40/1121	261/12604	0.000455996	0.0433196	0.0423996	KAJ8632546.1/KAJ8624996.1/KAJ8633959.1/KAJ8650255.1/KAJ8616360.1/KAJ8648061.1/KAJ8632427.1/KAJ8621420.1/KAJ8624993.1/KAJ8619968.1/KAJ8616726.1/KAJ8644397.1/KAJ8638756.1/KAJ8629860.1/KAJ8627164.1/KAJ8627166.1/KAJ8637096.1/KAJ8627163.1/KAJ8637226.1/KAJ8623662.1/KAJ8623473.1/KAJ8634557.1/KAJ8625168.1/KAJ8634351.1/KAJ8644119.1/KAJ8623472.1/KAJ8644105.1/KAJ8634558.1/KAJ8624848.1/KAJ8618125.1/KAJ863455…	40
P3_vs_P1	Down	KEGG	KEGG	196	Photosynthesis - antenna proteins	11/825	23/10044	5.79025e-07	0.000169654	0.000159689	KAJ8639286.1/KAJ8647508.1/KAJ8630624.1/KAJ8648331.1/KAJ8621149.1/KAJ8616722.1/KAJ8639005.1/KAJ8615992.1/KAJ8629099.1/KAJ8616723.1/KAJ8630781.1	11
P3_vs_P1	Down	KEGG	KEGG	195	Photosynthesis	24/825	101/10044	1.481e-06	0.000216966	0.000204222	KAJ8631578.1/KAJ8629596.1/KAJ8634299.1/KAJ8639736.1/KAJ8639799.1/KAJ8641633.1/KAJ8628426.1/KAJ8639577.1/KAJ8622361.1/KAJ8620095.1/KAJ8632764.1/KAJ8618833.1/KAJ8616070.1/KAJ8642090.1/KAJ8615308.1/KAJ8643196.1/KAJ8639802.1/KAJ8637562.1/KAJ8642151.1/KAJ8615610.1/KAJ8643510.1/KAJ8618169.1/KAJ8620815.1/KAJ8639096.1	24
P3_vs_P1	Down	KEGG	KEGG	906	Carotenoid biosynthesis	13/825	45/10044	4.31584e-05	0.00421514	0.00396755	KAJ8638113.1/KAJ8632625.1/KAJ8642029.1/KAJ8648758.1/KAJ8631875.1/KAJ8630894.1/KAJ8648858.1/KAJ8627187.1/KAJ8618974.1/KAJ8622816.1/KAJ8630487.1/KAJ8627199.1/KAJ8625174.1	13
P3_vs_P1	Down	KEGG	KEGG	140	Steroid hormone biosynthesis	25/825	136/10044	0.000101498	0.0074347	0.006998	KAJ8650061.1/KAJ8615514.1/KAJ8648114.1/KAJ8643740.1/KAJ8650060.1/KAJ8615589.1/KAJ8645378.1/KAJ8615500.1/KAJ8645376.1/KAJ8637469.1/KAJ8615592.1/KAJ8633662.1/KAJ8650123.1/KAJ8645375.1/KAJ8615625.1/KAJ8648116.1/KAJ8615623.1/KAJ8650337.1/KAJ8650078.1/KAJ8615621.1/KAJ8650336.1/KAJ8643739.1/KAJ8640707.1/KAJ8645380.1/KAJ8635372.1	25
P3_vs_P1	Down	KEGG	KEGG	4940	Type I diabetes mellitus	7/825	17/10044	0.000229613	0.0134553	0.012665	KAJ8643233.1/KAJ8621381.1/KAJ8639093.1/KAJ8646897.1/KAJ8616824.1/KAJ8645045.1/KAJ8646898.1	7
P3_vs_P1	Down	KEGG	KEGG	4913	Ovarian steroidogenesis	22/825	121/10044	0.00030548	0.0149176	0.0140414	KAJ8650061.1/KAJ8615514.1/KAJ8648114.1/KAJ8643740.1/KAJ8650060.1/KAJ8615589.1/KAJ8645378.1/KAJ8615500.1/KAJ8645376.1/KAJ8637469.1/KAJ8615592.1/KAJ8633662.1/KAJ8650123.1/KAJ8645375.1/KAJ8648116.1/KAJ8650337.1/KAJ8650078.1/KAJ8650336.1/KAJ8643739.1/KAJ8640707.1/KAJ8645380.1/KAJ8635372.1	22
P3_vs_P1	Down	KEGG	KEGG	3010	Ribosome	53/825	405/10044	0.000429727	0.0178288	0.0167815	KAJ8619490.1/KAJ8625913.1/KAJ8640630.1/KAJ8648386.1/KAJ8628592.1/KAJ8641102.1/KAJ8622943.1/KAJ8645993.1/KAJ8648875.1/KAJ8619530.1/KAJ8624264.1/KAJ8629409.1/KAJ8632470.1/KAJ8635267.1/KAJ8641540.1/KAJ8650770.1/KAJ8643326.1/KAJ8618897.1/KAJ8639346.1/KAJ8626929.1/KAJ8647013.1/KAJ8627757.1/KAJ8618236.1/KAJ8641604.1/KAJ8627215.1/KAJ8637363.1/KAJ8650296.1/KAJ8650677.1/KAJ8649724.1/KAJ8622858.1/KAJ862081…	53
P3_vs_P1	Down	KEGG	KEGG	4927	Cortisol synthesis and secretion	20/825	109/10044	0.000499828	0.0178288	0.0167815	KAJ8650061.1/KAJ8615514.1/KAJ8648114.1/KAJ8643740.1/KAJ8650060.1/KAJ8615589.1/KAJ8645378.1/KAJ8615500.1/KAJ8645376.1/KAJ8637469.1/KAJ8615592.1/KAJ8645375.1/KAJ8648116.1/KAJ8650337.1/KAJ8650078.1/KAJ8650336.1/KAJ8643739.1/KAJ8640707.1/KAJ8645380.1/KAJ8635372.1	20
P3_vs_P1	Down	KEGG	KEGG	3460	Fanconi anemia pathway	22/825	126/10044	0.000547642	0.0178288	0.0167815	KAJ8646631.1/KAJ8625731.1/KAJ8623943.1/KAJ8646627.1/KAJ8623933.1/KAJ8647742.1/KAJ8635186.1/KAJ8637800.1/KAJ8644987.1/KAJ8637859.1/KAJ8635235.1/KAJ8646485.1/KAJ8644705.1/KAJ8623903.1/KAJ8642181.1/KAJ8635221.1/KAJ8625733.1/KAJ8644994.1/KAJ8646489.1/KAJ8641304.1/KAJ8635357.1/KAJ8635366.1	22
P3_vs_P1	Down	KEGG	KEGG	61	Fatty acid biosynthesis	14/825	66/10044	0.000779969	0.0228531	0.0215107	KAJ8637404.1/KAJ8639488.1/KAJ8650889.1/KAJ8635797.1/KAJ8634263.1/KAJ8646111.1/KAJ8640423.1/KAJ8645234.1/KAJ8636265.1/KAJ8621811.1/KAJ8616894.1/KAJ8615902.1/KAJ8642714.1/KAJ8641710.1	14
P3_vs_P1	Down	KEGG	KEGG	4918	Thyroid hormone synthesis	7/825	21/10044	0.00102561	0.0273185	0.0257138	KAJ8637126.1/KAJ8623964.1/KAJ8636196.1/KAJ8640202.1/KAJ8623961.1/KAJ8645286.1/KAJ8648000.1	7
P3_vs_P1	Down	KEGG	KEGG	627	Aminobenzoate degradation	8/825	28/10044	0.00140956	0.0344168	0.0323952	KAJ8636604.1/KAJ8636624.1/KAJ8647992.1/KAJ8636619.1/KAJ8636631.1/KAJ8636611.1/KAJ8647991.1/KAJ8628643.1	8
P3_vs_P1	Down	KEGG	KEGG	643	Styrene degradation	8/825	29/10044	0.00180854	0.0407618	0.0383675	KAJ8636604.1/KAJ8636624.1/KAJ8647992.1/KAJ8636619.1/KAJ8636631.1/KAJ8636611.1/KAJ8647991.1/KAJ8628643.1	8
P3_vs_P1	Up	GO	BP	GO:0010430	fatty acid omega-oxidation	11/644	19/14376	7.30093e-11	1.37185e-07	1.28881e-07	KAJ8650166.1/KAJ8628380.1/KAJ8650165.1/KAJ8650164.1/KAJ8650169.1/KAJ8650154.1/KAJ8628344.1/KAJ8628205.1/KAJ8628345.1/KAJ8628206.1/KAJ8628202.1	11
P3_vs_P1	Up	GO	BP	GO:0042445	hormone metabolic process	36/644	284/14376	1.65887e-08	1.55851e-05	1.46417e-05	KAJ8626294.1/KAJ8626578.1/KAJ8643950.1/KAJ8638432.1/KAJ8618886.1/KAJ8642874.1/KAJ8626643.1/KAJ8618885.1/KAJ8629634.1/KAJ8615920.1/KAJ8647316.1/KAJ8647318.1/KAJ8627778.1/KAJ8647317.1/KAJ8630316.1/KAJ8639079.1/KAJ8646779.1/KAJ8643479.1/KAJ8644675.1/KAJ8635627.1/KAJ8622644.1/KAJ8649256.1/KAJ8650271.1/KAJ8642697.1/KAJ8626290.1/KAJ8628754.1/KAJ8620570.1/KAJ8616651.1/KAJ8629637.1/KAJ8632472.1/KAJ864971…	36
P3_vs_P1	Up	GO	BP	GO:0010039	response to iron ion	16/644	85/14376	9.61057e-07	0.000601942	0.000565506	KAJ8637455.1/KAJ8638081.1/KAJ8626294.1/KAJ8646610.1/KAJ8638388.1/KAJ8640872.1/KAJ8638432.1/KAJ8650898.1/KAJ8637459.1/KAJ8647623.1/KAJ8639079.1/KAJ8637458.1/KAJ8649256.1/KAJ8626290.1/KAJ8618491.1/KAJ8637515.1	16
P3_vs_P1	Up	GO	BP	GO:0034440	lipid oxidation	16/644	100/14376	8.79973e-06	0.00358114	0.00336437	KAJ8650166.1/KAJ8628380.1/KAJ8638838.1/KAJ8650165.1/KAJ8650164.1/KAJ8650169.1/KAJ8636374.1/KAJ8650154.1/KAJ8627332.1/KAJ8628344.1/KAJ8637972.1/KAJ8628205.1/KAJ8637973.1/KAJ8628345.1/KAJ8628206.1/KAJ8628202.1	16
P3_vs_P1	Up	GO	BP	GO:0007267	cell-cell signaling	12/644	59/14376	9.52938e-06	0.00358114	0.00336437	KAJ8650166.1/KAJ8628380.1/KAJ8650165.1/KAJ8650164.1/KAJ8650169.1/KAJ8650154.1/KAJ8628344.1/KAJ8628205.1/KAJ8628345.1/KAJ8628206.1/KAJ8628202.1/KAJ8636527.1	12
P3_vs_P1	Up	GO	BP	GO:0010817	regulation of hormone levels	42/644	465/14376	1.22182e-05	0.00382634	0.00359473	KAJ8626294.1/KAJ8626578.1/KAJ8643950.1/KAJ8638432.1/KAJ8618886.1/KAJ8642874.1/KAJ8626643.1/KAJ8618885.1/KAJ8617471.1/KAJ8629634.1/KAJ8634655.1/KAJ8615920.1/KAJ8647316.1/KAJ8647318.1/KAJ8627778.1/KAJ8647317.1/KAJ8630316.1/KAJ8639079.1/KAJ8646779.1/KAJ8643479.1/KAJ8644675.1/KAJ8635627.1/KAJ8638032.1/KAJ8622644.1/KAJ8649256.1/KAJ8650271.1/KAJ8642697.1/KAJ8626290.1/KAJ8628754.1/KAJ8620570.1/KAJ861665…	42
P3_vs_P1	Up	GO	BP	GO:0071281	cellular response to iron ion	13/644	72/14376	1.60219e-05	0.00407946	0.00383253	KAJ8637455.1/KAJ8638081.1/KAJ8626294.1/KAJ8646610.1/KAJ8640872.1/KAJ8638432.1/KAJ8637459.1/KAJ8639079.1/KAJ8637458.1/KAJ8649256.1/KAJ8626290.1/KAJ8618491.1/KAJ8637515.1	13
P3_vs_P1	Up	GO	BP	GO:0071241	cellular response to inorganic substance	17/644	117/14376	1.73687e-05	0.00407946	0.00383253	KAJ8637455.1/KAJ8638081.1/KAJ8626294.1/KAJ8646610.1/KAJ8638388.1/KAJ8640872.1/KAJ8650101.1/KAJ8638432.1/KAJ8637459.1/KAJ8639079.1/KAJ8634072.1/KAJ8637458.1/KAJ8649256.1/KAJ8626290.1/KAJ8618491.1/KAJ8631672.1/KAJ8637515.1	17
P3_vs_P1	Up	GO	BP	GO:0009696	salicylic acid metabolic process	7/644	21/14376	2.35003e-05	0.00473306	0.00444656	KAJ8615920.1/KAJ8646779.1/KAJ8650271.1/KAJ8620570.1/KAJ8632472.1/KAJ8649711.1/KAJ8637473.1	7
P3_vs_P1	Up	GO	BP	GO:0042446	hormone biosynthetic process	23/644	197/14376	2.51892e-05	0.00473306	0.00444656	KAJ8626294.1/KAJ8638432.1/KAJ8629634.1/KAJ8647316.1/KAJ8647318.1/KAJ8627778.1/KAJ8647317.1/KAJ8630316.1/KAJ8639079.1/KAJ8646779.1/KAJ8644675.1/KAJ8622644.1/KAJ8649256.1/KAJ8642697.1/KAJ8626290.1/KAJ8628754.1/KAJ8620570.1/KAJ8616651.1/KAJ8629637.1/KAJ8649711.1/KAJ8637515.1/KAJ8647411.1/KAJ8645680.1	23
P3_vs_P1	Up	GO	BP	GO:0019395	fatty acid oxidation	14/644	89/14376	3.86607e-05	0.00618822	0.00581364	KAJ8650166.1/KAJ8628380.1/KAJ8638838.1/KAJ8650165.1/KAJ8650164.1/KAJ8650169.1/KAJ8636374.1/KAJ8650154.1/KAJ8627332.1/KAJ8628344.1/KAJ8628205.1/KAJ8628345.1/KAJ8628206.1/KAJ8628202.1	14
P3_vs_P1	Up	GO	BP	GO:0071248	cellular response to metal ion	15/644	101/14376	4.13779e-05	0.00618822	0.00581364	KAJ8637455.1/KAJ8638081.1/KAJ8626294.1/KAJ8646610.1/KAJ8638388.1/KAJ8640872.1/KAJ8638432.1/KAJ8637459.1/KAJ8639079.1/KAJ8637458.1/KAJ8649256.1/KAJ8626290.1/KAJ8618491.1/KAJ8631672.1/KAJ8637515.1	15
P3_vs_P1	Up	GO	BP	GO:0006631	fatty acid metabolic process	27/644	260/14376	4.28136e-05	0.00618822	0.00581364	KAJ8650166.1/KAJ8628380.1/KAJ8638838.1/KAJ8626643.1/KAJ8650165.1/KAJ8628753.1/KAJ8630316.1/KAJ8636331.1/KAJ8638106.1/KAJ8650164.1/KAJ8640471.1/KAJ8650169.1/KAJ8636367.1/KAJ8636374.1/KAJ8628752.1/KAJ8624059.1/KAJ8650154.1/KAJ8627332.1/KAJ8628344.1/KAJ8628205.1/KAJ8647411.1/KAJ8645680.1/KAJ8620547.1/KAJ8628345.1/KAJ8628206.1/KAJ8619019.1/KAJ8628202.1	27
P3_vs_P1	Up	GO	BP	GO:0019748	secondary metabolic process	37/644	422/14376	7.53332e-05	0.0101108	0.00949878	KAJ8636979.1/KAJ8637455.1/KAJ8646610.1/KAJ8615986.1/KAJ8634436.1/KAJ8615510.1/KAJ8616049.1/KAJ8632621.1/KAJ8637755.1/KAJ8637459.1/KAJ8633003.1/KAJ8629634.1/KAJ8615920.1/KAJ8620904.1/KAJ8638060.1/KAJ8645345.1/KAJ8625606.1/KAJ8637458.1/KAJ8647913.1/KAJ8631432.1/KAJ8619135.1/KAJ8618491.1/KAJ8626926.1/KAJ8629637.1/KAJ8639260.1/KAJ8639433.1/KAJ8625592.1/KAJ8648112.1/KAJ8641260.1/KAJ8627066.1/KAJ863195…	37
P3_vs_P1	Up	GO	BP	GO:2000117	negative regulation of cysteine-type endopeptidase activity	5/644	12/14376	0.000108166	0.0135496	0.0127294	KAJ8635533.1/KAJ8635534.1/KAJ8648825.1/KAJ8636155.1/KAJ8627674.1	5
P3_vs_P1	Up	GO	BP	GO:0044550	secondary metabolite biosynthetic process	29/644	322/14376	0.00028285	0.0332172	0.0312066	KAJ8637455.1/KAJ8646610.1/KAJ8615986.1/KAJ8615510.1/KAJ8616049.1/KAJ8632621.1/KAJ8637755.1/KAJ8637459.1/KAJ8633003.1/KAJ8629634.1/KAJ8615920.1/KAJ8638060.1/KAJ8637458.1/KAJ8647913.1/KAJ8619135.1/KAJ8618491.1/KAJ8629637.1/KAJ8639260.1/KAJ8639433.1/KAJ8625592.1/KAJ8648112.1/KAJ8641260.1/KAJ8627066.1/KAJ8638061.1/KAJ8641262.1/KAJ8642026.1/KAJ8639289.1/KAJ8615503.1/KAJ8631381.1	29
P3_vs_P1	Up	GO	CC	GO:0031463	Cul3-RING ubiquitin ligase complex	5/610	14/14408	0.000194783	0.039541	0.039541	KAJ8626076.1/KAJ8634231.1/KAJ8626368.1/KAJ8640939.1/KAJ8637901.1	5
P3_vs_P1	Up	GO	MF	GO:0046593	mandelonitrile lyase activity	12/595	20/12604	9.78388e-12	4.55929e-09	4.19162e-09	KAJ8650166.1/KAJ8628380.1/KAJ8650165.1/KAJ8650164.1/KAJ8650169.1/KAJ8650154.1/KAJ8628344.1/KAJ8628205.1/KAJ8637473.1/KAJ8628345.1/KAJ8628206.1/KAJ8628202.1	12
P3_vs_P1	Up	GO	MF	GO:0016832	aldehyde-lyase activity	13/595	35/12604	2.87233e-09	6.69254e-07	6.15284e-07	KAJ8650166.1/KAJ8628380.1/KAJ8650165.1/KAJ8650164.1/KAJ8650169.1/KAJ8616061.1/KAJ8650154.1/KAJ8628344.1/KAJ8628205.1/KAJ8637473.1/KAJ8628345.1/KAJ8628206.1/KAJ8628202.1	13
P3_vs_P1	Up	GO	MF	GO:0016709	oxidoreductase activity, acting on paired donors, with incorporation or reduction of molecular oxygen, NAD(P)H as one donor, and incorporation of one atom of oxygen	23/595	166/12604	3.2894e-06	0.000510953	0.000469749	KAJ8637455.1/KAJ8646610.1/KAJ8615510.1/KAJ8632621.1/KAJ8637459.1/KAJ8633003.1/KAJ8629634.1/KAJ8647316.1/KAJ8647318.1/KAJ8647317.1/KAJ8638060.1/KAJ8637458.1/KAJ8647913.1/KAJ8650271.1/KAJ8628754.1/KAJ8618491.1/KAJ8629637.1/KAJ8648112.1/KAJ8641260.1/KAJ8627066.1/KAJ8638061.1/KAJ8641262.1/KAJ8615503.1	23
P3_vs_P1	Up	GO	MF	GO:0050660	flavin adenine dinucleotide binding	12/595	55/12604	7.45043e-06	0.000867975	0.00079798	KAJ8650166.1/KAJ8628380.1/KAJ8638838.1/KAJ8650165.1/KAJ8650164.1/KAJ8650169.1/KAJ8650154.1/KAJ8628344.1/KAJ8628205.1/KAJ8628345.1/KAJ8628206.1/KAJ8628202.1	12
P3_vs_P1	Up	GO	MF	GO:0004497	monooxygenase activity	27/595	236/12604	1.85365e-05	0.0017276	0.00158829	KAJ8637455.1/KAJ8646610.1/KAJ8615510.1/KAJ8642874.1/KAJ8632621.1/KAJ8643023.1/KAJ8637459.1/KAJ8633003.1/KAJ8629634.1/KAJ8647316.1/KAJ8647318.1/KAJ8647317.1/KAJ8638060.1/KAJ8637458.1/KAJ8647913.1/KAJ8650271.1/KAJ8628754.1/KAJ8618491.1/KAJ8629637.1/KAJ8648112.1/KAJ8641260.1/KAJ8627066.1/KAJ8637658.1/KAJ8638061.1/KAJ8641262.1/KAJ8645680.1/KAJ8615503.1	27
P3_vs_P1	Up	GO	MF	GO:0016830	carbon-carbon lyase activity	17/595	114/12604	2.3672e-05	0.00183852	0.00169026	KAJ8650166.1/KAJ8628380.1/KAJ8638202.1/KAJ8650165.1/KAJ8645494.1/KAJ8650164.1/KAJ8650169.1/KAJ8616061.1/KAJ8637178.1/KAJ8650154.1/KAJ8650923.1/KAJ8628344.1/KAJ8628205.1/KAJ8637473.1/KAJ8628345.1/KAJ8628206.1/KAJ8628202.1	17
P3_vs_P1	Up	GO	MF	GO:0016705	oxidoreductase activity, acting on paired donors, with incorporation or reduction of molecular oxygen	28/595	255/12604	2.7859e-05	0.00185461	0.00170505	KAJ8637455.1/KAJ8646610.1/KAJ8645087.1/KAJ8615510.1/KAJ8632621.1/KAJ8637459.1/KAJ8633003.1/KAJ8629634.1/KAJ8647316.1/KAJ8647318.1/KAJ8647317.1/KAJ8638060.1/KAJ8644675.1/KAJ8637458.1/KAJ8647913.1/KAJ8650271.1/KAJ8628754.1/KAJ8616651.1/KAJ8618491.1/KAJ8629637.1/KAJ8648112.1/KAJ8641260.1/KAJ8627066.1/KAJ8638061.1/KAJ8641262.1/KAJ8631558.1/KAJ8647971.1/KAJ8615503.1	28
P3_vs_P1	Up	GO	MF	GO:0004869	cysteine-type endopeptidase inhibitor activity	5/595	10/12604	4.7668e-05	0.00277666	0.00255275	KAJ8635533.1/KAJ8635534.1/KAJ8648825.1/KAJ8636155.1/KAJ8627674.1	5
P3_vs_P1	Up	GO	MF	GO:0016829	lyase activity	29/595	286/12604	8.67597e-05	0.00449222	0.00412996	KAJ8626294.1/KAJ8650166.1/KAJ8628380.1/KAJ8616049.1/KAJ8638202.1/KAJ8650165.1/KAJ8645494.1/KAJ8627778.1/KAJ8650164.1/KAJ8640471.1/KAJ8650169.1/KAJ8616061.1/KAJ8626290.1/KAJ8619135.1/KAJ8636374.1/KAJ8637178.1/KAJ8650154.1/KAJ8639260.1/KAJ8625592.1/KAJ8650923.1/KAJ8627332.1/KAJ8628344.1/KAJ8628205.1/KAJ8637473.1/KAJ8632383.1/KAJ8645680.1/KAJ8628345.1/KAJ8628206.1/KAJ8628202.1	29
P3_vs_P1	Up	GO	MF	GO:0004866	endopeptidase inhibitor activity	5/595	16/12604	0.000652045	0.0303853	0.027935	KAJ8635533.1/KAJ8635534.1/KAJ8648825.1/KAJ8636155.1/KAJ8627674.1	5
P3_vs_P1	Up	GO	MF	GO:0008061	chitin binding	6/595	26/12604	0.00110511	0.0459165	0.0422137	KAJ8617496.1/KAJ8627106.1/KAJ8645721.1/KAJ8629281.1/KAJ8627102.1/KAJ8634835.1	6
P3_vs_P1	Up	GO	MF	GO:0030414	peptidase inhibitor activity	5/595	18/12604	0.0011824	0.0459165	0.0422137	KAJ8635533.1/KAJ8635534.1/KAJ8648825.1/KAJ8636155.1/KAJ8627674.1	5
P3_vs_P1	Up	KEGG	KEGG	260	Glycine, serine and threonine metabolism	23/486	132/10044	7.28515e-08	2.14183e-05	1.80978e-05	KAJ8650166.1/KAJ8628380.1/KAJ8640011.1/KAJ8650165.1/KAJ8643311.1/KAJ8627530.1/KAJ8645855.1/KAJ8650164.1/KAJ8650169.1/KAJ8616061.1/KAJ8625737.1/KAJ8627554.1/KAJ8650154.1/KAJ8634036.1/KAJ8644764.1/KAJ8640596.1/KAJ8634517.1/KAJ8628344.1/KAJ8628205.1/KAJ8637700.1/KAJ8628345.1/KAJ8628206.1/KAJ8628202.1	23
P3_vs_P1	Up	KEGG	KEGG	130	Ubiquinone and other terpenoid-quinone biosynthesis	12/486	52/10044	5.04965e-06	0.000742299	0.00062722	KAJ8618358.1/KAJ8647797.1/KAJ8627530.1/KAJ8650441.1/KAJ8645885.1/KAJ8621369.1/KAJ8622334.1/KAJ8627297.1/KAJ8649711.1/KAJ8644764.1/KAJ8622335.1/KAJ8631958.1	12
P3_vs_P1	Up	KEGG	KEGG	4016	MAPK signaling pathway - plant	24/486	213/10044	9.60452e-05	0.007891	0.00666766	KAJ8638081.1/KAJ8631780.1/KAJ8626294.1/KAJ8648053.1/KAJ8618292.1/KAJ8638232.1/KAJ8618295.1/KAJ8618326.1/KAJ8640872.1/KAJ8645403.1/KAJ8634655.1/KAJ8625999.1/KAJ8645404.1/KAJ8625663.1/KAJ8626290.1/KAJ8636977.1/KAJ8649577.1/KAJ8649504.1/KAJ8634533.1/KAJ8619227.1/KAJ8628559.1/KAJ8625852.1/KAJ8648248.1/KAJ8650227.1	24
P3_vs_P1	Up	KEGG	KEGG	360	Phenylalanine metabolism	15/486	102/10044	0.000107361	0.007891	0.00666766	KAJ8616049.1/KAJ8616519.1/KAJ8630811.1/KAJ8647797.1/KAJ8627530.1/KAJ8645855.1/KAJ8621369.1/KAJ8644764.1/KAJ8639260.1/KAJ8625592.1/KAJ8641002.1/KAJ8629068.1/KAJ8631958.1/KAJ8642153.1/KAJ8647119.1	15
P3_vs_P1	Up	KEGG	KEGG	380	Tryptophan metabolism	21/486	193/10044	0.000418171	0.0245884	0.0207765	KAJ8618326.1/KAJ8615510.1/KAJ8632621.1/KAJ8637755.1/KAJ8637459.1/KAJ8633003.1/KAJ8630811.1/KAJ8629634.1/KAJ8615920.1/KAJ8647316.1/KAJ8647318.1/KAJ8647317.1/KAJ8638060.1/KAJ8625663.1/KAJ8629637.1/KAJ8619966.1/KAJ8648112.1/KAJ8629068.1/KAJ8638061.1/KAJ8642153.1/KAJ8615503.1	21
P3_vs_P1	Up	KEGG	KEGG	965	Betalain biosynthesis	5/486	15/10044	0.000520752	0.0255168	0.021561	KAJ8630811.1/KAJ8629068.1/KAJ8625293.1/KAJ8642153.1/KAJ8618645.1	5
S10_vs_S1	Down	GO	BP	GO:0009698	phenylpropanoid metabolic process	35/1252	125/14376	2.7137e-10	6.19809e-07	5.73876e-07	KAJ8645742.1/KAJ8616246.1/KAJ8639260.1/KAJ8634805.1/KAJ8634010.1/KAJ8625212.1/KAJ8648715.1/KAJ8633500.1/KAJ8617325.1/KAJ8650931.1/KAJ8646043.1/KAJ8622624.1/KAJ8650433.1/KAJ8625797.1/KAJ8618555.1/KAJ8648995.1/KAJ8641489.1/KAJ8621681.1/KAJ8625592.1/KAJ8631958.1/KAJ8623111.1/KAJ8623113.1/KAJ8650538.1/KAJ8636696.1/KAJ8650987.1/KAJ8623112.1/KAJ8619924.1/KAJ8631758.1/KAJ8624424.1/KAJ8625018.1/KAJ864244…	35
S10_vs_S1	Down	GO	BP	GO:0090698	post-embryonic plant morphogenesis	50/1252	252/14376	2.38885e-08	1.73626e-05	1.60759e-05	KAJ8647032.1/KAJ8634382.1/KAJ8631370.1/KAJ8621335.1/KAJ8640629.1/KAJ8615735.1/KAJ8640918.1/KAJ8637808.1/KAJ8641290.1/KAJ8634593.1/KAJ8641075.1/KAJ8647851.1/KAJ8625812.1/KAJ8633874.1/KAJ8645758.1/KAJ8627107.1/KAJ8648424.1/KAJ8634603.1/KAJ8637356.1/KAJ8647035.1/KAJ8650415.1/KAJ8647746.1/KAJ8646699.1/KAJ8638867.1/KAJ8647428.1/KAJ8637619.1/KAJ8625855.1/KAJ8645761.1/KAJ8638944.1/KAJ8623773.1/KAJ864351…	50
S10_vs_S1	Down	GO	BP	GO:0090696	post-embryonic plant organ development	45/1252	216/14376	2.61119e-08	1.73626e-05	1.60759e-05	KAJ8640553.1/KAJ8631354.1/KAJ8625817.1/KAJ8631370.1/KAJ8640629.1/KAJ8615735.1/KAJ8640918.1/KAJ8637808.1/KAJ8641290.1/KAJ8624752.1/KAJ8634593.1/KAJ8624663.1/KAJ8641075.1/KAJ8625812.1/KAJ8645758.1/KAJ8627107.1/KAJ8631522.1/KAJ8648424.1/KAJ8634603.1/KAJ8623089.1/KAJ8637356.1/KAJ8647035.1/KAJ8650415.1/KAJ8642128.1/KAJ8637619.1/KAJ8625855.1/KAJ8645761.1/KAJ8623773.1/KAJ8643512.1/KAJ8620118.1/KAJ864211…	45
S10_vs_S1	Down	GO	BP	GO:0009699	phenylpropanoid biosynthetic process	30/1252	115/14376	3.04074e-08	1.73626e-05	1.60759e-05	KAJ8645742.1/KAJ8616246.1/KAJ8639260.1/KAJ8634805.1/KAJ8648715.1/KAJ8633500.1/KAJ8617325.1/KAJ8650931.1/KAJ8646043.1/KAJ8650433.1/KAJ8625797.1/KAJ8618555.1/KAJ8648995.1/KAJ8641489.1/KAJ8621681.1/KAJ8625592.1/KAJ8623111.1/KAJ8623113.1/KAJ8636696.1/KAJ8650987.1/KAJ8623112.1/KAJ8619924.1/KAJ8631758.1/KAJ8624424.1/KAJ8625018.1/KAJ8642443.1/KAJ8637442.1/KAJ8626234.1/KAJ8627238.1/KAJ8637447.1	30
S10_vs_S1	Down	GO	BP	GO:0043692	monoterpene metabolic process	15/1252	35/14376	7.05559e-08	2.55272e-05	2.36354e-05	KAJ8622301.1/KAJ8622304.1/KAJ8622295.1/KAJ8622307.1/KAJ8622312.1/KAJ8622316.1/KAJ8622300.1/KAJ8622292.1/KAJ8622306.1/KAJ8622294.1/KAJ8622313.1/KAJ8622303.1/KAJ8622310.1/KAJ8619826.1/KAJ8622291.1	15
S10_vs_S1	Down	GO	BP	GO:0043693	monoterpene biosynthetic process	15/1252	35/14376	7.05559e-08	2.55272e-05	2.36354e-05	KAJ8622301.1/KAJ8622304.1/KAJ8622295.1/KAJ8622307.1/KAJ8622312.1/KAJ8622316.1/KAJ8622300.1/KAJ8622292.1/KAJ8622306.1/KAJ8622294.1/KAJ8622313.1/KAJ8622303.1/KAJ8622310.1/KAJ8619826.1/KAJ8622291.1	15
S10_vs_S1	Down	GO	BP	GO:0048528	post-embryonic root development	34/1252	146/14376	7.96634e-08	2.55272e-05	2.36354e-05	KAJ8640553.1/KAJ8631354.1/KAJ8625817.1/KAJ8615735.1/KAJ8640918.1/KAJ8624752.1/KAJ8641075.1/KAJ8625812.1/KAJ8645758.1/KAJ8627107.1/KAJ8648424.1/KAJ8634603.1/KAJ8623089.1/KAJ8647035.1/KAJ8650415.1/KAJ8642128.1/KAJ8637619.1/KAJ8625855.1/KAJ8645761.1/KAJ8623773.1/KAJ8643512.1/KAJ8620118.1/KAJ8642115.1/KAJ8615752.1/KAJ8617123.1/KAJ8648018.1/KAJ8642613.1/KAJ8647030.1/KAJ8615750.1/KAJ8638032.1/KAJ862011…	34
S10_vs_S1	Down	GO	BP	GO:0010016	shoot system morphogenesis	43/1252	210/14376	8.94123e-08	2.55272e-05	2.36354e-05	KAJ8647032.1/KAJ8631354.1/KAJ8634382.1/KAJ8625940.1/KAJ8621335.1/KAJ8641290.1/KAJ8632125.1/KAJ8634849.1/KAJ8625912.1/KAJ8631002.1/KAJ8647851.1/KAJ8625812.1/KAJ8633874.1/KAJ8639798.1/KAJ8647035.1/KAJ8635253.1/KAJ8631387.1/KAJ8647746.1/KAJ8646699.1/KAJ8638867.1/KAJ8642128.1/KAJ8647428.1/KAJ8621318.1/KAJ8627281.1/KAJ8638944.1/KAJ8624697.1/KAJ8642115.1/KAJ8642168.1/KAJ8627164.1/KAJ8639735.1/KAJ864261…	43
S10_vs_S1	Down	GO	BP	GO:0051761	sesquiterpene metabolic process	15/1252	37/14376	1.72088e-07	3.93049e-05	3.63921e-05	KAJ8622301.1/KAJ8622304.1/KAJ8622278.1/KAJ8622295.1/KAJ8622307.1/KAJ8622312.1/KAJ8622316.1/KAJ8622300.1/KAJ8622292.1/KAJ8622306.1/KAJ8622294.1/KAJ8622313.1/KAJ8622303.1/KAJ8622310.1/KAJ8622291.1	15
S10_vs_S1	Down	GO	BP	GO:0051762	sesquiterpene biosynthetic process	15/1252	37/14376	1.72088e-07	3.93049e-05	3.63921e-05	KAJ8622301.1/KAJ8622304.1/KAJ8622278.1/KAJ8622295.1/KAJ8622307.1/KAJ8622312.1/KAJ8622316.1/KAJ8622300.1/KAJ8622292.1/KAJ8622306.1/KAJ8622294.1/KAJ8622313.1/KAJ8622303.1/KAJ8622310.1/KAJ8622291.1	15
S10_vs_S1	Down	GO	BP	GO:0009733	response to auxin	62/1252	367/14376	2.7081e-07	5.62299e-05	5.20628e-05	KAJ8625743.1/KAJ8631354.1/KAJ8647524.1/KAJ8640829.1/KAJ8625817.1/KAJ8625940.1/KAJ8632232.1/KAJ8650418.1/KAJ8646932.1/KAJ8616467.1/KAJ8632125.1/KAJ8650339.1/KAJ8634593.1/KAJ8630523.1/KAJ8641075.1/KAJ8628649.1/KAJ8631002.1/KAJ8616197.1/KAJ8625812.1/KAJ8626294.1/KAJ8627107.1/KAJ8634603.1/KAJ8650197.1/KAJ8647035.1/KAJ8650415.1/KAJ8644884.1/KAJ8638649.1/KAJ8646699.1/KAJ8638867.1/KAJ8642128.1/KAJ861705…	62
S10_vs_S1	Down	GO	BP	GO:1905393	plant organ formation	35/1252	161/14376	3.11522e-07	5.77085e-05	5.34318e-05	KAJ8631370.1/KAJ8640629.1/KAJ8615735.1/KAJ8640918.1/KAJ8637808.1/KAJ8634593.1/KAJ8634849.1/KAJ8639103.1/KAJ8625912.1/KAJ8641075.1/KAJ8631002.1/KAJ8645758.1/KAJ8634603.1/KAJ8637356.1/KAJ8646699.1/KAJ8637619.1/KAJ8621318.1/KAJ8625855.1/KAJ8645761.1/KAJ8623773.1/KAJ8643512.1/KAJ8615752.1/KAJ8617123.1/KAJ8642613.1/KAJ8615750.1/KAJ8638032.1/KAJ8650792.1/KAJ8632339.1/KAJ8643418.1/KAJ8616847.1/KAJ863100…	35
S10_vs_S1	Down	GO	BP	GO:0090626	plant epidermis morphogenesis	30/1252	127/14376	3.28463e-07	5.77085e-05	5.34318e-05	KAJ8634382.1/KAJ8621335.1/KAJ8645212.1/KAJ8647949.1/KAJ8630523.1/KAJ8621367.1/KAJ8621855.1/KAJ8647851.1/KAJ8617413.1/KAJ8625812.1/KAJ8642878.1/KAJ8626277.1/KAJ8625393.1/KAJ8643552.1/KAJ8647035.1/KAJ8649316.1/KAJ8615245.1/KAJ8647746.1/KAJ8638944.1/KAJ8650581.1/KAJ8645609.1/KAJ8617415.1/KAJ8632533.1/KAJ8627036.1/KAJ8649553.1/KAJ8622575.1/KAJ8623313.1/KAJ8617416.1/KAJ8619588.1/KAJ8621751.1	30
S10_vs_S1	Down	GO	BP	GO:0016114	terpenoid biosynthetic process	31/1252	136/14376	4.88853e-07	7.97528e-05	7.38425e-05	KAJ8640162.1/KAJ8622301.1/KAJ8622304.1/KAJ8638725.1/KAJ8639079.1/KAJ8622278.1/KAJ8616488.1/KAJ8622295.1/KAJ8645046.1/KAJ8625462.1/KAJ8622307.1/KAJ8622312.1/KAJ8627778.1/KAJ8622316.1/KAJ8622300.1/KAJ8622292.1/KAJ8643623.1/KAJ8632625.1/KAJ8622306.1/KAJ8622294.1/KAJ8622313.1/KAJ8622303.1/KAJ8622310.1/KAJ8630487.1/KAJ8622291.1/KAJ8641265.1/KAJ8650985.1/KAJ8631440.1/KAJ8644675.1/KAJ8643418.1/KAJ864339…	31
S10_vs_S1	Down	GO	BP	GO:0060918	auxin transport	24/1252	95/14376	1.34877e-06	0.000194521	0.000180106	KAJ8648666.1/KAJ8625817.1/KAJ8619159.1/KAJ8646932.1/KAJ8617471.1/KAJ8616197.1/KAJ8625812.1/KAJ8646419.1/KAJ8643775.1/KAJ8637968.1/KAJ8647035.1/KAJ8635253.1/KAJ8646699.1/KAJ8646387.1/KAJ8620426.1/KAJ8623580.1/KAJ8647030.1/KAJ8623018.1/KAJ8643418.1/KAJ8621190.1/KAJ8632463.1/KAJ8621359.1/KAJ8643390.1/KAJ8650270.1	24
S10_vs_S1	Down	GO	BP	GO:0048646	anatomical structure formation involved in morphogenesis	61/1252	376/14376	1.38498e-06	0.000194521	0.000180106	KAJ8649787.1/KAJ8625817.1/KAJ8631370.1/KAJ8624257.1/KAJ8640629.1/KAJ8615735.1/KAJ8640918.1/KAJ8637808.1/KAJ8649943.1/KAJ8619568.1/KAJ8636716.1/KAJ8634593.1/KAJ8634849.1/KAJ8644942.1/KAJ8639103.1/KAJ8631738.1/KAJ8625912.1/KAJ8641075.1/KAJ8631002.1/KAJ8647851.1/KAJ8625812.1/KAJ8645758.1/KAJ8634603.1/KAJ8637356.1/KAJ8647035.1/KAJ8638722.1/KAJ8648537.1/KAJ8646699.1/KAJ8637619.1/KAJ8621318.1/KAJ862585…	61
S10_vs_S1	Down	GO	BP	GO:0048527	lateral root development	29/1252	129/14376	1.53301e-06	0.000194521	0.000180106	KAJ8631354.1/KAJ8625817.1/KAJ8615735.1/KAJ8640918.1/KAJ8641075.1/KAJ8625812.1/KAJ8645758.1/KAJ8627107.1/KAJ8648424.1/KAJ8634603.1/KAJ8623089.1/KAJ8647035.1/KAJ8650415.1/KAJ8642128.1/KAJ8637619.1/KAJ8625855.1/KAJ8645761.1/KAJ8623773.1/KAJ8643512.1/KAJ8642115.1/KAJ8615752.1/KAJ8617123.1/KAJ8642613.1/KAJ8647030.1/KAJ8615750.1/KAJ8638032.1/KAJ8650792.1/KAJ8645468.1/KAJ8615737.1	29
S10_vs_S1	Down	GO	BP	GO:0071365	cellular response to auxin stimulus	29/1252	129/14376	1.53301e-06	0.000194521	0.000180106	KAJ8631354.1/KAJ8625940.1/KAJ8616467.1/KAJ8632125.1/KAJ8628649.1/KAJ8616197.1/KAJ8627107.1/KAJ8634603.1/KAJ8650197.1/KAJ8650415.1/KAJ8646699.1/KAJ8642128.1/KAJ8617051.1/KAJ8617052.1/KAJ8620426.1/KAJ8642115.1/KAJ8617123.1/KAJ8624973.1/KAJ8650004.1/KAJ8621374.1/KAJ8628642.1/KAJ8617046.1/KAJ8617049.1/KAJ8630843.1/KAJ8629024.1/KAJ8621190.1/KAJ8615825.1/KAJ8617926.1/KAJ8644859.1	29
S10_vs_S1	Down	GO	BP	GO:0015979	photosynthesis	29/1252	130/14376	1.81172e-06	0.000217788	0.000201648	KAJ8628426.1/KAJ8642446.1/KAJ8630781.1/KAJ8639005.1/KAJ8629099.1/KAJ8631335.1/KAJ8629596.1/KAJ8642271.1/KAJ8617091.1/KAJ8642430.1/KAJ8630754.1/KAJ8615992.1/KAJ8625406.1/KAJ8631434.1/KAJ8619837.1/KAJ8648818.1/KAJ8628659.1/KAJ8618169.1/KAJ8626235.1/KAJ8617427.1/KAJ8616721.1/KAJ8632473.1/KAJ8619356.1/KAJ8620480.1/KAJ8633510.1/KAJ8649676.1/KAJ8650898.1/KAJ8623598.1/KAJ8630628.1	29
S10_vs_S1	Down	GO	BP	GO:0046246	terpene biosynthetic process	16/1252	49/14376	2.09338e-06	0.000229269	0.000212279	KAJ8622301.1/KAJ8622304.1/KAJ8622278.1/KAJ8622295.1/KAJ8622307.1/KAJ8622312.1/KAJ8622316.1/KAJ8622300.1/KAJ8622292.1/KAJ8622306.1/KAJ8622294.1/KAJ8622313.1/KAJ8622303.1/KAJ8622310.1/KAJ8619826.1/KAJ8622291.1	16
S10_vs_S1	Down	GO	BP	GO:0048507	meristem development	47/1252	266/14376	2.10799e-06	0.000229269	0.000212279	KAJ8631354.1/KAJ8631496.1/KAJ8645471.1/KAJ8625940.1/KAJ8619159.1/KAJ8631991.1/KAJ8637808.1/KAJ8616189.1/KAJ8632125.1/KAJ8634010.1/KAJ8634849.1/KAJ8639103.1/KAJ8625912.1/KAJ8628207.1/KAJ8628346.1/KAJ8634832.1/KAJ8647423.1/KAJ8619050.1/KAJ8619825.1/KAJ8623089.1/KAJ8644711.1/KAJ8637356.1/KAJ8639798.1/KAJ8635253.1/KAJ8631387.1/KAJ8642128.1/KAJ8627281.1/KAJ8616621.1/KAJ8615779.1/KAJ8642115.1/KAJ863777…	47
S10_vs_S1	Down	GO	BP	GO:0007018	microtubule-based movement	27/1252	118/14376	2.4331e-06	0.0002526	0.00023388	KAJ8636761.1/KAJ8646210.1/KAJ8640554.1/KAJ8640473.1/KAJ8623305.1/KAJ8639862.1/KAJ8645485.1/KAJ8620190.1/KAJ8632260.1/KAJ8635121.1/KAJ8645359.1/KAJ8631504.1/KAJ8638811.1/KAJ8624725.1/KAJ8617797.1/KAJ8617386.1/KAJ8625411.1/KAJ8631418.1/KAJ8622731.1/KAJ8632434.1/KAJ8623138.1/KAJ8623006.1/KAJ8645553.1/KAJ8622687.1/KAJ8623516.1/KAJ8639228.1/KAJ8619463.1	27
S10_vs_S1	Down	GO	BP	GO:0015798	myo-inositol transport	11/1252	25/14376	2.96167e-06	0.000294106	0.000272311	KAJ8615735.1/KAJ8631419.1/KAJ8645758.1/KAJ8637619.1/KAJ8645761.1/KAJ8615752.1/KAJ8615750.1/KAJ8640488.1/KAJ8650717.1/KAJ8615737.1/KAJ8640053.1	11
S10_vs_S1	Down	GO	BP	GO:0042214	terpene metabolic process	17/1252	56/14376	3.15692e-06	0.000300433	0.000278169	KAJ8622301.1/KAJ8622304.1/KAJ8622278.1/KAJ8622295.1/KAJ8645046.1/KAJ8622307.1/KAJ8622312.1/KAJ8622316.1/KAJ8622300.1/KAJ8622292.1/KAJ8622306.1/KAJ8622294.1/KAJ8622313.1/KAJ8622303.1/KAJ8622310.1/KAJ8619826.1/KAJ8622291.1	17
S10_vs_S1	Down	GO	BP	GO:0009808	lignin metabolic process	18/1252	62/14376	3.33042e-06	0.000304267	0.000281718	KAJ8616246.1/KAJ8634805.1/KAJ8634010.1/KAJ8625212.1/KAJ8648715.1/KAJ8633500.1/KAJ8617325.1/KAJ8625797.1/KAJ8623111.1/KAJ8623113.1/KAJ8623112.1/KAJ8619924.1/KAJ8631758.1/KAJ8625018.1/KAJ8642443.1/KAJ8637442.1/KAJ8626234.1/KAJ8637447.1	18
S10_vs_S1	Down	GO	BP	GO:0006335	DNA replication-dependent chromatin assembly	7/1252	10/14376	3.54563e-06	0.000308735	0.000285855	KAJ8620862.1/KAJ8642300.1/KAJ8650266.1/KAJ8618410.1/KAJ8632459.1/KAJ8634613.1/KAJ8631621.1	7
S10_vs_S1	Down	GO	BP	GO:0006721	terpenoid metabolic process	37/1252	193/14376	3.64967e-06	0.000308735	0.000285855	KAJ8640162.1/KAJ8623144.1/KAJ8622301.1/KAJ8622304.1/KAJ8638725.1/KAJ8639079.1/KAJ8622278.1/KAJ8616488.1/KAJ8622295.1/KAJ8645046.1/KAJ8625462.1/KAJ8622307.1/KAJ8622312.1/KAJ8627778.1/KAJ8622316.1/KAJ8622300.1/KAJ8622292.1/KAJ8643623.1/KAJ8632625.1/KAJ8623145.1/KAJ8622306.1/KAJ8622294.1/KAJ8622313.1/KAJ8622303.1/KAJ8622310.1/KAJ8630487.1/KAJ8645448.1/KAJ8622291.1/KAJ8641265.1/KAJ8651035.1/KAJ864544…	37
S10_vs_S1	Down	GO	BP	GO:0010102	lateral root morphogenesis	21/1252	82/14376	4.82741e-06	0.000393778	0.000364596	KAJ8615735.1/KAJ8640918.1/KAJ8641075.1/KAJ8645758.1/KAJ8627107.1/KAJ8648424.1/KAJ8634603.1/KAJ8650415.1/KAJ8637619.1/KAJ8625855.1/KAJ8645761.1/KAJ8623773.1/KAJ8643512.1/KAJ8615752.1/KAJ8617123.1/KAJ8642613.1/KAJ8615750.1/KAJ8638032.1/KAJ8650792.1/KAJ8645468.1/KAJ8615737.1	21
S10_vs_S1	Down	GO	BP	GO:0010212	response to ionizing radiation	16/1252	52/14376	5.04215e-06	0.000397113	0.000367684	KAJ8616189.1/KAJ8623943.1/KAJ8623933.1/KAJ8627253.1/KAJ8646276.1/KAJ8650866.1/KAJ8615637.1/KAJ8630948.1/KAJ8641016.1/KAJ8641020.1/KAJ8649313.1/KAJ8615644.1/KAJ8622450.1/KAJ8648681.1/KAJ8641980.1/KAJ8646051.1	16
S10_vs_S1	Down	GO	BP	GO:0009734	auxin-activated signaling pathway	22/1252	89/14376	5.41548e-06	0.000412298	0.000381744	KAJ8631354.1/KAJ8625940.1/KAJ8616467.1/KAJ8632125.1/KAJ8627107.1/KAJ8634603.1/KAJ8650415.1/KAJ8646699.1/KAJ8642128.1/KAJ8617051.1/KAJ8617052.1/KAJ8642115.1/KAJ8617123.1/KAJ8650004.1/KAJ8621374.1/KAJ8617046.1/KAJ8617049.1/KAJ8630843.1/KAJ8629024.1/KAJ8621190.1/KAJ8615825.1/KAJ8617926.1	22
S10_vs_S1	Down	GO	BP	GO:0010101	post-embryonic root morphogenesis	21/1252	83/14376	5.93894e-06	0.000431348	0.000399382	KAJ8615735.1/KAJ8640918.1/KAJ8641075.1/KAJ8645758.1/KAJ8627107.1/KAJ8648424.1/KAJ8634603.1/KAJ8650415.1/KAJ8637619.1/KAJ8625855.1/KAJ8645761.1/KAJ8623773.1/KAJ8643512.1/KAJ8615752.1/KAJ8617123.1/KAJ8642613.1/KAJ8615750.1/KAJ8638032.1/KAJ8650792.1/KAJ8645468.1/KAJ8615737.1	21
S10_vs_S1	Down	GO	BP	GO:0009914	hormone transport	24/1252	103/14376	6.23226e-06	0.000431348	0.000399382	KAJ8648666.1/KAJ8625817.1/KAJ8619159.1/KAJ8646932.1/KAJ8617471.1/KAJ8616197.1/KAJ8625812.1/KAJ8646419.1/KAJ8643775.1/KAJ8637968.1/KAJ8647035.1/KAJ8635253.1/KAJ8646699.1/KAJ8646387.1/KAJ8620426.1/KAJ8623580.1/KAJ8647030.1/KAJ8623018.1/KAJ8643418.1/KAJ8621190.1/KAJ8632463.1/KAJ8621359.1/KAJ8643390.1/KAJ8650270.1	24
S10_vs_S1	Down	GO	BP	GO:0019684	photosynthesis, light reaction	24/1252	103/14376	6.23226e-06	0.000431348	0.000399382	KAJ8628426.1/KAJ8630781.1/KAJ8639005.1/KAJ8629099.1/KAJ8631335.1/KAJ8629596.1/KAJ8642271.1/KAJ8617091.1/KAJ8642430.1/KAJ8630754.1/KAJ8615992.1/KAJ8625406.1/KAJ8631434.1/KAJ8628659.1/KAJ8618169.1/KAJ8626235.1/KAJ8617427.1/KAJ8616721.1/KAJ8632473.1/KAJ8619356.1/KAJ8633510.1/KAJ8649676.1/KAJ8623598.1/KAJ8630628.1	24
S10_vs_S1	Down	GO	BP	GO:0009926	auxin polar transport	19/1252	72/14376	8.45404e-06	0.000567912	0.000525825	KAJ8648666.1/KAJ8625817.1/KAJ8617471.1/KAJ8616197.1/KAJ8625812.1/KAJ8646419.1/KAJ8637968.1/KAJ8647035.1/KAJ8635253.1/KAJ8646699.1/KAJ8646387.1/KAJ8620426.1/KAJ8623580.1/KAJ8647030.1/KAJ8623018.1/KAJ8643418.1/KAJ8632463.1/KAJ8643390.1/KAJ8650270.1	19
S10_vs_S1	Down	GO	BP	GO:0010311	lateral root formation	18/1252	67/14376	1.10842e-05	0.000723323	0.000669719	KAJ8615735.1/KAJ8640918.1/KAJ8641075.1/KAJ8645758.1/KAJ8634603.1/KAJ8637619.1/KAJ8625855.1/KAJ8645761.1/KAJ8623773.1/KAJ8643512.1/KAJ8615752.1/KAJ8617123.1/KAJ8642613.1/KAJ8615750.1/KAJ8638032.1/KAJ8650792.1/KAJ8645468.1/KAJ8615737.1	18
S10_vs_S1	Down	GO	BP	GO:0000902	cell morphogenesis	66/1252	446/14376	1.27124e-05	0.000784999	0.000726824	KAJ8640553.1/KAJ8616826.1/KAJ8625940.1/KAJ8624327.1/KAJ8626066.1/KAJ8628813.1/KAJ8632125.1/KAJ8625462.1/KAJ8645212.1/KAJ8635516.1/KAJ8642132.1/KAJ8647949.1/KAJ8630523.1/KAJ8621367.1/KAJ8621855.1/KAJ8625212.1/KAJ8636272.1/KAJ8630981.1/KAJ8646833.1/KAJ8647851.1/KAJ8617413.1/KAJ8633874.1/KAJ8642878.1/KAJ8626277.1/KAJ8625393.1/KAJ8647295.1/KAJ8643552.1/KAJ8621178.1/KAJ8649316.1/KAJ8615245.1/KAJ863551…	66
S10_vs_S1	Down	GO	BP	GO:0048236	plant-type sporogenesis	14/1252	44/14376	1.27167e-05	0.000784999	0.000726824	KAJ8626762.1/KAJ8631273.1/KAJ8631991.1/KAJ8619568.1/KAJ8625904.1/KAJ8644641.1/KAJ8625812.1/KAJ8647035.1/KAJ8634303.1/KAJ8631366.1/KAJ8642028.1/KAJ8633850.1/KAJ8632339.1/KAJ8645332.1	14
S10_vs_S1	Down	GO	BP	GO:0009809	lignin biosynthetic process	16/1252	56/14376	1.45106e-05	0.000872165	0.00080753	KAJ8616246.1/KAJ8634805.1/KAJ8648715.1/KAJ8633500.1/KAJ8617325.1/KAJ8625797.1/KAJ8623111.1/KAJ8623113.1/KAJ8623112.1/KAJ8619924.1/KAJ8631758.1/KAJ8625018.1/KAJ8642443.1/KAJ8637442.1/KAJ8626234.1/KAJ8637447.1	16
S10_vs_S1	Down	GO	BP	GO:0015791	polyol transmembrane transport	11/1252	29/14376	1.65784e-05	0.000970899	0.000898947	KAJ8615735.1/KAJ8631419.1/KAJ8645758.1/KAJ8637619.1/KAJ8645761.1/KAJ8615752.1/KAJ8615750.1/KAJ8640488.1/KAJ8650717.1/KAJ8615737.1/KAJ8640053.1	11
S10_vs_S1	Down	GO	BP	GO:0008299	isoprenoid biosynthetic process	33/1252	178/14376	2.47592e-05	0.00141375	0.00130898	KAJ8640162.1/KAJ8622301.1/KAJ8622304.1/KAJ8638725.1/KAJ8639079.1/KAJ8622278.1/KAJ8616488.1/KAJ8622295.1/KAJ8645046.1/KAJ8625462.1/KAJ8622307.1/KAJ8622312.1/KAJ8627778.1/KAJ8622316.1/KAJ8622300.1/KAJ8622292.1/KAJ8643623.1/KAJ8632625.1/KAJ8650126.1/KAJ8622306.1/KAJ8622294.1/KAJ8622313.1/KAJ8622303.1/KAJ8622310.1/KAJ8630487.1/KAJ8619826.1/KAJ8622291.1/KAJ8641265.1/KAJ8650985.1/KAJ8631440.1/KAJ864467…	33
S10_vs_S1	Down	GO	BP	GO:0019748	secondary metabolic process	62/1252	422/14376	2.89166e-05	0.00161086	0.00149149	KAJ8645742.1/KAJ8616246.1/KAJ8642174.1/KAJ8632232.1/KAJ8633660.1/KAJ8639260.1/KAJ8634805.1/KAJ8645046.1/KAJ8634010.1/KAJ8615920.1/KAJ8625212.1/KAJ8648715.1/KAJ8635378.1/KAJ8651008.1/KAJ8633500.1/KAJ8617325.1/KAJ8650931.1/KAJ8646043.1/KAJ8622624.1/KAJ8650433.1/KAJ8618432.1/KAJ8625797.1/KAJ8634436.1/KAJ8618555.1/KAJ8648995.1/KAJ8641489.1/KAJ8621681.1/KAJ8625592.1/KAJ8641322.1/KAJ8641265.1/KAJ863537…	62
S10_vs_S1	Down	GO	BP	GO:0016102	diterpenoid biosynthetic process	15/1252	53/14376	3.02756e-05	0.00164641	0.0015244	KAJ8622301.1/KAJ8622304.1/KAJ8639079.1/KAJ8616488.1/KAJ8622295.1/KAJ8645046.1/KAJ8625462.1/KAJ8622307.1/KAJ8622312.1/KAJ8627778.1/KAJ8622316.1/KAJ8622292.1/KAJ8622313.1/KAJ8650985.1/KAJ8644675.1	15
S10_vs_S1	Down	GO	BP	GO:0071669	plant-type cell wall organization or biogenesis	49/1252	313/14376	3.87814e-05	0.00204327	0.00189184	KAJ8632218.1/KAJ8623489.1/KAJ8622933.1/KAJ8617773.1/KAJ8646087.1/KAJ8621335.1/KAJ8646401.1/KAJ8621367.1/KAJ8640067.1/KAJ8625212.1/KAJ8619347.1/KAJ8631220.1/KAJ8647647.1/KAJ8626429.1/KAJ8621178.1/KAJ8622147.1/KAJ8627830.1/KAJ8650300.1/KAJ8629851.1/KAJ8625855.1/KAJ8622148.1/KAJ8646043.1/KAJ8625168.1/KAJ8623128.1/KAJ8616526.1/KAJ8650054.1/KAJ8636345.1/KAJ8620015.1/KAJ8648995.1/KAJ8642049.1/KAJ863477…	49
S10_vs_S1	Down	GO	BP	GO:0016101	diterpenoid metabolic process	18/1252	73/14376	3.93624e-05	0.00204327	0.00189184	KAJ8623144.1/KAJ8622301.1/KAJ8622304.1/KAJ8639079.1/KAJ8616488.1/KAJ8622295.1/KAJ8645046.1/KAJ8625462.1/KAJ8622307.1/KAJ8622312.1/KAJ8627778.1/KAJ8622316.1/KAJ8622292.1/KAJ8623145.1/KAJ8622313.1/KAJ8651035.1/KAJ8650985.1/KAJ8644675.1	18
S10_vs_S1	Down	GO	BP	GO:0090697	post-embryonic plant organ morphogenesis	29/1252	153/14376	4.95438e-05	0.00251462	0.00232827	KAJ8631370.1/KAJ8640629.1/KAJ8615735.1/KAJ8640918.1/KAJ8637808.1/KAJ8641290.1/KAJ8634593.1/KAJ8641075.1/KAJ8645758.1/KAJ8627107.1/KAJ8648424.1/KAJ8634603.1/KAJ8637356.1/KAJ8650415.1/KAJ8637619.1/KAJ8625855.1/KAJ8645761.1/KAJ8623773.1/KAJ8643512.1/KAJ8615752.1/KAJ8617123.1/KAJ8642613.1/KAJ8615750.1/KAJ8638032.1/KAJ8650792.1/KAJ8632339.1/KAJ8645468.1/KAJ8626356.1/KAJ8615737.1	29
S10_vs_S1	Down	GO	BP	GO:0048509	regulation of meristem development	31/1252	169/14376	5.32518e-05	0.00261268	0.00241906	KAJ8648312.1/KAJ8645471.1/KAJ8619159.1/KAJ8631991.1/KAJ8639079.1/KAJ8616189.1/KAJ8616488.1/KAJ8633463.1/KAJ8639368.1/KAJ8628207.1/KAJ8628346.1/KAJ8634832.1/KAJ8647423.1/KAJ8632834.1/KAJ8637356.1/KAJ8647031.1/KAJ8615779.1/KAJ8627164.1/KAJ8627166.1/KAJ8644851.1/KAJ8638489.1/KAJ8625302.1/KAJ8616626.1/KAJ8633850.1/KAJ8643418.1/KAJ8639435.1/KAJ8646051.1/KAJ8631008.1/KAJ8627926.1/KAJ8643390.1/KAJ862635…	31
S10_vs_S1	Down	GO	BP	GO:0034219	carbohydrate transmembrane transport	21/1252	95/14376	5.37636e-05	0.00261268	0.00241906	KAJ8615735.1/KAJ8623619.1/KAJ8623232.1/KAJ8647215.1/KAJ8631419.1/KAJ8639012.1/KAJ8645758.1/KAJ8637619.1/KAJ8645761.1/KAJ8615752.1/KAJ8625698.1/KAJ8615750.1/KAJ8640488.1/KAJ8650549.1/KAJ8617970.1/KAJ8625814.1/KAJ8633233.1/KAJ8623049.1/KAJ8650717.1/KAJ8615737.1/KAJ8640053.1	21
S10_vs_S1	Down	GO	BP	GO:0048508	embryonic meristem development	13/1252	44/14376	6.21696e-05	0.00295824	0.00273901	KAJ8631354.1/KAJ8634010.1/KAJ8634849.1/KAJ8639103.1/KAJ8625912.1/KAJ8631387.1/KAJ8642128.1/KAJ8627281.1/KAJ8642115.1/KAJ8631162.1/KAJ8641950.1/KAJ8626947.1/KAJ8616847.1	13
S10_vs_S1	Down	GO	BP	GO:0006720	isoprenoid metabolic process	39/1252	235/14376	6.4947e-05	0.00299257	0.0027708	KAJ8640162.1/KAJ8623144.1/KAJ8622301.1/KAJ8622304.1/KAJ8638725.1/KAJ8639079.1/KAJ8622278.1/KAJ8616488.1/KAJ8622295.1/KAJ8645046.1/KAJ8625462.1/KAJ8622307.1/KAJ8622312.1/KAJ8627778.1/KAJ8622316.1/KAJ8622300.1/KAJ8622292.1/KAJ8643623.1/KAJ8632625.1/KAJ8623145.1/KAJ8650126.1/KAJ8622306.1/KAJ8622294.1/KAJ8622313.1/KAJ8622303.1/KAJ8622310.1/KAJ8630487.1/KAJ8619826.1/KAJ8645448.1/KAJ8622291.1/KAJ864126…	39
S10_vs_S1	Down	GO	BP	GO:0009611	response to wounding	50/1252	328/14376	6.55117e-05	0.00299257	0.0027708	KAJ8629311.1/KAJ8622301.1/KAJ8639169.1/KAJ8625449.1/KAJ8622304.1/KAJ8621207.1/KAJ8622278.1/KAJ8622295.1/KAJ8622307.1/KAJ8638225.1/KAJ8634664.1/KAJ8622312.1/KAJ8640868.1/KAJ8622316.1/KAJ8616568.1/KAJ8638038.1/KAJ8622300.1/KAJ8622292.1/KAJ8617935.1/KAJ8630754.1/KAJ8622306.1/KAJ8622294.1/KAJ8615091.1/KAJ8626294.1/KAJ8627107.1/KAJ8622313.1/KAJ8636398.1/KAJ8622303.1/KAJ8650415.1/KAJ8650931.1/KAJ864742…	50
S10_vs_S1	Down	GO	BP	GO:0008643	carbohydrate transport	22/1252	104/14376	7.30152e-05	0.003194	0.0029573	KAJ8615735.1/KAJ8623619.1/KAJ8623232.1/KAJ8647215.1/KAJ8631419.1/KAJ8639012.1/KAJ8645758.1/KAJ8647139.1/KAJ8637619.1/KAJ8645761.1/KAJ8615752.1/KAJ8625698.1/KAJ8615750.1/KAJ8640488.1/KAJ8650549.1/KAJ8617970.1/KAJ8625814.1/KAJ8633233.1/KAJ8623049.1/KAJ8650717.1/KAJ8615737.1/KAJ8640053.1	22
S10_vs_S1	Down	GO	BP	GO:0009554	megasporogenesis	7/1252	14/14376	7.41165e-05	0.003194	0.0029573	KAJ8631991.1/KAJ8625904.1/KAJ8625812.1/KAJ8647035.1/KAJ8634303.1/KAJ8633850.1/KAJ8645332.1	7
S10_vs_S1	Down	GO	BP	GO:0051290	protein heterotetramerization	7/1252	14/14376	7.41165e-05	0.003194	0.0029573	KAJ8620862.1/KAJ8642300.1/KAJ8650266.1/KAJ8618410.1/KAJ8632459.1/KAJ8634613.1/KAJ8631621.1	7
S10_vs_S1	Down	GO	BP	GO:0009767	photosynthetic electron transport chain	13/1252	45/14376	8.05231e-05	0.00340583	0.00315343	KAJ8628426.1/KAJ8629596.1/KAJ8642271.1/KAJ8642430.1/KAJ8625406.1/KAJ8628659.1/KAJ8626235.1/KAJ8617427.1/KAJ8632473.1/KAJ8633510.1/KAJ8649676.1/KAJ8623598.1/KAJ8630628.1	13
S10_vs_S1	Down	GO	BP	GO:0007017	microtubule-based process	44/1252	281/14376	9.4095e-05	0.00390751	0.00361793	KAJ8616826.1/KAJ8636761.1/KAJ8646210.1/KAJ8640554.1/KAJ8640629.1/KAJ8640473.1/KAJ8623305.1/KAJ8645268.1/KAJ8639862.1/KAJ8645485.1/KAJ8649943.1/KAJ8620190.1/KAJ8632260.1/KAJ8635121.1/KAJ8619568.1/KAJ8645359.1/KAJ8619654.1/KAJ8647949.1/KAJ8631504.1/KAJ8638811.1/KAJ8624725.1/KAJ8617797.1/KAJ8650108.1/KAJ8650866.1/KAJ8617386.1/KAJ8625411.1/KAJ8631418.1/KAJ8622731.1/KAJ8632434.1/KAJ8623138.1/KAJ864839…	44
S10_vs_S1	Down	GO	BP	GO:0009934	regulation of meristem structural organization	9/1252	24/14376	0.000109611	0.00447055	0.00413925	KAJ8631991.1/KAJ8616189.1/KAJ8639368.1/KAJ8628207.1/KAJ8628346.1/KAJ8633850.1/KAJ8643418.1/KAJ8646051.1/KAJ8643390.1	9
S10_vs_S1	Down	GO	BP	GO:0010090	trichome morphogenesis	21/1252	100/14376	0.000117918	0.00472499	0.00437483	KAJ8645212.1/KAJ8647949.1/KAJ8630523.1/KAJ8621367.1/KAJ8621855.1/KAJ8617413.1/KAJ8642878.1/KAJ8626277.1/KAJ8625393.1/KAJ8643552.1/KAJ8649316.1/KAJ8615245.1/KAJ8638944.1/KAJ8650581.1/KAJ8617415.1/KAJ8632533.1/KAJ8627036.1/KAJ8649553.1/KAJ8623313.1/KAJ8617416.1/KAJ8621751.1	21
S10_vs_S1	Down	GO	BP	GO:0010088	phloem development	11/1252	35/14376	0.000122658	0.00473482	0.00438393	KAJ8645903.1/KAJ8645901.1/KAJ8645902.1/KAJ8645904.1/KAJ8631812.1/KAJ8650570.1/KAJ8616872.1/KAJ8645911.1/KAJ8646996.1/KAJ8631856.1/KAJ8631173.1	11
S10_vs_S1	Down	GO	BP	GO:0015752	D-ribose transmembrane transport	7/1252	15/14376	0.000128528	0.00473482	0.00438393	KAJ8615735.1/KAJ8645758.1/KAJ8637619.1/KAJ8645761.1/KAJ8615752.1/KAJ8615750.1/KAJ8615737.1	7
S10_vs_S1	Down	GO	BP	GO:0015753	D-xylose transmembrane transport	7/1252	15/14376	0.000128528	0.00473482	0.00438393	KAJ8615735.1/KAJ8645758.1/KAJ8637619.1/KAJ8645761.1/KAJ8615752.1/KAJ8615750.1/KAJ8615737.1	7
S10_vs_S1	Down	GO	BP	GO:0016998	cell wall macromolecule catabolic process	7/1252	15/14376	0.000128528	0.00473482	0.00438393	KAJ8623128.1/KAJ8623111.1/KAJ8623113.1/KAJ8647808.1/KAJ8623112.1/KAJ8619286.1/KAJ8634443.1	7
S10_vs_S1	Down	GO	BP	GO:2000023	regulation of lateral root development	7/1252	15/14376	0.000128528	0.00473482	0.00438393	KAJ8619159.1/KAJ8628649.1/KAJ8625812.1/KAJ8647035.1/KAJ8624973.1/KAJ8628642.1/KAJ8645468.1	7
S10_vs_S1	Down	GO	BP	GO:0009606	tropism	22/1252	108/14376	0.000131542	0.00476893	0.00441551	KAJ8625817.1/KAJ8629311.1/KAJ8643690.1/KAJ8640677.1/KAJ8619159.1/KAJ8646932.1/KAJ8616814.1/KAJ8635238.1/KAJ8641075.1/KAJ8620873.1/KAJ8642190.1/KAJ8627107.1/KAJ8623089.1/KAJ8646419.1/KAJ8650415.1/KAJ8646699.1/KAJ8619682.1/KAJ8647030.1/KAJ8623018.1/KAJ8633805.1/KAJ8641752.1/KAJ8621359.1	22
S10_vs_S1	Down	GO	BP	GO:0010817	regulation of hormone levels	64/1252	465/14376	0.000154827	0.00552538	0.0051159	KAJ8648666.1/KAJ8625817.1/KAJ8637852.1/KAJ8624327.1/KAJ8619159.1/KAJ8628985.1/KAJ8626066.1/KAJ8646932.1/KAJ8639079.1/KAJ8645268.1/KAJ8616488.1/KAJ8627346.1/KAJ8645046.1/KAJ8625462.1/KAJ8640868.1/KAJ8627778.1/KAJ8644942.1/KAJ8617471.1/KAJ8615920.1/KAJ8625212.1/KAJ8643479.1/KAJ8616647.1/KAJ8616197.1/KAJ8625812.1/KAJ8618974.1/KAJ8626294.1/KAJ8616838.1/KAJ8615715.1/KAJ8646419.1/KAJ8643775.1/KAJ863796…	64
S10_vs_S1	Down	GO	BP	GO:0044550	secondary metabolite biosynthetic process	48/1252	322/14376	0.000157805	0.00554504	0.00513411	KAJ8645742.1/KAJ8616246.1/KAJ8632232.1/KAJ8633660.1/KAJ8639260.1/KAJ8634805.1/KAJ8645046.1/KAJ8615920.1/KAJ8648715.1/KAJ8635378.1/KAJ8633500.1/KAJ8617325.1/KAJ8650931.1/KAJ8646043.1/KAJ8650433.1/KAJ8618432.1/KAJ8625797.1/KAJ8618555.1/KAJ8648995.1/KAJ8641489.1/KAJ8621681.1/KAJ8625592.1/KAJ8641265.1/KAJ8635371.1/KAJ8623111.1/KAJ8623113.1/KAJ8636696.1/KAJ8650987.1/KAJ8623112.1/KAJ8619924.1/KAJ863175…	48
S10_vs_S1	Down	GO	BP	GO:0009664	plant-type cell wall organization	28/1252	156/14376	0.000176551	0.00610975	0.00565697	KAJ8623489.1/KAJ8622933.1/KAJ8617773.1/KAJ8621335.1/KAJ8621367.1/KAJ8619347.1/KAJ8626429.1/KAJ8621178.1/KAJ8622147.1/KAJ8650300.1/KAJ8625855.1/KAJ8622148.1/KAJ8646043.1/KAJ8623128.1/KAJ8636345.1/KAJ8620015.1/KAJ8648995.1/KAJ8634774.1/KAJ8625765.1/KAJ8622575.1/KAJ8624686.1/KAJ8624775.1/KAJ8647555.1/KAJ8619588.1/KAJ8622144.1/KAJ8619286.1/KAJ8618739.1/KAJ8620017.1	28
S10_vs_S1	Down	GO	BP	GO:0048532	anatomical structure arrangement	17/1252	75/14376	0.000195435	0.00656789	0.00608115	KAJ8631354.1/KAJ8631991.1/KAJ8628207.1/KAJ8628346.1/KAJ8644711.1/KAJ8639798.1/KAJ8635253.1/KAJ8631387.1/KAJ8646699.1/KAJ8642128.1/KAJ8627281.1/KAJ8642115.1/KAJ8639735.1/KAJ8633850.1/KAJ8640842.1/KAJ8631008.1/KAJ8626356.1	17
S10_vs_S1	Down	GO	BP	GO:0010103	stomatal complex morphogenesis	10/1252	31/14376	0.000195541	0.00656789	0.00608115	KAJ8634382.1/KAJ8621335.1/KAJ8647851.1/KAJ8625812.1/KAJ8647035.1/KAJ8647746.1/KAJ8638944.1/KAJ8645609.1/KAJ8622575.1/KAJ8619588.1	10
S10_vs_S1	Down	GO	BP	GO:0015795	sorbitol transmembrane transport	7/1252	16/14376	0.000211353	0.00689614	0.00638508	KAJ8615735.1/KAJ8645758.1/KAJ8637619.1/KAJ8645761.1/KAJ8615752.1/KAJ8615750.1/KAJ8615737.1	7
S10_vs_S1	Down	GO	BP	GO:0015797	mannitol transmembrane transport	7/1252	16/14376	0.000211353	0.00689614	0.00638508	KAJ8615735.1/KAJ8645758.1/KAJ8637619.1/KAJ8645761.1/KAJ8615752.1/KAJ8615750.1/KAJ8615737.1	7
S10_vs_S1	Down	GO	BP	GO:0000904	cell morphogenesis involved in differentiation	46/1252	309/14376	0.00022123	0.00708178	0.00655696	KAJ8640553.1/KAJ8624327.1/KAJ8626066.1/KAJ8628813.1/KAJ8645212.1/KAJ8635516.1/KAJ8647949.1/KAJ8630523.1/KAJ8621367.1/KAJ8621855.1/KAJ8636272.1/KAJ8646833.1/KAJ8617413.1/KAJ8642878.1/KAJ8626277.1/KAJ8625393.1/KAJ8643552.1/KAJ8621178.1/KAJ8649316.1/KAJ8615245.1/KAJ8635514.1/KAJ8632702.1/KAJ8650921.1/KAJ8638944.1/KAJ8620118.1/KAJ8650598.1/KAJ8650581.1/KAJ8634436.1/KAJ8617415.1/KAJ8632533.1/KAJ864978…	46
S10_vs_S1	Down	GO	BP	GO:0010332	response to gamma radiation	9/1252	26/14376	0.000223244	0.00708178	0.00655696	KAJ8616189.1/KAJ8623943.1/KAJ8623933.1/KAJ8627253.1/KAJ8650866.1/KAJ8641020.1/KAJ8648681.1/KAJ8641980.1/KAJ8646051.1	9
S10_vs_S1	Down	GO	BP	GO:0046323	glucose import	14/1252	56/14376	0.000238253	0.00735364	0.00680868	KAJ8615735.1/KAJ8647215.1/KAJ8631419.1/KAJ8645758.1/KAJ8637619.1/KAJ8645761.1/KAJ8615752.1/KAJ8625698.1/KAJ8615750.1/KAJ8640488.1/KAJ8617970.1/KAJ8650717.1/KAJ8615737.1/KAJ8640053.1	14
S10_vs_S1	Down	GO	BP	GO:1904659	glucose transmembrane transport	14/1252	56/14376	0.000238253	0.00735364	0.00680868	KAJ8615735.1/KAJ8647215.1/KAJ8631419.1/KAJ8645758.1/KAJ8637619.1/KAJ8645761.1/KAJ8615752.1/KAJ8625698.1/KAJ8615750.1/KAJ8640488.1/KAJ8617970.1/KAJ8650717.1/KAJ8615737.1/KAJ8640053.1	14
S10_vs_S1	Down	GO	BP	GO:0009629	response to gravity	20/1252	98/14376	0.000254739	0.00775764	0.00718274	KAJ8625817.1/KAJ8629311.1/KAJ8643690.1/KAJ8646932.1/KAJ8616814.1/KAJ8641075.1/KAJ8625812.1/KAJ8642190.1/KAJ8627107.1/KAJ8623089.1/KAJ8646419.1/KAJ8647035.1/KAJ8650415.1/KAJ8646699.1/KAJ8619682.1/KAJ8647030.1/KAJ8623018.1/KAJ8633805.1/KAJ8641752.1/KAJ8621359.1	20
S10_vs_S1	Down	GO	BP	GO:0010252	auxin homeostasis	15/1252	63/14376	0.000258326	0.00776337	0.00718804	KAJ8648666.1/KAJ8646699.1/KAJ8617325.1/KAJ8646387.1/KAJ8623018.1/KAJ8641752.1/KAJ8630843.1/KAJ8638394.1/KAJ8645970.1/KAJ8629024.1/KAJ8637442.1/KAJ8647021.1/KAJ8638396.1/KAJ8636131.1/KAJ8637447.1	15
S10_vs_S1	Down	GO	BP	GO:0007178	transmembrane receptor protein serine/threonine kinase signaling pathway	32/1252	192/14376	0.000262561	0.00778818	0.00721101	KAJ8646808.1/KAJ8620423.1/KAJ8632240.1/KAJ8646684.1/KAJ8625449.1/KAJ8639003.1/KAJ8617119.1/KAJ8622948.1/KAJ8622760.1/KAJ8633688.1/KAJ8623037.1/KAJ8639103.1/KAJ8619542.1/KAJ8634732.1/KAJ8640297.1/KAJ8621098.1/KAJ8620542.1/KAJ8626867.1/KAJ8630560.1/KAJ8624747.1/KAJ8641946.1/KAJ8631346.1/KAJ8636220.1/KAJ8615450.1/KAJ8621374.1/KAJ8626545.1/KAJ8638913.1/KAJ8636221.1/KAJ8616847.1/KAJ8634850.1/KAJ864557…	32
S10_vs_S1	Down	GO	BP	GO:0015793	glycerol transmembrane transport	7/1252	17/14376	0.000332383	0.00973285	0.00901157	KAJ8615735.1/KAJ8645758.1/KAJ8637619.1/KAJ8645761.1/KAJ8615752.1/KAJ8615750.1/KAJ8615737.1	7
S10_vs_S1	Down	GO	BP	GO:0009773	photosynthetic electron transport in photosystem I	8/1252	22/14376	0.000340551	0.00984581	0.00911615	KAJ8629596.1/KAJ8642430.1/KAJ8626235.1/KAJ8617427.1/KAJ8632473.1/KAJ8633510.1/KAJ8649676.1/KAJ8623598.1	8
S10_vs_S1	Down	GO	BP	GO:0071555	cell wall organization	39/1252	254/14376	0.000345498	0.00986396	0.00913296	KAJ8623489.1/KAJ8622933.1/KAJ8617773.1/KAJ8621335.1/KAJ8640149.1/KAJ8621367.1/KAJ8615920.1/KAJ8623587.1/KAJ8636037.1/KAJ8620375.1/KAJ8619347.1/KAJ8626429.1/KAJ8621178.1/KAJ8622147.1/KAJ8650300.1/KAJ8625855.1/KAJ8622148.1/KAJ8646043.1/KAJ8623128.1/KAJ8636345.1/KAJ8620015.1/KAJ8648995.1/KAJ8634774.1/KAJ8625765.1/KAJ8631346.1/KAJ8626072.1/KAJ8622575.1/KAJ8624686.1/KAJ8650651.1/KAJ8624775.1/KAJ864755…	39
S10_vs_S1	Down	GO	BP	GO:0080167	response to karrikin	23/1252	123/14376	0.000352945	0.00995218	0.00921464	KAJ8619862.1/KAJ8628426.1/KAJ8648366.1/KAJ8634650.1/KAJ8625462.1/KAJ8619860.1/KAJ8626021.1/KAJ8625503.1/KAJ8619825.1/KAJ8615091.1/KAJ8637553.1/KAJ8646419.1/KAJ8633473.1/KAJ8638722.1/KAJ8633695.1/KAJ8636487.1/KAJ8623131.1/KAJ8649799.1/KAJ8650985.1/KAJ8650792.1/KAJ8631992.1/KAJ8650499.1/KAJ8651058.1	23
S10_vs_S1	Down	GO	BP	GO:0016049	cell growth	59/1252	434/14376	0.000382335	0.0106494	0.00986023	KAJ8640553.1/KAJ8623489.1/KAJ8622933.1/KAJ8616826.1/KAJ8625940.1/KAJ8624327.1/KAJ8626066.1/KAJ8628813.1/KAJ8632125.1/KAJ8640149.1/KAJ8625462.1/KAJ8635516.1/KAJ8642132.1/KAJ8625212.1/KAJ8636272.1/KAJ8630981.1/KAJ8636037.1/KAJ8646833.1/KAJ8619347.1/KAJ8647851.1/KAJ8633874.1/KAJ8634048.1/KAJ8616838.1/KAJ8647295.1/KAJ8621178.1/KAJ8635253.1/KAJ8649316.1/KAJ8635514.1/KAJ8627830.1/KAJ8632702.1/KAJ865092…	59
S10_vs_S1	Down	GO	BP	GO:0003002	regionalization	37/1252	239/14376	0.000411968	0.0113366	0.0104964	KAJ8634382.1/KAJ8631370.1/KAJ8621335.1/KAJ8631991.1/KAJ8646401.1/KAJ8637808.1/KAJ8616467.1/KAJ8634010.1/KAJ8634593.1/KAJ8631002.1/KAJ8650378.1/KAJ8634603.1/KAJ8637356.1/KAJ8635253.1/KAJ8631387.1/KAJ8646699.1/KAJ8647428.1/KAJ8627281.1/KAJ8638290.1/KAJ8638944.1/KAJ8624697.1/KAJ8633193.1/KAJ8624735.1/KAJ8617123.1/KAJ8622575.1/KAJ8621374.1/KAJ8633850.1/KAJ8631856.1/KAJ8650188.1/KAJ8619588.1/KAJ863357…	37
S10_vs_S1	Down	GO	BP	GO:0007167	enzyme-linked receptor protein signaling pathway	32/1252	197/14376	0.000420554	0.0114351	0.0105876	KAJ8646808.1/KAJ8620423.1/KAJ8632240.1/KAJ8646684.1/KAJ8625449.1/KAJ8639003.1/KAJ8617119.1/KAJ8622948.1/KAJ8622760.1/KAJ8633688.1/KAJ8623037.1/KAJ8639103.1/KAJ8619542.1/KAJ8634732.1/KAJ8640297.1/KAJ8621098.1/KAJ8620542.1/KAJ8626867.1/KAJ8630560.1/KAJ8624747.1/KAJ8641946.1/KAJ8631346.1/KAJ8636220.1/KAJ8615450.1/KAJ8621374.1/KAJ8626545.1/KAJ8638913.1/KAJ8636221.1/KAJ8616847.1/KAJ8634850.1/KAJ864557…	32
S10_vs_S1	Down	GO	BP	GO:0010540	basipetal auxin transport	8/1252	23/14376	0.000482597	0.0129677	0.0120067	KAJ8625817.1/KAJ8617471.1/KAJ8646419.1/KAJ8635253.1/KAJ8623580.1/KAJ8647030.1/KAJ8632463.1/KAJ8650270.1	8
S10_vs_S1	Down	GO	BP	GO:0009963	positive regulation of flavonoid biosynthetic process	7/1252	18/14376	0.000503211	0.0132107	0.0122317	KAJ8642878.1/KAJ8617325.1/KAJ8636334.1/KAJ8643418.1/KAJ8637442.1/KAJ8643390.1/KAJ8637447.1	7
S10_vs_S1	Down	GO	BP	GO:0015750	pentose transmembrane transport	7/1252	18/14376	0.000503211	0.0132107	0.0122317	KAJ8615735.1/KAJ8645758.1/KAJ8637619.1/KAJ8645761.1/KAJ8615752.1/KAJ8615750.1/KAJ8615737.1	7
S10_vs_S1	Down	GO	BP	GO:0008645	hexose transmembrane transport	14/1252	60/14376	0.000512328	0.0132972	0.0123118	KAJ8615735.1/KAJ8647215.1/KAJ8631419.1/KAJ8645758.1/KAJ8637619.1/KAJ8645761.1/KAJ8615752.1/KAJ8625698.1/KAJ8615750.1/KAJ8640488.1/KAJ8617970.1/KAJ8650717.1/KAJ8615737.1/KAJ8640053.1	14
S10_vs_S1	Down	GO	BP	GO:0009826	unidimensional cell growth	44/1252	305/14376	0.000595379	0.0152792	0.0141469	KAJ8640553.1/KAJ8616826.1/KAJ8625940.1/KAJ8624327.1/KAJ8626066.1/KAJ8628813.1/KAJ8632125.1/KAJ8625462.1/KAJ8635516.1/KAJ8642132.1/KAJ8625212.1/KAJ8636272.1/KAJ8630981.1/KAJ8646833.1/KAJ8647851.1/KAJ8633874.1/KAJ8647295.1/KAJ8621178.1/KAJ8635514.1/KAJ8632702.1/KAJ8650921.1/KAJ8620118.1/KAJ8650598.1/KAJ8634436.1/KAJ8634543.1/KAJ8649789.1/KAJ8640279.1/KAJ8650004.1/KAJ8650377.1/KAJ8638816.1/KAJ861667…	44
S10_vs_S1	Down	GO	BP	GO:0015749	monosaccharide transmembrane transport	14/1252	61/14376	0.000612499	0.0154204	0.0142777	KAJ8615735.1/KAJ8647215.1/KAJ8631419.1/KAJ8645758.1/KAJ8637619.1/KAJ8645761.1/KAJ8615752.1/KAJ8625698.1/KAJ8615750.1/KAJ8640488.1/KAJ8617970.1/KAJ8650717.1/KAJ8615737.1/KAJ8640053.1	14
S10_vs_S1	Down	GO	BP	GO:0009813	flavonoid biosynthetic process	16/1252	75/14376	0.000614387	0.0154204	0.0142777	KAJ8634649.1/KAJ8634650.1/KAJ8648715.1/KAJ8633500.1/KAJ8650931.1/KAJ8626960.1/KAJ8631558.1/KAJ8631982.1/KAJ8639088.1/KAJ8636334.1/KAJ8649799.1/KAJ8615139.1/KAJ8650987.1/KAJ8643541.1/KAJ8647971.1/KAJ8626234.1	16
S10_vs_S1	Down	GO	BP	GO:0051262	protein tetramerization	9/1252	30/14376	0.000743266	0.0184524	0.0170849	KAJ8616477.1/KAJ8620862.1/KAJ8642300.1/KAJ8650266.1/KAJ8618410.1/KAJ8632459.1/KAJ8634613.1/KAJ8644862.1/KAJ8631621.1	9
S10_vs_S1	Down	GO	BP	GO:0060560	developmental growth involved in morphogenesis	49/1252	355/14376	0.00082603	0.0202866	0.0187832	KAJ8640553.1/KAJ8616826.1/KAJ8625940.1/KAJ8624327.1/KAJ8626066.1/KAJ8628813.1/KAJ8632125.1/KAJ8625462.1/KAJ8635516.1/KAJ8642132.1/KAJ8625212.1/KAJ8636272.1/KAJ8630981.1/KAJ8646833.1/KAJ8647851.1/KAJ8633874.1/KAJ8647295.1/KAJ8621178.1/KAJ8635514.1/KAJ8627830.1/KAJ8632702.1/KAJ8650921.1/KAJ8620118.1/KAJ8650598.1/KAJ8634436.1/KAJ8634543.1/KAJ8632259.1/KAJ8649789.1/KAJ8640279.1/KAJ8650004.1/KAJ865037…	49
S10_vs_S1	Down	GO	BP	GO:0045229	external encapsulating structure organization	43/1252	301/14376	0.000836856	0.020311	0.0188058	KAJ8623489.1/KAJ8622933.1/KAJ8617773.1/KAJ8621335.1/KAJ8640629.1/KAJ8640149.1/KAJ8621367.1/KAJ8615920.1/KAJ8623587.1/KAJ8636037.1/KAJ8620375.1/KAJ8619347.1/KAJ8626429.1/KAJ8621178.1/KAJ8622147.1/KAJ8650300.1/KAJ8625855.1/KAJ8622148.1/KAJ8646043.1/KAJ8623128.1/KAJ8643170.1/KAJ8636345.1/KAJ8620015.1/KAJ8648995.1/KAJ8634774.1/KAJ8625765.1/KAJ8631346.1/KAJ8626072.1/KAJ8631958.1/KAJ8622575.1/KAJ865053…	43
S10_vs_S1	Down	GO	BP	GO:0010087	phloem or xylem histogenesis	27/1252	163/14376	0.000844808	0.020311	0.0188058	KAJ8645903.1/KAJ8645901.1/KAJ8621335.1/KAJ8645902.1/KAJ8645904.1/KAJ8634849.1/KAJ8625912.1/KAJ8626294.1/KAJ8623089.1/KAJ8637968.1/KAJ8650197.1/KAJ8631812.1/KAJ8643503.1/KAJ8650570.1/KAJ8616872.1/KAJ8645911.1/KAJ8646996.1/KAJ8622575.1/KAJ8631162.1/KAJ8641950.1/KAJ8631856.1/KAJ8619588.1/KAJ8641752.1/KAJ8626947.1/KAJ8631173.1/KAJ8626348.1/KAJ8624653.1	27
S10_vs_S1	Down	GO	BP	GO:0009812	flavonoid metabolic process	19/1252	100/14376	0.000911043	0.0216752	0.0200689	KAJ8634649.1/KAJ8634650.1/KAJ8619159.1/KAJ8629174.1/KAJ8648715.1/KAJ8633500.1/KAJ8650931.1/KAJ8626960.1/KAJ8631558.1/KAJ8631982.1/KAJ8639088.1/KAJ8619409.1/KAJ8636334.1/KAJ8649799.1/KAJ8615139.1/KAJ8650987.1/KAJ8643541.1/KAJ8647971.1/KAJ8626234.1	19
S10_vs_S1	Down	GO	BP	GO:0009644	response to high light intensity	20/1252	108/14376	0.000946882	0.0220939	0.0204566	KAJ8625743.1/KAJ8619159.1/KAJ8630781.1/KAJ8615610.1/KAJ8629099.1/KAJ8630754.1/KAJ8615992.1/KAJ8637959.1/KAJ8643389.1/KAJ8649356.1/KAJ8643417.1/KAJ8643218.1/KAJ8630526.1/KAJ8616663.1/KAJ8642421.1/KAJ8641573.1/KAJ8639683.1/KAJ8618414.1/KAJ8615421.1/KAJ8649249.1	20
S10_vs_S1	Down	GO	BP	GO:0032875	regulation of DNA endoreduplication	10/1252	37/14376	0.00094833	0.0220939	0.0204566	KAJ8616181.1/KAJ8647366.1/KAJ8650755.1/KAJ8625390.1/KAJ8647851.1/KAJ8625812.1/KAJ8626277.1/KAJ8647035.1/KAJ8632533.1/KAJ8643194.1	10
S10_vs_S1	Down	GO	BP	GO:0006334	nucleosome assembly	9/1252	31/14376	0.000967335	0.0220939	0.0204566	KAJ8620862.1/KAJ8642300.1/KAJ8650266.1/KAJ8618410.1/KAJ8632459.1/KAJ8639368.1/KAJ8634613.1/KAJ8631621.1/KAJ8646472.1	9
S10_vs_S1	Down	GO	BP	GO:2000069	regulation of post-embryonic root development	9/1252	31/14376	0.000967335	0.0220939	0.0204566	KAJ8619159.1/KAJ8639079.1/KAJ8616488.1/KAJ8628649.1/KAJ8625812.1/KAJ8647035.1/KAJ8624973.1/KAJ8628642.1/KAJ8645468.1	9
S10_vs_S1	Down	GO	BP	GO:0009630	gravitropism	18/1252	93/14376	0.000982903	0.0222272	0.02058	KAJ8625817.1/KAJ8629311.1/KAJ8643690.1/KAJ8646932.1/KAJ8616814.1/KAJ8641075.1/KAJ8642190.1/KAJ8627107.1/KAJ8623089.1/KAJ8646419.1/KAJ8650415.1/KAJ8646699.1/KAJ8619682.1/KAJ8647030.1/KAJ8623018.1/KAJ8633805.1/KAJ8641752.1/KAJ8621359.1	18
S10_vs_S1	Down	GO	BP	GO:0015757	galactose transmembrane transport	7/1252	20/14376	0.00104961	0.023503	0.0217612	KAJ8615735.1/KAJ8645758.1/KAJ8637619.1/KAJ8645761.1/KAJ8615752.1/KAJ8615750.1/KAJ8615737.1	7
S10_vs_S1	Down	GO	BP	GO:0010015	root morphogenesis	44/1252	314/14376	0.00109371	0.0242528	0.0224555	KAJ8615735.1/KAJ8631991.1/KAJ8640918.1/KAJ8628813.1/KAJ8616189.1/KAJ8641075.1/KAJ8636272.1/KAJ8634832.1/KAJ8645758.1/KAJ8627107.1/KAJ8648424.1/KAJ8634603.1/KAJ8623089.1/KAJ8616838.1/KAJ8641018.1/KAJ8650415.1/KAJ8627830.1/KAJ8637619.1/KAJ8625855.1/KAJ8645761.1/KAJ8623773.1/KAJ8643512.1/KAJ8647031.1/KAJ8627164.1/KAJ8615752.1/KAJ8617123.1/KAJ8642613.1/KAJ8615750.1/KAJ8632259.1/KAJ8627166.1/KAJ863803…	44
S10_vs_S1	Down	GO	BP	GO:0010315	auxin export across the plasma membrane	10/1252	38/14376	0.00118798	0.0260898	0.0241564	KAJ8648666.1/KAJ8625817.1/KAJ8646699.1/KAJ8646387.1/KAJ8623580.1/KAJ8647030.1/KAJ8623018.1/KAJ8621190.1/KAJ8632463.1/KAJ8650270.1	10
S10_vs_S1	Down	GO	BP	GO:0046189	phenol-containing compound biosynthetic process	8/1252	26/14376	0.00121458	0.02642	0.0244621	KAJ8647903.1/KAJ8650931.1/KAJ8646043.1/KAJ8625797.1/KAJ8648995.1/KAJ8621681.1/KAJ8650987.1/KAJ8627238.1	8
S10_vs_S1	Down	GO	BP	GO:0000280	nuclear division	39/1252	272/14376	0.00133086	0.0286763	0.0265511	KAJ8633860.1/KAJ8626762.1/KAJ8636761.1/KAJ8646210.1/KAJ8631273.1/KAJ8637994.1/KAJ8645485.1/KAJ8649943.1/KAJ8650865.1/KAJ8633936.1/KAJ8645212.1/KAJ8645359.1/KAJ8638755.1/KAJ8639040.1/KAJ8624725.1/KAJ8617797.1/KAJ8615482.1/KAJ8644641.1/KAJ8650866.1/KAJ8627795.1/KAJ8619100.1/KAJ8647295.1/KAJ8650197.1/KAJ8643552.1/KAJ8617386.1/KAJ8633373.1/KAJ8627103.1/KAJ8632434.1/KAJ8646472.1/KAJ8633736.1/KAJ863136…	39
S10_vs_S1	Down	GO	BP	GO:0009933	meristem structural organization	13/1252	59/14376	0.00141898	0.0302893	0.0280446	KAJ8631354.1/KAJ8631991.1/KAJ8628207.1/KAJ8628346.1/KAJ8644711.1/KAJ8635253.1/KAJ8631387.1/KAJ8642128.1/KAJ8627281.1/KAJ8642115.1/KAJ8633850.1/KAJ8640842.1/KAJ8631008.1	13
S10_vs_S1	Down	GO	BP	GO:0010065	primary meristem tissue development	7/1252	21/14376	0.00145716	0.0308162	0.0285325	KAJ8634849.1/KAJ8639103.1/KAJ8625912.1/KAJ8631162.1/KAJ8641950.1/KAJ8626947.1/KAJ8616847.1	7
S10_vs_S1	Down	GO	BP	GO:0009639	response to red or far red light	28/1252	178/14376	0.00154518	0.0323778	0.0299784	KAJ8625817.1/KAJ8623563.1/KAJ8625940.1/KAJ8619159.1/KAJ8627346.1/KAJ8632125.1/KAJ8616814.1/KAJ8625462.1/KAJ8635238.1/KAJ8644942.1/KAJ8646833.1/KAJ8615992.1/KAJ8644711.1/KAJ8619837.1/KAJ8633473.1/KAJ8646699.1/KAJ8647139.1/KAJ8623981.1/KAJ8647031.1/KAJ8647030.1/KAJ8650004.1/KAJ8641265.1/KAJ8629485.1/KAJ8646840.1/KAJ8646839.1/KAJ8650985.1/KAJ8644675.1/KAJ8651058.1	28
S10_vs_S1	Down	GO	BP	GO:0042023	DNA endoreduplication	9/1252	33/14376	0.00157908	0.0327875	0.0303577	KAJ8619732.1/KAJ8645212.1/KAJ8647366.1/KAJ8640751.1/KAJ8645707.1/KAJ8625390.1/KAJ8647851.1/KAJ8643552.1/KAJ8647021.1	9
S10_vs_S1	Down	GO	BP	GO:0010073	meristem maintenance	28/1252	179/14376	0.00168343	0.0346392	0.0320722	KAJ8631496.1/KAJ8645471.1/KAJ8625940.1/KAJ8619159.1/KAJ8637808.1/KAJ8616189.1/KAJ8632125.1/KAJ8634010.1/KAJ8634832.1/KAJ8647423.1/KAJ8619050.1/KAJ8619825.1/KAJ8623089.1/KAJ8637356.1/KAJ8639798.1/KAJ8616621.1/KAJ8615779.1/KAJ8637773.1/KAJ8627164.1/KAJ8639735.1/KAJ8627166.1/KAJ8644851.1/KAJ8650004.1/KAJ8625302.1/KAJ8616626.1/KAJ8646051.1/KAJ8631008.1/KAJ8626356.1	28
S10_vs_S1	Down	GO	BP	GO:0007389	pattern specification process	41/1252	294/14376	0.00174026	0.035489	0.0328589	KAJ8623254.1/KAJ8634382.1/KAJ8631370.1/KAJ8621335.1/KAJ8631991.1/KAJ8646401.1/KAJ8637808.1/KAJ8616467.1/KAJ8641290.1/KAJ8634010.1/KAJ8634593.1/KAJ8638811.1/KAJ8631002.1/KAJ8650378.1/KAJ8634603.1/KAJ8637356.1/KAJ8635253.1/KAJ8631387.1/KAJ8646699.1/KAJ8647428.1/KAJ8627281.1/KAJ8638290.1/KAJ8638944.1/KAJ8624697.1/KAJ8633193.1/KAJ8624735.1/KAJ8617123.1/KAJ8623018.1/KAJ8622575.1/KAJ8621374.1/KAJ863385…	41
S10_vs_S1	Down	GO	BP	GO:0010928	regulation of auxin mediated signaling pathway	15/1252	75/14376	0.00179436	0.0362684	0.0335806	KAJ8648666.1/KAJ8625817.1/KAJ8646932.1/KAJ8627346.1/KAJ8643775.1/KAJ8646699.1/KAJ8646387.1/KAJ8623580.1/KAJ8647030.1/KAJ8623018.1/KAJ8633805.1/KAJ8621190.1/KAJ8632463.1/KAJ8621359.1/KAJ8650270.1	15
S10_vs_S1	Down	GO	BP	GO:0007140	male meiotic nuclear division	9/1252	34/14376	0.00198406	0.0390655	0.0361704	KAJ8626762.1/KAJ8646210.1/KAJ8631273.1/KAJ8617797.1/KAJ8644641.1/KAJ8650866.1/KAJ8650197.1/KAJ8631366.1/KAJ8642028.1	9
S10_vs_S1	Down	GO	BP	GO:0010017	red or far-red light signaling pathway	9/1252	34/14376	0.00198406	0.0390655	0.0361704	KAJ8623563.1/KAJ8625940.1/KAJ8627346.1/KAJ8632125.1/KAJ8616814.1/KAJ8635238.1/KAJ8623981.1/KAJ8650004.1/KAJ8629485.1	9
S10_vs_S1	Down	GO	BP	GO:0071489	cellular response to red or far red light	9/1252	34/14376	0.00198406	0.0390655	0.0361704	KAJ8623563.1/KAJ8625940.1/KAJ8627346.1/KAJ8632125.1/KAJ8616814.1/KAJ8635238.1/KAJ8623981.1/KAJ8650004.1/KAJ8629485.1	9
S10_vs_S1	Down	GO	BP	GO:0048439	flower morphogenesis	6/1252	17/14376	0.00230102	0.0441265	0.0408563	KAJ8641290.1/KAJ8633874.1/KAJ8627164.1/KAJ8642613.1/KAJ8627166.1/KAJ8626356.1	6
S10_vs_S1	Down	GO	BP	GO:0035066	positive regulation of histone acetylation	5/1252	12/14376	0.0023377	0.0441265	0.0408563	KAJ8616189.1/KAJ8627253.1/KAJ8646276.1/KAJ8622450.1/KAJ8646051.1	5
S10_vs_S1	Down	GO	BP	GO:0042547	cell wall modification involved in multidimensional cell growth	5/1252	12/14376	0.0023377	0.0441265	0.0408563	KAJ8623489.1/KAJ8622933.1/KAJ8640149.1/KAJ8636037.1/KAJ8619347.1	5
S10_vs_S1	Down	GO	BP	GO:1901985	positive regulation of protein acetylation	5/1252	12/14376	0.0023377	0.0441265	0.0408563	KAJ8616189.1/KAJ8627253.1/KAJ8646276.1/KAJ8622450.1/KAJ8646051.1	5
S10_vs_S1	Down	GO	BP	GO:2000758	positive regulation of peptidyl-lysine acetylation	5/1252	12/14376	0.0023377	0.0441265	0.0408563	KAJ8616189.1/KAJ8627253.1/KAJ8646276.1/KAJ8622450.1/KAJ8646051.1	5
S10_vs_S1	Down	GO	BP	GO:0090558	plant epidermis development	45/1252	337/14376	0.00255818	0.0478925	0.0443433	KAJ8634382.1/KAJ8621335.1/KAJ8628813.1/KAJ8645212.1/KAJ8637831.1/KAJ8647949.1/KAJ8639368.1/KAJ8630523.1/KAJ8621367.1/KAJ8621855.1/KAJ8636272.1/KAJ8647851.1/KAJ8617413.1/KAJ8625812.1/KAJ8642878.1/KAJ8626277.1/KAJ8625393.1/KAJ8616838.1/KAJ8643552.1/KAJ8647035.1/KAJ8649316.1/KAJ8641018.1/KAJ8615245.1/KAJ8647746.1/KAJ8627830.1/KAJ8638944.1/KAJ8650581.1/KAJ8645609.1/KAJ8632259.1/KAJ8617415.1/KAJ863253…	45
S10_vs_S1	Down	GO	BP	GO:0030244	cellulose biosynthetic process	13/1252	63/14376	0.00265052	0.0492179	0.0455704	KAJ8631220.1/KAJ8616838.1/KAJ8627830.1/KAJ8629851.1/KAJ8616526.1/KAJ8642049.1/KAJ8634774.1/KAJ8625765.1/KAJ8629833.1/KAJ8616214.1/KAJ8647555.1/KAJ8629860.1/KAJ8642047.1	13
S10_vs_S1	Down	GO	CC	GO:0005871	kinesin complex	26/1217	71/14408	4.08636e-11	1.12784e-08	1.04955e-08	KAJ8636761.1/KAJ8646210.1/KAJ8640554.1/KAJ8640473.1/KAJ8623305.1/KAJ8639862.1/KAJ8645485.1/KAJ8620190.1/KAJ8632260.1/KAJ8635121.1/KAJ8645359.1/KAJ8631504.1/KAJ8624725.1/KAJ8617797.1/KAJ8617386.1/KAJ8625411.1/KAJ8631418.1/KAJ8622731.1/KAJ8632434.1/KAJ8623138.1/KAJ8623006.1/KAJ8645553.1/KAJ8622687.1/KAJ8623516.1/KAJ8639228.1/KAJ8619463.1	26
S10_vs_S1	Down	GO	CC	GO:0005875	microtubule associated complex	31/1217	118/14408	7.30162e-09	1.00762e-06	9.37681e-07	KAJ8633860.1/KAJ8636761.1/KAJ8646210.1/KAJ8640554.1/KAJ8640507.1/KAJ8640473.1/KAJ8623305.1/KAJ8639862.1/KAJ8645485.1/KAJ8620190.1/KAJ8632260.1/KAJ8635121.1/KAJ8645359.1/KAJ8631529.1/KAJ8631504.1/KAJ8624725.1/KAJ8617797.1/KAJ8650108.1/KAJ8617386.1/KAJ8625411.1/KAJ8631418.1/KAJ8622731.1/KAJ8632434.1/KAJ8623138.1/KAJ8623006.1/KAJ8645553.1/KAJ8622679.1/KAJ8622687.1/KAJ8623516.1/KAJ8639228.1/KAJ861946…	31
S10_vs_S1	Down	GO	CC	GO:0009505	plant-type cell wall	51/1217	279/14408	1.03074e-07	9.48283e-06	8.8246e-06	KAJ8625076.1/KAJ8617773.1/KAJ8644899.1/KAJ8646003.1/KAJ8619167.1/KAJ8638413.1/KAJ8628813.1/KAJ8636716.1/KAJ8640837.1/KAJ8634218.1/KAJ8631738.1/KAJ8623587.1/KAJ8620375.1/KAJ8619169.1/KAJ8637427.1/KAJ8617637.1/KAJ8644241.1/KAJ8622147.1/KAJ8634939.1/KAJ8633695.1/KAJ8646699.1/KAJ8633462.1/KAJ8650300.1/KAJ8641877.1/KAJ8621318.1/KAJ8622148.1/KAJ8638944.1/KAJ8621316.1/KAJ8615577.1/KAJ8631061.1/KAJ862001…	51
S10_vs_S1	Down	GO	CC	GO:0015630	microtubule cytoskeleton	59/1217	349/14408	1.83021e-07	1.26284e-05	1.17519e-05	KAJ8616826.1/KAJ8633860.1/KAJ8636761.1/KAJ8640677.1/KAJ8646210.1/KAJ8640554.1/KAJ8640507.1/KAJ8646333.1/KAJ8640473.1/KAJ8623305.1/KAJ8646401.1/KAJ8639862.1/KAJ8648420.1/KAJ8645485.1/KAJ8638460.1/KAJ8649943.1/KAJ8620190.1/KAJ8632260.1/KAJ8646106.1/KAJ8635121.1/KAJ8619568.1/KAJ8645359.1/KAJ8631489.1/KAJ8631529.1/KAJ8631504.1/KAJ8633837.1/KAJ8621855.1/KAJ8624725.1/KAJ8623099.1/KAJ8617797.1/KAJ863185…	59
S10_vs_S1	Down	GO	CC	GO:0044815	DNA packaging complex	10/1217	19/14408	8.10368e-07	4.47323e-05	4.16273e-05	KAJ8620862.1/KAJ8642300.1/KAJ8650266.1/KAJ8618410.1/KAJ8632459.1/KAJ8639040.1/KAJ8647842.1/KAJ8634613.1/KAJ8631621.1/KAJ8646472.1	10
S10_vs_S1	Down	GO	CC	GO:0000786	nucleosome	8/1217	14/14408	4.78941e-06	0.000220313	0.00020502	KAJ8620862.1/KAJ8642300.1/KAJ8650266.1/KAJ8618410.1/KAJ8632459.1/KAJ8634613.1/KAJ8631621.1/KAJ8646472.1	8
S10_vs_S1	Down	GO	CC	GO:0009501	amyloplast	8/1217	22/14408	0.000275912	0.0108788	0.0101237	KAJ8625678.1/KAJ8625679.1/KAJ8626192.1/KAJ8619236.1/KAJ8642190.1/KAJ8619652.1/KAJ8632427.1/KAJ8629649.1	8
S10_vs_S1	Down	GO	CC	GO:0090406	pollen tube	17/1217	81/14408	0.000360416	0.0112234	0.0104443	KAJ8615735.1/KAJ8631419.1/KAJ8636272.1/KAJ8616647.1/KAJ8645758.1/KAJ8621178.1/KAJ8645761.1/KAJ8616646.1/KAJ8615752.1/KAJ8634436.1/KAJ8615750.1/KAJ8640488.1/KAJ8625814.1/KAJ8626947.1/KAJ8650717.1/KAJ8615737.1/KAJ8640053.1	17
S10_vs_S1	Down	GO	CC	GO:0098807	chloroplast thylakoid membrane protein complex	6/1217	13/14408	0.00036598	0.0112234	0.0104443	KAJ8629596.1/KAJ8642271.1/KAJ8621043.1/KAJ8626235.1/KAJ8632473.1/KAJ8633510.1	6
S10_vs_S1	Down	GO	MF	GO:0003777	microtubule motor activity	26/1093	86/12604	8.20614e-09	4.60365e-06	3.9735e-06	KAJ8636761.1/KAJ8646210.1/KAJ8640554.1/KAJ8640473.1/KAJ8623305.1/KAJ8639862.1/KAJ8645485.1/KAJ8620190.1/KAJ8632260.1/KAJ8635121.1/KAJ8645359.1/KAJ8631504.1/KAJ8624725.1/KAJ8617797.1/KAJ8617386.1/KAJ8625411.1/KAJ8631418.1/KAJ8622731.1/KAJ8632434.1/KAJ8623138.1/KAJ8623006.1/KAJ8645553.1/KAJ8622687.1/KAJ8623516.1/KAJ8639228.1/KAJ8619463.1	26
S10_vs_S1	Down	GO	MF	GO:0010333	terpene synthase activity	16/1093	38/12604	3.25999e-08	8.26711e-06	7.13551e-06	KAJ8622301.1/KAJ8622304.1/KAJ8622278.1/KAJ8622295.1/KAJ8622307.1/KAJ8622312.1/KAJ8627778.1/KAJ8622316.1/KAJ8622300.1/KAJ8622292.1/KAJ8622306.1/KAJ8622294.1/KAJ8622313.1/KAJ8622303.1/KAJ8622310.1/KAJ8622291.1	16
S10_vs_S1	Down	GO	MF	GO:0003774	cytoskeletal motor activity	29/1093	111/12604	4.42091e-08	8.26711e-06	7.13551e-06	KAJ8636761.1/KAJ8646210.1/KAJ8640554.1/KAJ8640473.1/KAJ8618591.1/KAJ8623305.1/KAJ8639862.1/KAJ8645485.1/KAJ8620190.1/KAJ8632260.1/KAJ8635121.1/KAJ8645359.1/KAJ8631504.1/KAJ8624725.1/KAJ8617797.1/KAJ8617386.1/KAJ8625411.1/KAJ8632702.1/KAJ8631418.1/KAJ8622731.1/KAJ8632434.1/KAJ8623138.1/KAJ8623006.1/KAJ8645553.1/KAJ8650377.1/KAJ8622687.1/KAJ8623516.1/KAJ8639228.1/KAJ8619463.1	29
S10_vs_S1	Down	GO	MF	GO:0035251	UDP-glucosyltransferase activity	40/1093	191/12604	1.14457e-07	1.33547e-05	1.15267e-05	KAJ8634649.1/KAJ8616246.1/KAJ8634650.1/KAJ8617234.1/KAJ8621571.1/KAJ8619130.1/KAJ8630475.1/KAJ8632792.1/KAJ8631083.1/KAJ8615920.1/KAJ8626192.1/KAJ8646154.1/KAJ8616741.1/KAJ8648061.1/KAJ8630433.1/KAJ8622936.1/KAJ8621574.1/KAJ8634356.1/KAJ8625168.1/KAJ8616526.1/KAJ8616740.1/KAJ8627164.1/KAJ8645448.1/KAJ8647231.1/KAJ8627166.1/KAJ8643846.1/KAJ8632427.1/KAJ8618125.1/KAJ8632790.1/KAJ8643850.1/KAJ862561…	40
S10_vs_S1	Down	GO	MF	GO:0034007	S-linalool synthase activity	8/1093	10/12604	1.19885e-07	1.33547e-05	1.15267e-05	KAJ8622301.1/KAJ8622304.1/KAJ8622295.1/KAJ8622307.1/KAJ8622312.1/KAJ8622316.1/KAJ8622292.1/KAJ8622313.1	8
S10_vs_S1	Down	GO	MF	GO:0010334	sesquiterpene synthase activity	15/1093	37/12604	1.61378e-07	1.33547e-05	1.15267e-05	KAJ8622301.1/KAJ8622304.1/KAJ8622278.1/KAJ8622295.1/KAJ8622307.1/KAJ8622312.1/KAJ8622316.1/KAJ8622300.1/KAJ8622292.1/KAJ8622306.1/KAJ8622294.1/KAJ8622313.1/KAJ8622303.1/KAJ8622310.1/KAJ8622291.1	15
S10_vs_S1	Down	GO	MF	GO:0046527	glucosyltransferase activity	49/1093	261/12604	1.66636e-07	1.33547e-05	1.15267e-05	KAJ8634649.1/KAJ8616246.1/KAJ8634650.1/KAJ8617234.1/KAJ8621571.1/KAJ8619130.1/KAJ8630475.1/KAJ8632792.1/KAJ8631083.1/KAJ8615920.1/KAJ8626192.1/KAJ8646154.1/KAJ8616741.1/KAJ8648061.1/KAJ8631220.1/KAJ8630433.1/KAJ8622936.1/KAJ8627830.1/KAJ8629851.1/KAJ8621574.1/KAJ8634356.1/KAJ8625168.1/KAJ8616526.1/KAJ8616740.1/KAJ8627164.1/KAJ8645448.1/KAJ8647231.1/KAJ8627166.1/KAJ8643846.1/KAJ8632427.1/KAJ861812…	49
S10_vs_S1	Down	GO	MF	GO:0038023	signaling receptor activity	52/1093	306/12604	1.74463e-06	0.000117192	0.000101151	KAJ8646808.1/KAJ8620423.1/KAJ8629311.1/KAJ8632240.1/KAJ8646684.1/KAJ8621335.1/KAJ8625449.1/KAJ8619159.1/KAJ8628985.1/KAJ8639003.1/KAJ8617119.1/KAJ8646102.1/KAJ8622948.1/KAJ8622760.1/KAJ8633688.1/KAJ8634664.1/KAJ8623037.1/KAJ8639103.1/KAJ8617183.1/KAJ8620873.1/KAJ8619542.1/KAJ8634732.1/KAJ8640297.1/KAJ8617184.1/KAJ8621098.1/KAJ8620542.1/KAJ8626867.1/KAJ8630560.1/KAJ8624747.1/KAJ8624735.1/KAJ864194…	52
S10_vs_S1	Down	GO	MF	GO:0060089	molecular transducer activity	57/1093	348/12604	1.88008e-06	0.000117192	0.000101151	KAJ8646808.1/KAJ8620423.1/KAJ8629311.1/KAJ8632240.1/KAJ8646684.1/KAJ8621335.1/KAJ8625449.1/KAJ8619159.1/KAJ8628985.1/KAJ8639003.1/KAJ8617119.1/KAJ8646102.1/KAJ8622948.1/KAJ8622760.1/KAJ8633688.1/KAJ8634664.1/KAJ8623037.1/KAJ8639103.1/KAJ8625516.1/KAJ8617183.1/KAJ8620873.1/KAJ8634832.1/KAJ8619542.1/KAJ8634732.1/KAJ8640297.1/KAJ8617184.1/KAJ8621098.1/KAJ8620542.1/KAJ8626867.1/KAJ8630560.1/KAJ862474…	57
S10_vs_S1	Down	GO	MF	GO:0016838	carbon-oxygen lyase activity, acting on phosphates	16/1093	50/12604	2.6561e-06	0.000144191	0.000124454	KAJ8622301.1/KAJ8622304.1/KAJ8622278.1/KAJ8622295.1/KAJ8622307.1/KAJ8622312.1/KAJ8627778.1/KAJ8622316.1/KAJ8622300.1/KAJ8622292.1/KAJ8622306.1/KAJ8622294.1/KAJ8622313.1/KAJ8622303.1/KAJ8622310.1/KAJ8622291.1	16
S10_vs_S1	Down	GO	MF	GO:0005365	myo-inositol transmembrane transporter activity	11/1093	25/12604	2.82727e-06	0.000144191	0.000124454	KAJ8615735.1/KAJ8631419.1/KAJ8645758.1/KAJ8637619.1/KAJ8645761.1/KAJ8615752.1/KAJ8615750.1/KAJ8640488.1/KAJ8650717.1/KAJ8615737.1/KAJ8640053.1	11
S10_vs_S1	Down	GO	MF	GO:0019199	transmembrane receptor protein kinase activity	38/1093	202/12604	3.81618e-06	0.000178406	0.000153986	KAJ8646808.1/KAJ8620423.1/KAJ8632240.1/KAJ8646684.1/KAJ8621335.1/KAJ8625449.1/KAJ8639003.1/KAJ8617119.1/KAJ8622948.1/KAJ8622760.1/KAJ8633688.1/KAJ8634664.1/KAJ8623037.1/KAJ8639103.1/KAJ8619542.1/KAJ8634732.1/KAJ8640297.1/KAJ8621098.1/KAJ8620542.1/KAJ8626867.1/KAJ8630560.1/KAJ8624747.1/KAJ8641946.1/KAJ8642613.1/KAJ8631346.1/KAJ8636220.1/KAJ8615450.1/KAJ8622575.1/KAJ8621374.1/KAJ8626545.1/KAJ863891…	38
S10_vs_S1	Down	GO	MF	GO:0080013	(E,E)-geranyllinalool synthase activity	8/1093	14/12604	5.82406e-06	0.000251331	0.000216929	KAJ8622301.1/KAJ8622304.1/KAJ8622295.1/KAJ8622307.1/KAJ8622312.1/KAJ8622316.1/KAJ8622292.1/KAJ8622313.1	8
S10_vs_S1	Down	GO	MF	GO:0004888	transmembrane signaling receptor activity	44/1093	258/12604	9.83992e-06	0.0003943	0.000340328	KAJ8646808.1/KAJ8620423.1/KAJ8629311.1/KAJ8632240.1/KAJ8646684.1/KAJ8621335.1/KAJ8625449.1/KAJ8639003.1/KAJ8617119.1/KAJ8622948.1/KAJ8622760.1/KAJ8633688.1/KAJ8634664.1/KAJ8623037.1/KAJ8639103.1/KAJ8617183.1/KAJ8619542.1/KAJ8634732.1/KAJ8640297.1/KAJ8617184.1/KAJ8621098.1/KAJ8620542.1/KAJ8626867.1/KAJ8630560.1/KAJ8624747.1/KAJ8624735.1/KAJ8641946.1/KAJ8642613.1/KAJ8631346.1/KAJ8636220.1/KAJ861545…	44
S10_vs_S1	Down	GO	MF	GO:0015166	polyol transmembrane transporter activity	11/1093	28/12604	1.06729e-05	0.000399165	0.000344528	KAJ8615735.1/KAJ8631419.1/KAJ8645758.1/KAJ8637619.1/KAJ8645761.1/KAJ8615752.1/KAJ8615750.1/KAJ8640488.1/KAJ8650717.1/KAJ8615737.1/KAJ8640053.1	11
S10_vs_S1	Down	GO	MF	GO:0031492	nucleosomal DNA binding	8/1093	16/12604	2.13074e-05	0.00074709	0.000644828	KAJ8620862.1/KAJ8642300.1/KAJ8650266.1/KAJ8618410.1/KAJ8632459.1/KAJ8634613.1/KAJ8631621.1/KAJ8646472.1	8
S10_vs_S1	Down	GO	MF	GO:0015144	carbohydrate transmembrane transporter activity	21/1093	93/12604	3.57754e-05	0.00118059	0.00101899	KAJ8615735.1/KAJ8623619.1/KAJ8623232.1/KAJ8647215.1/KAJ8631419.1/KAJ8639012.1/KAJ8645758.1/KAJ8637619.1/KAJ8645761.1/KAJ8615752.1/KAJ8625698.1/KAJ8615750.1/KAJ8640488.1/KAJ8650549.1/KAJ8617970.1/KAJ8625814.1/KAJ8633233.1/KAJ8623049.1/KAJ8650717.1/KAJ8615737.1/KAJ8640053.1	21
S10_vs_S1	Down	GO	MF	GO:0080043	quercetin 3-O-glucosyltransferase activity	26/1093	135/12604	8.33515e-05	0.00246106	0.00212419	KAJ8616246.1/KAJ8634650.1/KAJ8617234.1/KAJ8621571.1/KAJ8619130.1/KAJ8630475.1/KAJ8632792.1/KAJ8631083.1/KAJ8615920.1/KAJ8648061.1/KAJ8630433.1/KAJ8621574.1/KAJ8634356.1/KAJ8645448.1/KAJ8643846.1/KAJ8618125.1/KAJ8632790.1/KAJ8643850.1/KAJ8645449.1/KAJ8632549.1/KAJ8630434.1/KAJ8648063.1/KAJ8634357.1/KAJ8637226.1/KAJ8648060.1/KAJ8632902.1	26
S10_vs_S1	Down	GO	MF	GO:0080044	quercetin 7-O-glucosyltransferase activity	26/1093	135/12604	8.33515e-05	0.00246106	0.00212419	KAJ8616246.1/KAJ8634650.1/KAJ8617234.1/KAJ8621571.1/KAJ8619130.1/KAJ8630475.1/KAJ8632792.1/KAJ8631083.1/KAJ8615920.1/KAJ8648061.1/KAJ8630433.1/KAJ8621574.1/KAJ8634356.1/KAJ8645448.1/KAJ8643846.1/KAJ8618125.1/KAJ8632790.1/KAJ8643850.1/KAJ8645449.1/KAJ8632549.1/KAJ8630434.1/KAJ8648063.1/KAJ8634357.1/KAJ8637226.1/KAJ8648060.1/KAJ8632902.1	26
S10_vs_S1	Down	GO	MF	GO:0008194	UDP-glycosyltransferase activity	42/1093	267/12604	0.000107772	0.00291876	0.00251924	KAJ8634649.1/KAJ8616246.1/KAJ8634650.1/KAJ8617234.1/KAJ8621571.1/KAJ8619130.1/KAJ8630475.1/KAJ8632792.1/KAJ8631083.1/KAJ8615920.1/KAJ8626192.1/KAJ8646154.1/KAJ8616741.1/KAJ8648061.1/KAJ8630433.1/KAJ8647457.1/KAJ8622936.1/KAJ8621574.1/KAJ8634356.1/KAJ8625168.1/KAJ8616526.1/KAJ8616740.1/KAJ8627164.1/KAJ8636345.1/KAJ8645448.1/KAJ8647231.1/KAJ8627166.1/KAJ8643846.1/KAJ8632427.1/KAJ8618125.1/KAJ863279…	42
S10_vs_S1	Down	GO	MF	GO:0015148	D-xylose transmembrane transporter activity	7/1093	15/12604	0.000124867	0.00291876	0.00251924	KAJ8615735.1/KAJ8645758.1/KAJ8637619.1/KAJ8645761.1/KAJ8615752.1/KAJ8615750.1/KAJ8615737.1	7
S10_vs_S1	Down	GO	MF	GO:0015575	mannitol transmembrane transporter activity	7/1093	15/12604	0.000124867	0.00291876	0.00251924	KAJ8615735.1/KAJ8645758.1/KAJ8637619.1/KAJ8645761.1/KAJ8615752.1/KAJ8615750.1/KAJ8615737.1	7
S10_vs_S1	Down	GO	MF	GO:0015576	sorbitol transmembrane transporter activity	7/1093	15/12604	0.000124867	0.00291876	0.00251924	KAJ8615735.1/KAJ8645758.1/KAJ8637619.1/KAJ8645761.1/KAJ8615752.1/KAJ8615750.1/KAJ8615737.1	7
S10_vs_S1	Down	GO	MF	GO:0015591	D-ribose transmembrane transporter activity	7/1093	15/12604	0.000124867	0.00291876	0.00251924	KAJ8615735.1/KAJ8645758.1/KAJ8637619.1/KAJ8645761.1/KAJ8615752.1/KAJ8615750.1/KAJ8615737.1	7
S10_vs_S1	Down	GO	MF	GO:0051119	sugar transmembrane transporter activity	18/1093	80/12604	0.000133158	0.00298807	0.00257906	KAJ8615735.1/KAJ8623619.1/KAJ8623232.1/KAJ8647215.1/KAJ8631419.1/KAJ8639012.1/KAJ8645758.1/KAJ8637619.1/KAJ8645761.1/KAJ8615752.1/KAJ8625698.1/KAJ8615750.1/KAJ8640488.1/KAJ8617970.1/KAJ8633233.1/KAJ8650717.1/KAJ8615737.1/KAJ8640053.1	18
S10_vs_S1	Down	GO	MF	GO:0004675	transmembrane receptor protein serine/threonine kinase activity	32/1093	190/12604	0.000196844	0.00424035	0.00365993	KAJ8646808.1/KAJ8620423.1/KAJ8632240.1/KAJ8646684.1/KAJ8625449.1/KAJ8639003.1/KAJ8617119.1/KAJ8622948.1/KAJ8622760.1/KAJ8633688.1/KAJ8623037.1/KAJ8639103.1/KAJ8619542.1/KAJ8634732.1/KAJ8640297.1/KAJ8621098.1/KAJ8620542.1/KAJ8626867.1/KAJ8630560.1/KAJ8624747.1/KAJ8641946.1/KAJ8631346.1/KAJ8636220.1/KAJ8615450.1/KAJ8621374.1/KAJ8626545.1/KAJ8638913.1/KAJ8636221.1/KAJ8616847.1/KAJ8634850.1/KAJ864557…	32
S10_vs_S1	Down	GO	MF	GO:0016758	hexosyltransferase activity	57/1093	408/12604	0.000205242	0.00424035	0.00365993	KAJ8634649.1/KAJ8616246.1/KAJ8650260.1/KAJ8634650.1/KAJ8617234.1/KAJ8625678.1/KAJ8621571.1/KAJ8625679.1/KAJ8626199.1/KAJ8619130.1/KAJ8630475.1/KAJ8632792.1/KAJ8631083.1/KAJ8615920.1/KAJ8626192.1/KAJ8646154.1/KAJ8616741.1/KAJ8619236.1/KAJ8648061.1/KAJ8631220.1/KAJ8630433.1/KAJ8647457.1/KAJ8622936.1/KAJ8627830.1/KAJ8629851.1/KAJ8621574.1/KAJ8634356.1/KAJ8625168.1/KAJ8616526.1/KAJ8616740.1/KAJ864005…	57
S10_vs_S1	Down	GO	MF	GO:0005351	carbohydrate:proton symporter activity	14/1093	56/12604	0.000226756	0.00424035	0.00365993	KAJ8615735.1/KAJ8647215.1/KAJ8631419.1/KAJ8645758.1/KAJ8637619.1/KAJ8645761.1/KAJ8615752.1/KAJ8625698.1/KAJ8615750.1/KAJ8640488.1/KAJ8617970.1/KAJ8650717.1/KAJ8615737.1/KAJ8640053.1	14
S10_vs_S1	Down	GO	MF	GO:0005355	glucose transmembrane transporter activity	14/1093	56/12604	0.000226756	0.00424035	0.00365993	KAJ8615735.1/KAJ8647215.1/KAJ8631419.1/KAJ8645758.1/KAJ8637619.1/KAJ8645761.1/KAJ8615752.1/KAJ8625698.1/KAJ8615750.1/KAJ8640488.1/KAJ8617970.1/KAJ8650717.1/KAJ8615737.1/KAJ8640053.1	14
S10_vs_S1	Down	GO	MF	GO:0005402	carbohydrate:monoatomic cation symporter activity	14/1093	56/12604	0.000226756	0.00424035	0.00365993	KAJ8615735.1/KAJ8647215.1/KAJ8631419.1/KAJ8645758.1/KAJ8637619.1/KAJ8645761.1/KAJ8615752.1/KAJ8625698.1/KAJ8615750.1/KAJ8640488.1/KAJ8617970.1/KAJ8650717.1/KAJ8615737.1/KAJ8640053.1	14
S10_vs_S1	Down	GO	MF	GO:0015562	efflux transmembrane transporter activity	12/1093	44/12604	0.000262592	0.00475206	0.0041016	KAJ8648666.1/KAJ8625817.1/KAJ8646699.1/KAJ8646387.1/KAJ8617052.1/KAJ8623580.1/KAJ8647030.1/KAJ8637006.1/KAJ8623018.1/KAJ8637010.1/KAJ8632463.1/KAJ8650270.1	12
S10_vs_S1	Down	GO	MF	GO:0015168	glycerol transmembrane transporter activity	7/1093	17/12604	0.000323169	0.00566556	0.00489006	KAJ8615735.1/KAJ8645758.1/KAJ8637619.1/KAJ8645761.1/KAJ8615752.1/KAJ8615750.1/KAJ8615737.1	7
S10_vs_S1	Down	GO	MF	GO:0015149	hexose transmembrane transporter activity	14/1093	58/12604	0.000336386	0.00571855	0.0049358	KAJ8615735.1/KAJ8647215.1/KAJ8631419.1/KAJ8645758.1/KAJ8637619.1/KAJ8645761.1/KAJ8615752.1/KAJ8625698.1/KAJ8615750.1/KAJ8640488.1/KAJ8617970.1/KAJ8650717.1/KAJ8615737.1/KAJ8640053.1	14
S10_vs_S1	Down	GO	MF	GO:0015145	monosaccharide transmembrane transporter activity	14/1093	59/12604	0.000406401	0.00641974	0.00554101	KAJ8615735.1/KAJ8647215.1/KAJ8631419.1/KAJ8645758.1/KAJ8637619.1/KAJ8645761.1/KAJ8615752.1/KAJ8625698.1/KAJ8615750.1/KAJ8640488.1/KAJ8617970.1/KAJ8650717.1/KAJ8615737.1/KAJ8640053.1	14
S10_vs_S1	Down	GO	MF	GO:0015295	solute:proton symporter activity	14/1093	59/12604	0.000406401	0.00641974	0.00554101	KAJ8615735.1/KAJ8647215.1/KAJ8631419.1/KAJ8645758.1/KAJ8637619.1/KAJ8645761.1/KAJ8615752.1/KAJ8625698.1/KAJ8615750.1/KAJ8640488.1/KAJ8617970.1/KAJ8650717.1/KAJ8615737.1/KAJ8640053.1	14
S10_vs_S1	Down	GO	MF	GO:1901618	organic hydroxy compound transmembrane transporter activity	12/1093	46/12604	0.000411962	0.00641974	0.00554101	KAJ8615735.1/KAJ8631419.1/KAJ8645758.1/KAJ8637619.1/KAJ8645761.1/KAJ8615752.1/KAJ8615750.1/KAJ8640488.1/KAJ8650549.1/KAJ8650717.1/KAJ8615737.1/KAJ8640053.1	12
S10_vs_S1	Down	GO	MF	GO:0008017	microtubule binding	22/1093	118/12604	0.00045847	0.0069514	0.0059999	KAJ8616826.1/KAJ8640677.1/KAJ8648480.1/KAJ8623305.1/KAJ8646401.1/KAJ8648420.1/KAJ8638460.1/KAJ8649943.1/KAJ8619568.1/KAJ8645359.1/KAJ8631489.1/KAJ8647949.1/KAJ8618112.1/KAJ8616607.1/KAJ8617386.1/KAJ8625765.1/KAJ8648682.1/KAJ8639228.1/KAJ8619463.1/KAJ8621751.1/KAJ8636817.1/KAJ8646712.1	22
S10_vs_S1	Down	GO	MF	GO:0015146	pentose transmembrane transporter activity	7/1093	18/12604	0.000489453	0.00722588	0.0062368	KAJ8615735.1/KAJ8645758.1/KAJ8637619.1/KAJ8645761.1/KAJ8615752.1/KAJ8615750.1/KAJ8615737.1	7
S10_vs_S1	Down	GO	MF	GO:0008574	plus-end-directed microtubule motor activity	8/1093	25/12604	0.000882547	0.0120758	0.0104229	KAJ8646210.1/KAJ8640473.1/KAJ8639862.1/KAJ8645485.1/KAJ8624725.1/KAJ8632434.1/KAJ8623006.1/KAJ8639228.1	8
S10_vs_S1	Down	GO	MF	GO:0031491	nucleosome binding	8/1093	25/12604	0.000882547	0.0120758	0.0104229	KAJ8620862.1/KAJ8642300.1/KAJ8650266.1/KAJ8618410.1/KAJ8632459.1/KAJ8634613.1/KAJ8631621.1/KAJ8646472.1	8
S10_vs_S1	Down	GO	MF	GO:0050502	cis-zeatin O-beta-D-glucosyltransferase activity	8/1093	25/12604	0.000882547	0.0120758	0.0104229	KAJ8619130.1/KAJ8630475.1/KAJ8632792.1/KAJ8627164.1/KAJ8627166.1/KAJ8632790.1/KAJ8632549.1/KAJ8637226.1	8
S10_vs_S1	Down	GO	MF	GO:0005354	galactose transmembrane transporter activity	7/1093	20/12604	0.00102171	0.0136471	0.0117791	KAJ8615735.1/KAJ8645758.1/KAJ8637619.1/KAJ8645761.1/KAJ8615752.1/KAJ8615750.1/KAJ8615737.1	7
S10_vs_S1	Down	GO	MF	GO:0031490	chromatin DNA binding	10/1093	38/12604	0.0011467	0.0149605	0.0129127	KAJ8620862.1/KAJ8616181.1/KAJ8642300.1/KAJ8650266.1/KAJ8618410.1/KAJ8632459.1/KAJ8650755.1/KAJ8634613.1/KAJ8631621.1/KAJ8646472.1	10
S10_vs_S1	Down	GO	MF	GO:0050403	trans-zeatin O-beta-D-glucosyltransferase activity	8/1093	26/12604	0.00117898	0.015032	0.0129745	KAJ8619130.1/KAJ8630475.1/KAJ8632792.1/KAJ8627164.1/KAJ8627166.1/KAJ8632790.1/KAJ8632549.1/KAJ8637226.1	8
S10_vs_S1	Down	GO	MF	GO:0015294	solute:monoatomic cation symporter activity	14/1093	66/12604	0.00133627	0.0165837	0.0143137	KAJ8615735.1/KAJ8647215.1/KAJ8631419.1/KAJ8645758.1/KAJ8637619.1/KAJ8645761.1/KAJ8615752.1/KAJ8625698.1/KAJ8615750.1/KAJ8640488.1/KAJ8617970.1/KAJ8650717.1/KAJ8615737.1/KAJ8640053.1	14
S10_vs_S1	Down	GO	MF	GO:0033612	receptor serine/threonine kinase binding	13/1093	59/12604	0.0013598	0.0165837	0.0143137	KAJ8634818.1/KAJ8634382.1/KAJ8645471.1/KAJ8621335.1/KAJ8639467.1/KAJ8647423.1/KAJ8642670.1/KAJ8638944.1/KAJ8644851.1/KAJ8625765.1/KAJ8622575.1/KAJ8625302.1/KAJ8619588.1	13
S10_vs_S1	Down	GO	MF	GO:0016757	glycosyltransferase activity	61/1093	479/12604	0.00142456	0.0168185	0.0145164	KAJ8634649.1/KAJ8616246.1/KAJ8650260.1/KAJ8634650.1/KAJ8617234.1/KAJ8625978.1/KAJ8625678.1/KAJ8621571.1/KAJ8625679.1/KAJ8626199.1/KAJ8619130.1/KAJ8630475.1/KAJ8632792.1/KAJ8631083.1/KAJ8615920.1/KAJ8626192.1/KAJ8646154.1/KAJ8616741.1/KAJ8619236.1/KAJ8648061.1/KAJ8631220.1/KAJ8630433.1/KAJ8647457.1/KAJ8622936.1/KAJ8627830.1/KAJ8629851.1/KAJ8621574.1/KAJ8634356.1/KAJ8625977.1/KAJ8625168.1/KAJ861652…	61
S10_vs_S1	Down	GO	MF	GO:0004567	beta-mannosidase activity	5/1093	11/12604	0.00143902	0.0168185	0.0145164	KAJ8641877.1/KAJ8623128.1/KAJ8631061.1/KAJ8647808.1/KAJ8619286.1	5
S10_vs_S1	Down	GO	MF	GO:0010329	auxin efflux transmembrane transporter activity	9/1093	33/12604	0.00152913	0.0174716	0.0150801	KAJ8648666.1/KAJ8625817.1/KAJ8646699.1/KAJ8646387.1/KAJ8623580.1/KAJ8647030.1/KAJ8623018.1/KAJ8632463.1/KAJ8650270.1	9
S10_vs_S1	Down	GO	MF	GO:0015293	symporter activity	14/1093	67/12604	0.00155718	0.0174716	0.0150801	KAJ8615735.1/KAJ8647215.1/KAJ8631419.1/KAJ8645758.1/KAJ8637619.1/KAJ8645761.1/KAJ8615752.1/KAJ8625698.1/KAJ8615750.1/KAJ8640488.1/KAJ8617970.1/KAJ8650717.1/KAJ8615737.1/KAJ8640053.1	14
S10_vs_S1	Down	GO	MF	GO:0080161	auxin transmembrane transporter activity	9/1093	34/12604	0.00192206	0.0211427	0.0182487	KAJ8648666.1/KAJ8625817.1/KAJ8646699.1/KAJ8646387.1/KAJ8623580.1/KAJ8647030.1/KAJ8623018.1/KAJ8632463.1/KAJ8650270.1	9
S10_vs_S1	Down	GO	MF	GO:0015020	glucuronosyltransferase activity	10/1093	41/12604	0.00214234	0.0231125	0.0199489	KAJ8619130.1/KAJ8630475.1/KAJ8632792.1/KAJ8648061.1/KAJ8625168.1/KAJ8632790.1/KAJ8632549.1/KAJ8648063.1/KAJ8637226.1/KAJ8648060.1	10
S10_vs_S1	Down	GO	MF	GO:0001653	peptide receptor activity	6/1093	17/12604	0.00224867	0.023802	0.020544	KAJ8646102.1/KAJ8634664.1/KAJ8625589.1/KAJ8615953.1/KAJ8645468.1/KAJ8618469.1	6
S10_vs_S1	Down	GO	MF	GO:0010279	indole-3-acetic acid amido synthetase activity	5/1093	12/12604	0.00229174	0.0238086	0.0205497	KAJ8630843.1/KAJ8638394.1/KAJ8645970.1/KAJ8629024.1/KAJ8638396.1	5
S10_vs_S1	Down	GO	MF	GO:0008092	cytoskeletal protein binding	42/1093	310/12604	0.0024318	0.0248043	0.0214091	KAJ8642570.1/KAJ8616826.1/KAJ8634410.1/KAJ8647302.1/KAJ8615917.1/KAJ8640677.1/KAJ8618682.1/KAJ8648480.1/KAJ8618591.1/KAJ8623305.1/KAJ8646401.1/KAJ8648420.1/KAJ8638460.1/KAJ8649943.1/KAJ8619568.1/KAJ8645359.1/KAJ8631489.1/KAJ8647949.1/KAJ8618112.1/KAJ8646833.1/KAJ8633831.1/KAJ8635486.1/KAJ8650866.1/KAJ8616607.1/KAJ8617386.1/KAJ8641684.1/KAJ8632702.1/KAJ8641716.1/KAJ8619682.1/KAJ8625765.1/KAJ865037…	42
S10_vs_S1	Down	GO	MF	GO:0015631	tubulin binding	23/1093	143/12604	0.0027448	0.027497	0.0237332	KAJ8616826.1/KAJ8640677.1/KAJ8648480.1/KAJ8623305.1/KAJ8646401.1/KAJ8648420.1/KAJ8638460.1/KAJ8649943.1/KAJ8619568.1/KAJ8645359.1/KAJ8631489.1/KAJ8647949.1/KAJ8618112.1/KAJ8650866.1/KAJ8616607.1/KAJ8617386.1/KAJ8625765.1/KAJ8648682.1/KAJ8639228.1/KAJ8619463.1/KAJ8621751.1/KAJ8636817.1/KAJ8646712.1	23
S10_vs_S1	Down	GO	MF	GO:0003779	actin binding	19/1093	113/12604	0.00374402	0.0366032	0.031593	KAJ8642570.1/KAJ8634410.1/KAJ8647302.1/KAJ8615917.1/KAJ8618591.1/KAJ8623305.1/KAJ8646833.1/KAJ8635486.1/KAJ8641684.1/KAJ8632702.1/KAJ8641716.1/KAJ8619682.1/KAJ8650377.1/KAJ8646840.1/KAJ8646839.1/KAJ8621200.1/KAJ8629002.1/KAJ8619463.1/KAJ8640499.1	19
S10_vs_S1	Down	GO	MF	GO:0016835	carbon-oxygen lyase activity	19/1093	114/12604	0.00413758	0.0366032	0.031593	KAJ8622301.1/KAJ8622304.1/KAJ8622278.1/KAJ8622295.1/KAJ8640149.1/KAJ8622307.1/KAJ8622312.1/KAJ8627778.1/KAJ8622316.1/KAJ8622300.1/KAJ8622292.1/KAJ8622306.1/KAJ8622294.1/KAJ8644711.1/KAJ8622313.1/KAJ8622303.1/KAJ8622310.1/KAJ8622291.1/KAJ8639926.1	19
S10_vs_S1	Down	GO	MF	GO:0034002	(R)-limonene synthase activity	6/1093	19/12604	0.00424102	0.0366032	0.031593	KAJ8622300.1/KAJ8622306.1/KAJ8622294.1/KAJ8622303.1/KAJ8622310.1/KAJ8622291.1	6
S10_vs_S1	Down	GO	MF	GO:0034768	(E)-beta-ocimene synthase activity	6/1093	19/12604	0.00424102	0.0366032	0.031593	KAJ8622300.1/KAJ8622306.1/KAJ8622294.1/KAJ8622303.1/KAJ8622310.1/KAJ8622291.1	6
S10_vs_S1	Down	GO	MF	GO:0050550	pinene synthase activity	6/1093	19/12604	0.00424102	0.0366032	0.031593	KAJ8622300.1/KAJ8622306.1/KAJ8622294.1/KAJ8622303.1/KAJ8622310.1/KAJ8622291.1	6
S10_vs_S1	Down	GO	MF	GO:0050551	myrcene synthase activity	6/1093	19/12604	0.00424102	0.0366032	0.031593	KAJ8622300.1/KAJ8622306.1/KAJ8622294.1/KAJ8622303.1/KAJ8622310.1/KAJ8622291.1	6
S10_vs_S1	Down	GO	MF	GO:0050552	(4S)-limonene synthase activity	6/1093	19/12604	0.00424102	0.0366032	0.031593	KAJ8622300.1/KAJ8622306.1/KAJ8622294.1/KAJ8622303.1/KAJ8622310.1/KAJ8622291.1	6
S10_vs_S1	Down	GO	MF	GO:0052578	alpha-farnesene synthase activity	6/1093	19/12604	0.00424102	0.0366032	0.031593	KAJ8622300.1/KAJ8622306.1/KAJ8622294.1/KAJ8622303.1/KAJ8622310.1/KAJ8622291.1	6
S10_vs_S1	Down	GO	MF	GO:0080015	sabinene synthase activity	6/1093	19/12604	0.00424102	0.0366032	0.031593	KAJ8622300.1/KAJ8622306.1/KAJ8622294.1/KAJ8622303.1/KAJ8622310.1/KAJ8622291.1	6
S10_vs_S1	Down	GO	MF	GO:0016705	oxidoreductase activity, acting on paired donors, with incorporation or reduction of molecular oxygen	35/1093	255/12604	0.004345	0.0369325	0.0318772	KAJ8648425.1/KAJ8619862.1/KAJ8615522.1/KAJ8615521.1/KAJ8615519.1/KAJ8629274.1/KAJ8615524.1/KAJ8624364.1/KAJ8633660.1/KAJ8645046.1/KAJ8625462.1/KAJ8619860.1/KAJ8641680.1/KAJ8648715.1/KAJ8635378.1/KAJ8618974.1/KAJ8650931.1/KAJ8631558.1/KAJ8641265.1/KAJ8635371.1/KAJ8650987.1/KAJ8651035.1/KAJ8650985.1/KAJ8635373.1/KAJ8624424.1/KAJ8650079.1/KAJ8647971.1/KAJ8644675.1/KAJ8635372.1/KAJ8628754.1/KAJ864662…	35
S10_vs_S1	Down	GO	MF	GO:0016759	cellulose synthase activity	10/1093	45/12604	0.00444047	0.0371806	0.0320914	KAJ8631220.1/KAJ8627830.1/KAJ8629851.1/KAJ8616526.1/KAJ8642049.1/KAJ8634774.1/KAJ8629833.1/KAJ8616214.1/KAJ8629860.1/KAJ8642047.1	10
S10_vs_S1	Down	GO	MF	GO:0015078	proton transmembrane transporter activity	19/1093	117/12604	0.00552842	0.0456095	0.0393665	KAJ8647524.1/KAJ8615735.1/KAJ8647215.1/KAJ8631419.1/KAJ8630141.1/KAJ8645758.1/KAJ8637619.1/KAJ8645761.1/KAJ8615752.1/KAJ8625698.1/KAJ8615750.1/KAJ8640488.1/KAJ8617970.1/KAJ8650717.1/KAJ8627238.1/KAJ8628857.1/KAJ8622606.1/KAJ8615737.1/KAJ8640053.1	19
S10_vs_S1	Down	KEGG	KEGG	5322	Systemic lupus erythematosus	26/795	63/10044	3.26555e-13	9.9926e-11	9.65917e-11	KAJ8638837.1/KAJ8620862.1/KAJ8616409.1/KAJ8638058.1/KAJ8636878.1/KAJ8633987.1/KAJ8642300.1/KAJ8643554.1/KAJ8622796.1/KAJ8627159.1/KAJ8650266.1/KAJ8619725.1/KAJ8618410.1/KAJ8640879.1/KAJ8629338.1/KAJ8617807.1/KAJ8638057.1/KAJ8632459.1/KAJ8631682.1/KAJ8620793.1/KAJ8634613.1/KAJ8631621.1/KAJ8646472.1/KAJ8617947.1/KAJ8620800.1/KAJ8646072.1	26
S10_vs_S1	Down	KEGG	KEGG	940	Phenylpropanoid biosynthesis	62/795	307/10044	3.16094e-12	4.83624e-10	4.67486e-10	KAJ8633508.1/KAJ8645032.1/KAJ8645035.1/KAJ8650805.1/KAJ8617773.1/KAJ8633505.1/KAJ8645034.1/KAJ8638330.1/KAJ8645033.1/KAJ8645025.1/KAJ8645021.1/KAJ8645016.1/KAJ8639260.1/KAJ8634805.1/KAJ8617258.1/KAJ8648715.1/KAJ8645024.1/KAJ8645023.1/KAJ8622147.1/KAJ8633500.1/KAJ8646070.1/KAJ8617325.1/KAJ8650300.1/KAJ8641877.1/KAJ8622148.1/KAJ8650818.1/KAJ8633883.1/KAJ8650811.1/KAJ8643170.1/KAJ8631061.1/KAJ862596…	62
S10_vs_S1	Down	KEGG	KEGG	941	Flavonoid biosynthesis	29/795	87/10044	8.31463e-12	8.48093e-10	8.19794e-10	KAJ8645032.1/KAJ8645035.1/KAJ8645034.1/KAJ8645033.1/KAJ8645025.1/KAJ8645021.1/KAJ8640320.1/KAJ8645016.1/KAJ8648715.1/KAJ8645024.1/KAJ8645023.1/KAJ8617325.1/KAJ8650931.1/KAJ8626960.1/KAJ8625195.1/KAJ8643170.1/KAJ8631558.1/KAJ8645031.1/KAJ8639088.1/KAJ8649799.1/KAJ8650987.1/KAJ8647971.1/KAJ8637442.1/KAJ8645015.1/KAJ8621369.1/KAJ8645018.1/KAJ8637447.1/KAJ8638520.1/KAJ8637279.1	29
S10_vs_S1	Down	KEGG	KEGG	902	Monoterpenoid biosynthesis	18/795	59/10044	3.5677e-07	2.50954e-05	2.42581e-05	KAJ8622301.1/KAJ8622304.1/KAJ8622295.1/KAJ8622307.1/KAJ8622312.1/KAJ8622316.1/KAJ8622300.1/KAJ8622292.1/KAJ8637484.1/KAJ8637482.1/KAJ8637480.1/KAJ8622306.1/KAJ8622294.1/KAJ8622313.1/KAJ8622303.1/KAJ8622310.1/KAJ8637479.1/KAJ8622291.1	18
S10_vs_S1	Down	KEGG	KEGG	5034	Alcoholism	28/795	127/10044	4.89459e-07	2.50954e-05	2.42581e-05	KAJ8623226.1/KAJ8623613.1/KAJ8638837.1/KAJ8620862.1/KAJ8616409.1/KAJ8638058.1/KAJ8636878.1/KAJ8633987.1/KAJ8642300.1/KAJ8643554.1/KAJ8622796.1/KAJ8627159.1/KAJ8650266.1/KAJ8619725.1/KAJ8618410.1/KAJ8640879.1/KAJ8629338.1/KAJ8617807.1/KAJ8638057.1/KAJ8632459.1/KAJ8631682.1/KAJ8620793.1/KAJ8634613.1/KAJ8631621.1/KAJ8646472.1/KAJ8617947.1/KAJ8620800.1/KAJ8642153.1	28
S10_vs_S1	Down	KEGG	KEGG	945	Stilbenoid, diarylheptanoid and gingerol biosynthesis	23/795	92/10044	4.92067e-07	2.50954e-05	2.42581e-05	KAJ8645032.1/KAJ8645035.1/KAJ8645034.1/KAJ8645033.1/KAJ8645025.1/KAJ8645021.1/KAJ8645016.1/KAJ8629174.1/KAJ8648715.1/KAJ8645024.1/KAJ8645023.1/KAJ8617325.1/KAJ8643170.1/KAJ8645031.1/KAJ8619409.1/KAJ8637442.1/KAJ8619410.1/KAJ8645015.1/KAJ8619417.1/KAJ8621369.1/KAJ8645018.1/KAJ8637447.1/KAJ8638520.1	23
S10_vs_S1	Down	KEGG	KEGG	196	Photosynthesis - antenna proteins	10/795	23/10044	4.0297e-06	0.000176156	0.000170278	KAJ8616724.1/KAJ8630781.1/KAJ8630624.1/KAJ8639005.1/KAJ8629099.1/KAJ8616722.1/KAJ8616720.1/KAJ8615992.1/KAJ8647508.1/KAJ8616721.1	10
S10_vs_S1	Down	KEGG	KEGG	909	Sesquiterpenoid and triterpenoid biosynthesis	17/795	69/10044	1.86358e-05	0.000712821	0.000689036	KAJ8625142.1/KAJ8625144.1/KAJ8622301.1/KAJ8625141.1/KAJ8622304.1/KAJ8625137.1/KAJ8622278.1/KAJ8619436.1/KAJ8622295.1/KAJ8622307.1/KAJ8622312.1/KAJ8622316.1/KAJ8622292.1/KAJ8622217.1/KAJ8619438.1/KAJ8621930.1/KAJ8622313.1	17
S10_vs_S1	Down	KEGG	KEGG	4075	Plant hormone signal transduction	53/795	378/10044	2.72188e-05	0.000925439	0.000894559	KAJ8621816.1/KAJ8640829.1/KAJ8636490.1/KAJ8623563.1/KAJ8640629.1/KAJ8650418.1/KAJ8621207.1/KAJ8631533.1/KAJ8627346.1/KAJ8616814.1/KAJ8637831.1/KAJ8641075.1/KAJ8625516.1/KAJ8628746.1/KAJ8634832.1/KAJ8631535.1/KAJ8619006.1/KAJ8627107.1/KAJ8648195.1/KAJ8648216.1/KAJ8647105.1/KAJ8616405.1/KAJ8631780.1/KAJ8650415.1/KAJ8631580.1/KAJ8618163.1/KAJ8644884.1/KAJ8638649.1/KAJ8624697.1/KAJ8633193.1/KAJ863221…	53
S10_vs_S1	Down	KEGG	KEGG	130	Ubiquinone and other terpenoid-quinone biosynthesis	12/795	52/10044	0.000596091	0.0182404	0.0176317	KAJ8630009.1/KAJ8621498.1/KAJ8628659.1/KAJ8627297.1/KAJ8633883.1/KAJ8622335.1/KAJ8622334.1/KAJ8631958.1/KAJ8650538.1/KAJ8617145.1/KAJ8617147.1/KAJ8621369.1	12
S10_vs_S1	Down	KEGG	KEGG	73	Cutin, suberine and wax biosynthesis	11/795	49/10044	0.00127475	0.0331994	0.0320916	KAJ8646761.1/KAJ8633028.1/KAJ8621444.1/KAJ8646192.1/KAJ8646043.1/KAJ8618555.1/KAJ8642729.1/KAJ8648995.1/KAJ8641489.1/KAJ8624424.1/KAJ8623834.1	11
S10_vs_S1	Down	KEGG	KEGG	5130	Pathogenic Escherichia coli infection	10/795	42/10044	0.00130194	0.0331994	0.0320916	KAJ8648679.1/KAJ8647979.1/KAJ8642864.1/KAJ8624687.1/KAJ8635467.1/KAJ8640788.1/KAJ8638221.1/KAJ8624347.1/KAJ8647029.1/KAJ8629160.1	10
S10_vs_S1	Down	KEGG	KEGG	4540	Gap junction	9/795	37/10044	0.00192011	0.0451964	0.0436883	KAJ8648679.1/KAJ8647979.1/KAJ8642864.1/KAJ8624687.1/KAJ8635467.1/KAJ8640788.1/KAJ8638221.1/KAJ8624347.1/KAJ8647029.1	9
S10_vs_S1	Up	GO	BP	GO:0010200	response to chitin	42/841	161/14376	7.6173e-17	1.56764e-13	1.4545e-13	KAJ8638467.1/KAJ8620879.1/KAJ8650847.1/KAJ8639027.1/KAJ8617476.1/KAJ8637823.1/KAJ8635166.1/KAJ8649426.1/KAJ8646807.1/KAJ8643633.1/KAJ8647678.1/KAJ8642320.1/KAJ8647404.1/KAJ8621425.1/KAJ8615344.1/KAJ8616755.1/KAJ8628989.1/KAJ8638466.1/KAJ8641796.1/KAJ8645012.1/KAJ8631672.1/KAJ8649421.1/KAJ8620806.1/KAJ8625637.1/KAJ8621595.1/KAJ8626094.1/KAJ8626887.1/KAJ8643683.1/KAJ8630742.1/KAJ8636957.1/KAJ864341…	42
S10_vs_S1	Up	GO	BP	GO:0009409	response to cold	62/841	442/14376	1.03174e-10	1.06166e-07	9.85044e-08	KAJ8626037.1/KAJ8618911.1/KAJ8646927.1/KAJ8633879.1/KAJ8650847.1/KAJ8638492.1/KAJ8617013.1/KAJ8620906.1/KAJ8639332.1/KAJ8626781.1/KAJ8626784.1/KAJ8651033.1/KAJ8626787.1/KAJ8631960.1/KAJ8633906.1/KAJ8626470.1/KAJ8623256.1/KAJ8636468.1/KAJ8633094.1/KAJ8651177.1/KAJ8647011.1/KAJ8645827.1/KAJ8623116.1/KAJ8647678.1/KAJ8620541.1/KAJ8623618.1/KAJ8634567.1/KAJ8616284.1/KAJ8620428.1/KAJ8615585.1/KAJ863456…	62
S10_vs_S1	Up	GO	BP	GO:0042742	defense response to bacterium	65/841	490/14376	3.9556e-10	2.71354e-07	2.5177e-07	KAJ8647890.1/KAJ8638467.1/KAJ8643644.1/KAJ8621251.1/KAJ8620879.1/KAJ8620878.1/KAJ8638388.1/KAJ8648477.1/KAJ8641775.1/KAJ8627620.1/KAJ8639494.1/KAJ8647207.1/KAJ8650847.1/KAJ8620906.1/KAJ8648727.1/KAJ8617476.1/KAJ8623307.1/KAJ8626781.1/KAJ8639166.1/KAJ8626784.1/KAJ8621522.1/KAJ8646966.1/KAJ8646717.1/KAJ8636692.1/KAJ8648983.1/KAJ8635166.1/KAJ8649426.1/KAJ8643898.1/KAJ8626787.1/KAJ8618008.1/KAJ861668…	65
S10_vs_S1	Up	GO	BP	GO:0010243	response to organonitrogen compound	51/841	359/14376	3.19375e-09	1.64318e-06	1.52459e-06	KAJ8638467.1/KAJ8617168.1/KAJ8620879.1/KAJ8618911.1/KAJ8647207.1/KAJ8650847.1/KAJ8639027.1/KAJ8617476.1/KAJ8639166.1/KAJ8648398.1/KAJ8637823.1/KAJ8635166.1/KAJ8649426.1/KAJ8637346.1/KAJ8646807.1/KAJ8639167.1/KAJ8643633.1/KAJ8647678.1/KAJ8642320.1/KAJ8647404.1/KAJ8621425.1/KAJ8615344.1/KAJ8616755.1/KAJ8628989.1/KAJ8638466.1/KAJ8641796.1/KAJ8645012.1/KAJ8631672.1/KAJ8649421.1/KAJ8620806.1/KAJ862563…	51
S10_vs_S1	Up	GO	BP	GO:0009620	response to fungus	52/841	381/14376	9.03083e-09	3.71709e-06	3.44883e-06	KAJ8618118.1/KAJ8642260.1/KAJ8638467.1/KAJ8623970.1/KAJ8626622.1/KAJ8643180.1/KAJ8650469.1/KAJ8631562.1/KAJ8627620.1/KAJ8647207.1/KAJ8650847.1/KAJ8640117.1/KAJ8615474.1/KAJ8625687.1/KAJ8618794.1/KAJ8620906.1/KAJ8625524.1/KAJ8617476.1/KAJ8645494.1/KAJ8623307.1/KAJ8647811.1/KAJ8626781.1/KAJ8626784.1/KAJ8646969.1/KAJ8635166.1/KAJ8643898.1/KAJ8626787.1/KAJ8625688.1/KAJ8616686.1/KAJ8632957.1/KAJ863964…	52
S10_vs_S1	Up	GO	BP	GO:0031347	regulation of defense response	47/841	331/14376	1.35861e-08	4.66004e-06	4.32372e-06	KAJ8644673.1/KAJ8642260.1/KAJ8638467.1/KAJ8620879.1/KAJ8620878.1/KAJ8631562.1/KAJ8618911.1/KAJ8631909.1/KAJ8647207.1/KAJ8644228.1/KAJ8618886.1/KAJ8637694.1/KAJ8617476.1/KAJ8623307.1/KAJ8626781.1/KAJ8626784.1/KAJ8621522.1/KAJ8648983.1/KAJ8637273.1/KAJ8618885.1/KAJ8649426.1/KAJ8626787.1/KAJ8641731.1/KAJ8649966.1/KAJ8618993.1/KAJ8621297.1/KAJ8615938.1/KAJ8615944.1/KAJ8615941.1/KAJ8647662.1/KAJ864942…	47
S10_vs_S1	Up	GO	BP	GO:0010411	xyloglucan metabolic process	11/841	24/14376	3.1809e-08	9.35186e-06	8.67693e-06	KAJ8640632.1/KAJ8636718.1/KAJ8626506.1/KAJ8634567.1/KAJ8634565.1/KAJ8634569.1/KAJ8634557.1/KAJ8634558.1/KAJ8634559.1/KAJ8634564.1/KAJ8634562.1	11
S10_vs_S1	Up	GO	BP	GO:0071229	cellular response to acid chemical	49/841	383/14376	1.88378e-07	4.79889e-05	4.45255e-05	KAJ8642260.1/KAJ8625629.1/KAJ8638467.1/KAJ8645073.1/KAJ8617168.1/KAJ8645160.1/KAJ8641847.1/KAJ8632090.1/KAJ8631562.1/KAJ8647207.1/KAJ8647648.1/KAJ8650313.1/KAJ8640904.1/KAJ8626781.1/KAJ8630468.1/KAJ8626784.1/KAJ8620652.1/KAJ8636528.1/KAJ8644488.1/KAJ8643898.1/KAJ8626787.1/KAJ8646453.1/KAJ8638835.1/KAJ8645827.1/KAJ8636718.1/KAJ8647404.1/KAJ8621708.1/KAJ8638008.1/KAJ8616284.1/KAJ8621297.1/KAJ861838…	49
S10_vs_S1	Up	GO	BP	GO:0009611	response to wounding	44/841	328/14376	2.09864e-07	4.79889e-05	4.45255e-05	KAJ8638467.1/KAJ8645428.1/KAJ8643180.1/KAJ8618911.1/KAJ8647207.1/KAJ8625687.1/KAJ8618794.1/KAJ8637694.1/KAJ8617476.1/KAJ8639166.1/KAJ8620573.1/KAJ8646969.1/KAJ8639072.1/KAJ8639623.1/KAJ8625688.1/KAJ8633094.1/KAJ8642663.1/KAJ8639167.1/KAJ8621790.1/KAJ8645827.1/KAJ8621297.1/KAJ8638823.1/KAJ8635167.1/KAJ8615585.1/KAJ8633971.1/KAJ8625416.1/KAJ8615853.1/KAJ8622751.1/KAJ8628089.1/KAJ8628446.1/KAJ861893…	44
S10_vs_S1	Up	GO	BP	GO:0009414	response to water deprivation	48/841	392/14376	9.21453e-07	0.000189635	0.000175949	KAJ8619429.1/KAJ8641847.1/KAJ8625181.1/KAJ8646927.1/KAJ8620538.1/KAJ8650847.1/KAJ8621313.1/KAJ8640117.1/KAJ8617013.1/KAJ8620906.1/KAJ8650313.1/KAJ8626169.1/KAJ8633796.1/KAJ8620573.1/KAJ8626060.1/KAJ8651033.1/KAJ8623301.1/KAJ8635166.1/KAJ8616842.1/KAJ8626470.1/KAJ8636354.1/KAJ8647011.1/KAJ8627063.1/KAJ8623116.1/KAJ8647678.1/KAJ8647404.1/KAJ8616284.1/KAJ8620897.1/KAJ8617813.1/KAJ8623252.1/KAJ864766…	48
S10_vs_S1	Up	GO	BP	GO:0009415	response to water	48/841	394/14376	1.06796e-06	0.000199806	0.000185386	KAJ8619429.1/KAJ8641847.1/KAJ8625181.1/KAJ8646927.1/KAJ8620538.1/KAJ8650847.1/KAJ8621313.1/KAJ8640117.1/KAJ8617013.1/KAJ8620906.1/KAJ8650313.1/KAJ8626169.1/KAJ8633796.1/KAJ8620573.1/KAJ8626060.1/KAJ8651033.1/KAJ8623301.1/KAJ8635166.1/KAJ8616842.1/KAJ8626470.1/KAJ8636354.1/KAJ8647011.1/KAJ8627063.1/KAJ8623116.1/KAJ8647678.1/KAJ8647404.1/KAJ8616284.1/KAJ8620897.1/KAJ8617813.1/KAJ8623252.1/KAJ864766…	48
S10_vs_S1	Up	GO	BP	GO:0050776	regulation of immune response	30/841	199/14376	1.64475e-06	0.000282074	0.000261717	KAJ8638467.1/KAJ8620879.1/KAJ8620878.1/KAJ8627620.1/KAJ8647207.1/KAJ8644228.1/KAJ8618886.1/KAJ8634032.1/KAJ8623307.1/KAJ8626781.1/KAJ8626784.1/KAJ8621522.1/KAJ8646966.1/KAJ8648983.1/KAJ8637273.1/KAJ8618885.1/KAJ8626787.1/KAJ8641731.1/KAJ8649966.1/KAJ8618993.1/KAJ8643439.1/KAJ8621322.1/KAJ8618936.1/KAJ8630505.1/KAJ8628759.1/KAJ8638382.1/KAJ8630742.1/KAJ8647793.1/KAJ8648346.1/KAJ8649986.1	30
S10_vs_S1	Up	GO	BP	GO:0009753	response to jasmonic acid	37/841	285/14376	4.2408e-06	0.000671351	0.000622899	KAJ8647207.1/KAJ8647648.1/KAJ8640117.1/KAJ8618886.1/KAJ8625687.1/KAJ8626781.1/KAJ8639166.1/KAJ8626784.1/KAJ8646969.1/KAJ8635166.1/KAJ8618885.1/KAJ8643898.1/KAJ8626787.1/KAJ8625688.1/KAJ8647011.1/KAJ8638835.1/KAJ8639167.1/KAJ8645827.1/KAJ8636252.1/KAJ8621297.1/KAJ8638823.1/KAJ8615585.1/KAJ8618403.1/KAJ8628446.1/KAJ8618936.1/KAJ8628759.1/KAJ8630742.1/KAJ8647793.1/KAJ8634434.1/KAJ8626121.1/KAJ862143…	37
S10_vs_S1	Up	GO	BP	GO:0002682	regulation of immune system process	32/841	237/14376	8.28053e-06	0.00121724	0.00112939	KAJ8644673.1/KAJ8638467.1/KAJ8620879.1/KAJ8620878.1/KAJ8627620.1/KAJ8647207.1/KAJ8644228.1/KAJ8618886.1/KAJ8634032.1/KAJ8623307.1/KAJ8626781.1/KAJ8626784.1/KAJ8621522.1/KAJ8646966.1/KAJ8648983.1/KAJ8637273.1/KAJ8618885.1/KAJ8626787.1/KAJ8641731.1/KAJ8649966.1/KAJ8618993.1/KAJ8633971.1/KAJ8643439.1/KAJ8621322.1/KAJ8618936.1/KAJ8630505.1/KAJ8628759.1/KAJ8638382.1/KAJ8630742.1/KAJ8647793.1/KAJ864834…	32
S10_vs_S1	Up	GO	BP	GO:0045088	regulation of innate immune response	25/841	165/14376	1.08963e-05	0.00149497	0.00138708	KAJ8638467.1/KAJ8620879.1/KAJ8620878.1/KAJ8647207.1/KAJ8644228.1/KAJ8618886.1/KAJ8623307.1/KAJ8626781.1/KAJ8626784.1/KAJ8621522.1/KAJ8648983.1/KAJ8637273.1/KAJ8618885.1/KAJ8626787.1/KAJ8641731.1/KAJ8649966.1/KAJ8618993.1/KAJ8643439.1/KAJ8618936.1/KAJ8630505.1/KAJ8628759.1/KAJ8638382.1/KAJ8630742.1/KAJ8647793.1/KAJ8649986.1	25
S10_vs_S1	Up	GO	BP	GO:0009828	plant-type cell wall loosening	9/841	27/14376	1.38418e-05	0.0017804	0.00165191	KAJ8625931.1/KAJ8634567.1/KAJ8634565.1/KAJ8634569.1/KAJ8634557.1/KAJ8634558.1/KAJ8634559.1/KAJ8634564.1/KAJ8634562.1	9
S10_vs_S1	Up	GO	BP	GO:0009723	response to ethylene	29/841	211/14376	1.54447e-05	0.00184234	0.00170938	KAJ8631909.1/KAJ8631225.1/KAJ8625687.1/KAJ8645596.1/KAJ8639332.1/KAJ8647811.1/KAJ8626781.1/KAJ8626784.1/KAJ8635166.1/KAJ8626787.1/KAJ8646453.1/KAJ8625688.1/KAJ8647011.1/KAJ8632957.1/KAJ8636252.1/KAJ8618403.1/KAJ8635291.1/KAJ8628446.1/KAJ8617513.1/KAJ8626094.1/KAJ8634841.1/KAJ8630742.1/KAJ8650179.1/KAJ8620457.1/KAJ8636098.1/KAJ8625945.1/KAJ8651020.1/KAJ8649986.1/KAJ8641589.1	29
S10_vs_S1	Up	GO	BP	GO:0009738	abscisic acid-activated signaling pathway	19/841	109/14376	1.65633e-05	0.00184234	0.00170938	KAJ8642260.1/KAJ8625629.1/KAJ8645073.1/KAJ8645160.1/KAJ8632090.1/KAJ8631562.1/KAJ8647648.1/KAJ8640904.1/KAJ8645827.1/KAJ8621708.1/KAJ8638008.1/KAJ8616284.1/KAJ8618385.1/KAJ8615585.1/KAJ8625184.1/KAJ8634377.1/KAJ8646218.1/KAJ8634528.1/KAJ8647577.1	19
S10_vs_S1	Up	GO	BP	GO:0009755	hormone-mediated signaling pathway	51/841	473/14376	1.7009e-05	0.00184234	0.00170938	KAJ8642260.1/KAJ8625629.1/KAJ8645073.1/KAJ8645160.1/KAJ8632090.1/KAJ8631562.1/KAJ8631225.1/KAJ8647207.1/KAJ8647648.1/KAJ8645596.1/KAJ8640904.1/KAJ8637759.1/KAJ8626781.1/KAJ8626784.1/KAJ8620652.1/KAJ8632490.1/KAJ8636528.1/KAJ8639542.1/KAJ8644488.1/KAJ8643898.1/KAJ8626787.1/KAJ8646453.1/KAJ8638835.1/KAJ8645827.1/KAJ8621708.1/KAJ8638008.1/KAJ8616284.1/KAJ8621297.1/KAJ8618385.1/KAJ8615585.1/KAJ864728…	51
S10_vs_S1	Up	GO	BP	GO:0009827	plant-type cell wall modification	12/841	49/14376	1.83601e-05	0.00188925	0.0017529	KAJ8625931.1/KAJ8621390.1/KAJ8634567.1/KAJ8646280.1/KAJ8630425.1/KAJ8634565.1/KAJ8634569.1/KAJ8634557.1/KAJ8634558.1/KAJ8634559.1/KAJ8634564.1/KAJ8634562.1	12
S10_vs_S1	Up	GO	BP	GO:0010150	leaf senescence	22/841	143/14376	2.84625e-05	0.00278933	0.00258802	KAJ8644282.1/KAJ8637561.1/KAJ8641255.1/KAJ8633780.1/KAJ8645596.1/KAJ8626781.1/KAJ8626784.1/KAJ8649426.1/KAJ8626787.1/KAJ8618362.1/KAJ8616584.1/KAJ8623171.1/KAJ8634000.1/KAJ8635114.1/KAJ8633494.1/KAJ8626228.1/KAJ8649421.1/KAJ8625967.1/KAJ8621595.1/KAJ8630530.1/KAJ8615428.1/KAJ8618166.1	22
S10_vs_S1	Up	GO	BP	GO:0046677	response to antibiotic	46/841	423/14376	3.55003e-05	0.00332089	0.00308122	KAJ8638467.1/KAJ8631909.1/KAJ8639494.1/KAJ8625687.1/KAJ8617476.1/KAJ8639332.1/KAJ8626781.1/KAJ8639166.1/KAJ8626784.1/KAJ8621885.1/KAJ8636692.1/KAJ8646969.1/KAJ8635166.1/KAJ8649426.1/KAJ8626787.1/KAJ8646453.1/KAJ8625688.1/KAJ8616686.1/KAJ8647011.1/KAJ8638835.1/KAJ8639167.1/KAJ8645827.1/KAJ8633494.1/KAJ8630465.1/KAJ8636718.1/KAJ8636256.1/KAJ8626228.1/KAJ8638466.1/KAJ8615585.1/KAJ8620570.1/KAJ864501…	46
S10_vs_S1	Up	GO	BP	GO:0090693	plant organ senescence	22/841	149/14376	5.41603e-05	0.00484617	0.00449642	KAJ8644282.1/KAJ8637561.1/KAJ8641255.1/KAJ8633780.1/KAJ8645596.1/KAJ8626781.1/KAJ8626784.1/KAJ8649426.1/KAJ8626787.1/KAJ8618362.1/KAJ8616584.1/KAJ8623171.1/KAJ8634000.1/KAJ8635114.1/KAJ8633494.1/KAJ8626228.1/KAJ8649421.1/KAJ8625967.1/KAJ8621595.1/KAJ8630530.1/KAJ8615428.1/KAJ8618166.1	22
S10_vs_S1	Up	GO	BP	GO:0042542	response to hydrogen peroxide	18/841	111/14376	7.39309e-05	0.00608675	0.00564747	KAJ8639494.1/KAJ8639332.1/KAJ8626781.1/KAJ8626784.1/KAJ8621885.1/KAJ8649426.1/KAJ8626787.1/KAJ8616686.1/KAJ8645827.1/KAJ8636256.1/KAJ8638466.1/KAJ8615585.1/KAJ8645012.1/KAJ8649421.1/KAJ8633971.1/KAJ8623472.1/KAJ8621595.1/KAJ8623473.1	18
S10_vs_S1	Up	GO	BP	GO:0009741	response to brassinosteroid	19/841	121/14376	7.39401e-05	0.00608675	0.00564747	KAJ8631969.1/KAJ8647811.1/KAJ8637759.1/KAJ8635166.1/KAJ8632957.1/KAJ8631552.1/KAJ8620541.1/KAJ8634567.1/KAJ8631550.1/KAJ8634565.1/KAJ8643045.1/KAJ8634569.1/KAJ8642874.1/KAJ8638990.1/KAJ8634557.1/KAJ8634558.1/KAJ8634559.1/KAJ8634564.1/KAJ8634562.1	19
S10_vs_S1	Up	GO	BP	GO:0009864	induced systemic resistance, jasmonic acid mediated signaling pathway	7/841	20/14376	9.04679e-05	0.00716089	0.00664408	KAJ8647207.1/KAJ8626781.1/KAJ8626784.1/KAJ8626787.1/KAJ8630742.1/KAJ8647793.1/KAJ8649986.1	7
S10_vs_S1	Up	GO	BP	GO:0071215	cellular response to abscisic acid stimulus	20/841	135/14376	0.000111201	0.00840617	0.0077995	KAJ8642260.1/KAJ8625629.1/KAJ8645073.1/KAJ8645160.1/KAJ8641847.1/KAJ8632090.1/KAJ8631562.1/KAJ8647648.1/KAJ8640904.1/KAJ8645827.1/KAJ8621708.1/KAJ8638008.1/KAJ8616284.1/KAJ8618385.1/KAJ8615585.1/KAJ8625184.1/KAJ8634377.1/KAJ8646218.1/KAJ8634528.1/KAJ8647577.1	20
S10_vs_S1	Up	GO	BP	GO:0002218	activation of innate immune response	13/841	67/14376	0.00011437	0.00840617	0.0077995	KAJ8620879.1/KAJ8620878.1/KAJ8647207.1/KAJ8626781.1/KAJ8626784.1/KAJ8621522.1/KAJ8648983.1/KAJ8626787.1/KAJ8630505.1/KAJ8638382.1/KAJ8630742.1/KAJ8647793.1/KAJ8649986.1	13
S10_vs_S1	Up	GO	BP	GO:0009751	response to salicylic acid	31/841	260/14376	0.000127346	0.0088473	0.00820879	KAJ8638467.1/KAJ8631909.1/KAJ8625687.1/KAJ8617476.1/KAJ8639332.1/KAJ8639166.1/KAJ8636692.1/KAJ8635166.1/KAJ8649426.1/KAJ8646453.1/KAJ8625688.1/KAJ8647011.1/KAJ8638835.1/KAJ8639167.1/KAJ8645827.1/KAJ8633494.1/KAJ8636718.1/KAJ8626228.1/KAJ8615585.1/KAJ8620570.1/KAJ8649421.1/KAJ8618403.1/KAJ8635291.1/KAJ8621595.1/KAJ8618936.1/KAJ8628759.1/KAJ8647793.1/KAJ8634434.1/KAJ8648414.1/KAJ8626121.1/KAJ865102…	31
S10_vs_S1	Up	GO	BP	GO:0010271	regulation of chlorophyll catabolic process	5/841	10/14376	0.000133268	0.0088473	0.00820879	KAJ8644282.1/KAJ8646616.1/KAJ8618362.1/KAJ8634000.1/KAJ8635116.1	5
S10_vs_S1	Up	GO	BP	GO:1901404	regulation of tetrapyrrole catabolic process	5/841	10/14376	0.000133268	0.0088473	0.00820879	KAJ8644282.1/KAJ8646616.1/KAJ8618362.1/KAJ8634000.1/KAJ8635116.1	5
S10_vs_S1	Up	GO	BP	GO:0048584	positive regulation of response to stimulus	44/841	422/14376	0.000138932	0.00893504	0.0082902	KAJ8618840.1/KAJ8647888.1/KAJ8645073.1/KAJ8620879.1/KAJ8620878.1/KAJ8618911.1/KAJ8627620.1/KAJ8647207.1/KAJ8620906.1/KAJ8646915.1/KAJ8635111.1/KAJ8623307.1/KAJ8626781.1/KAJ8626784.1/KAJ8620652.1/KAJ8621522.1/KAJ8648983.1/KAJ8636528.1/KAJ8639072.1/KAJ8635166.1/KAJ8641792.1/KAJ8626787.1/KAJ8646453.1/KAJ8623256.1/KAJ8616686.1/KAJ8649966.1/KAJ8621708.1/KAJ8647662.1/KAJ8633971.1/KAJ8625416.1/KAJ864343…	44
S10_vs_S1	Up	GO	BP	GO:0010167	response to nitrate	8/841	29/14376	0.00018923	0.0118011	0.0109494	KAJ8633780.1/KAJ8626169.1/KAJ8630468.1/KAJ8639623.1/KAJ8645827.1/KAJ8615585.1/KAJ8620570.1/KAJ8625967.1	8
S10_vs_S1	Up	GO	BP	GO:0002253	activation of immune response	13/841	71/14376	0.000210946	0.0127685	0.011847	KAJ8620879.1/KAJ8620878.1/KAJ8647207.1/KAJ8626781.1/KAJ8626784.1/KAJ8621522.1/KAJ8648983.1/KAJ8626787.1/KAJ8630505.1/KAJ8638382.1/KAJ8630742.1/KAJ8647793.1/KAJ8649986.1	13
S10_vs_S1	Up	GO	BP	GO:0006103	2-oxoglutarate metabolic process	5/841	11/14376	0.000232566	0.013386	0.01242	KAJ8637561.1/KAJ8617516.1/KAJ8616519.1/KAJ8639674.1/KAJ8632930.1	5
S10_vs_S1	Up	GO	BP	GO:0050832	defense response to fungus	32/841	281/14376	0.000234158	0.013386	0.01242	KAJ8618118.1/KAJ8642260.1/KAJ8638467.1/KAJ8623970.1/KAJ8650469.1/KAJ8631562.1/KAJ8627620.1/KAJ8647207.1/KAJ8650847.1/KAJ8620906.1/KAJ8617476.1/KAJ8645494.1/KAJ8647811.1/KAJ8635166.1/KAJ8643898.1/KAJ8616686.1/KAJ8632957.1/KAJ8647678.1/KAJ8634330.1/KAJ8651031.1/KAJ8647662.1/KAJ8626454.1/KAJ8621829.1/KAJ8618119.1/KAJ8646293.1/KAJ8626451.1/KAJ8647793.1/KAJ8647536.1/KAJ8651020.1/KAJ8647577.1/KAJ863365…	32
S10_vs_S1	Up	GO	BP	GO:0006073	cellular glucan metabolic process	24/841	188/14376	0.000258821	0.0143127	0.0132797	KAJ8630596.1/KAJ8616360.1/KAJ8640908.1/KAJ8640632.1/KAJ8637096.1/KAJ8633796.1/KAJ8642045.1/KAJ8621390.1/KAJ8616842.1/KAJ8636718.1/KAJ8626506.1/KAJ8632173.1/KAJ8634567.1/KAJ8646280.1/KAJ8623252.1/KAJ8634565.1/KAJ8623472.1/KAJ8634569.1/KAJ8623473.1/KAJ8634557.1/KAJ8634558.1/KAJ8634559.1/KAJ8634564.1/KAJ8634562.1	24
S10_vs_S1	Up	GO	BP	GO:0009612	response to mechanical stimulus	10/841	46/14376	0.000264276	0.0143127	0.0132797	KAJ8640431.1/KAJ8634567.1/KAJ8634565.1/KAJ8634569.1/KAJ8634557.1/KAJ8634558.1/KAJ8626290.1/KAJ8634559.1/KAJ8634564.1/KAJ8634562.1	10
S10_vs_S1	Up	GO	BP	GO:0010410	hemicellulose metabolic process	12/841	64/14376	0.000291045	0.0153582	0.0142498	KAJ8640632.1/KAJ8645489.1/KAJ8636718.1/KAJ8626506.1/KAJ8634567.1/KAJ8634565.1/KAJ8634569.1/KAJ8634557.1/KAJ8634558.1/KAJ8634559.1/KAJ8634564.1/KAJ8634562.1	12
S10_vs_S1	Up	GO	BP	GO:0044042	glucan metabolic process	24/841	190/14376	0.000303683	0.0156245	0.0144969	KAJ8630596.1/KAJ8616360.1/KAJ8640908.1/KAJ8640632.1/KAJ8637096.1/KAJ8633796.1/KAJ8642045.1/KAJ8621390.1/KAJ8616842.1/KAJ8636718.1/KAJ8626506.1/KAJ8632173.1/KAJ8634567.1/KAJ8646280.1/KAJ8623252.1/KAJ8634565.1/KAJ8623472.1/KAJ8634569.1/KAJ8623473.1/KAJ8634557.1/KAJ8634558.1/KAJ8634559.1/KAJ8634564.1/KAJ8634562.1	24
S10_vs_S1	Up	GO	BP	GO:0097306	cellular response to alcohol	20/841	147/14376	0.00035745	0.0178133	0.0165277	KAJ8642260.1/KAJ8625629.1/KAJ8645073.1/KAJ8645160.1/KAJ8641847.1/KAJ8632090.1/KAJ8631562.1/KAJ8647648.1/KAJ8640904.1/KAJ8645827.1/KAJ8621708.1/KAJ8638008.1/KAJ8616284.1/KAJ8618385.1/KAJ8615585.1/KAJ8625184.1/KAJ8634377.1/KAJ8646218.1/KAJ8634528.1/KAJ8647577.1	20
S10_vs_S1	Up	GO	BP	GO:0009787	regulation of abscisic acid-activated signaling pathway	18/841	126/14376	0.000380848	0.0178133	0.0165277	KAJ8623307.1/KAJ8647811.1/KAJ8639072.1/KAJ8644488.1/KAJ8646453.1/KAJ8647011.1/KAJ8632957.1/KAJ8647678.1/KAJ8621708.1/KAJ8647662.1/KAJ8625416.1/KAJ8635291.1/KAJ8621725.1/KAJ8617506.1/KAJ8625184.1/KAJ8618876.1/KAJ8628198.1/KAJ8630427.1	18
S10_vs_S1	Up	GO	BP	GO:1901419	regulation of response to alcohol	18/841	126/14376	0.000380848	0.0178133	0.0165277	KAJ8623307.1/KAJ8647811.1/KAJ8639072.1/KAJ8644488.1/KAJ8646453.1/KAJ8647011.1/KAJ8632957.1/KAJ8647678.1/KAJ8621708.1/KAJ8647662.1/KAJ8625416.1/KAJ8635291.1/KAJ8621725.1/KAJ8617506.1/KAJ8625184.1/KAJ8618876.1/KAJ8628198.1/KAJ8630427.1	18
S10_vs_S1	Up	GO	BP	GO:1905957	regulation of cellular response to alcohol	18/841	126/14376	0.000380848	0.0178133	0.0165277	KAJ8623307.1/KAJ8647811.1/KAJ8639072.1/KAJ8644488.1/KAJ8646453.1/KAJ8647011.1/KAJ8632957.1/KAJ8647678.1/KAJ8621708.1/KAJ8647662.1/KAJ8625416.1/KAJ8635291.1/KAJ8621725.1/KAJ8617506.1/KAJ8625184.1/KAJ8618876.1/KAJ8628198.1/KAJ8630427.1	18
S10_vs_S1	Up	GO	BP	GO:1900055	regulation of leaf senescence	8/841	32/14376	0.000396637	0.0181395	0.0168304	KAJ8631909.1/KAJ8637797.1/KAJ8646616.1/KAJ8635116.1/KAJ8625416.1/KAJ8647793.1/KAJ8644222.1/KAJ8628198.1	8
S10_vs_S1	Up	GO	BP	GO:0071365	cellular response to auxin stimulus	18/841	129/14376	0.000509026	0.0227734	0.0211298	KAJ8632490.1/KAJ8631822.1/KAJ8645827.1/KAJ8634567.1/KAJ8615585.1/KAJ8634565.1/KAJ8647281.1/KAJ8618403.1/KAJ8626258.1/KAJ8634569.1/KAJ8632715.1/KAJ8650290.1/KAJ8634557.1/KAJ8634558.1/KAJ8634559.1/KAJ8634564.1/KAJ8634528.1/KAJ8634562.1	18
S10_vs_S1	Up	GO	BP	GO:0044262	cellular carbohydrate metabolic process	41/841	411/14376	0.000578116	0.0247867	0.0229979	KAJ8647888.1/KAJ8630596.1/KAJ8624987.1/KAJ8633900.1/KAJ8616360.1/KAJ8640908.1/KAJ8647968.1/KAJ8640632.1/KAJ8643631.1/KAJ8637096.1/KAJ8645489.1/KAJ8616548.1/KAJ8633796.1/KAJ8639433.1/KAJ8625827.1/KAJ8642045.1/KAJ8621390.1/KAJ8616842.1/KAJ8625962.1/KAJ8637235.1/KAJ8630386.1/KAJ8636718.1/KAJ8626506.1/KAJ8632173.1/KAJ8636256.1/KAJ8634567.1/KAJ8646280.1/KAJ8623252.1/KAJ8634565.1/KAJ8623472.1/KAJ863456…	41
S10_vs_S1	Up	GO	BP	GO:0045087	innate immune response	41/841	411/14376	0.000578116	0.0247867	0.0229979	KAJ8618118.1/KAJ8638467.1/KAJ8620879.1/KAJ8620878.1/KAJ8627620.1/KAJ8647207.1/KAJ8651041.1/KAJ8642562.1/KAJ8645494.1/KAJ8623307.1/KAJ8626781.1/KAJ8626784.1/KAJ8621522.1/KAJ8648983.1/KAJ8649426.1/KAJ8626787.1/KAJ8638218.1/KAJ8646476.1/KAJ8645469.1/KAJ8634655.1/KAJ8618024.1/KAJ8649966.1/KAJ8618993.1/KAJ8646489.1/KAJ8641796.1/KAJ8620570.1/KAJ8629669.1/KAJ8649421.1/KAJ8618119.1/KAJ8621595.1/KAJ861893…	41
S10_vs_S1	Up	GO	BP	GO:0045926	negative regulation of growth	12/841	69/14376	0.000597247	0.0250612	0.0232525	KAJ8624034.1/KAJ8620538.1/KAJ8637797.1/KAJ8650438.1/KAJ8650313.1/KAJ8618103.1/KAJ8647811.1/KAJ8632070.1/KAJ8646453.1/KAJ8636354.1/KAJ8632957.1/KAJ8635291.1	12
S10_vs_S1	Up	GO	BP	GO:0050778	positive regulation of immune response	15/841	99/14376	0.000608873	0.0250612	0.0232525	KAJ8620879.1/KAJ8620878.1/KAJ8627620.1/KAJ8647207.1/KAJ8626781.1/KAJ8626784.1/KAJ8621522.1/KAJ8648983.1/KAJ8626787.1/KAJ8649966.1/KAJ8630505.1/KAJ8638382.1/KAJ8630742.1/KAJ8647793.1/KAJ8649986.1	15
S10_vs_S1	Up	GO	BP	GO:0045089	positive regulation of innate immune response	14/841	90/14376	0.00069999	0.0268257	0.0248896	KAJ8620879.1/KAJ8620878.1/KAJ8647207.1/KAJ8626781.1/KAJ8626784.1/KAJ8621522.1/KAJ8648983.1/KAJ8626787.1/KAJ8649966.1/KAJ8630505.1/KAJ8638382.1/KAJ8630742.1/KAJ8647793.1/KAJ8649986.1	14
S10_vs_S1	Up	GO	BP	GO:0016143	S-glycoside metabolic process	13/841	80/14376	0.00070388	0.0268257	0.0248896	KAJ8616261.1/KAJ8626470.1/KAJ8630894.1/KAJ8638823.1/KAJ8640704.1/KAJ8626454.1/KAJ8641470.1/KAJ8626451.1/KAJ8650146.1/KAJ8626476.1/KAJ8651020.1/KAJ8633652.1/KAJ8633649.1	13
S10_vs_S1	Up	GO	BP	GO:0019757	glycosinolate metabolic process	13/841	80/14376	0.00070388	0.0268257	0.0248896	KAJ8616261.1/KAJ8626470.1/KAJ8630894.1/KAJ8638823.1/KAJ8640704.1/KAJ8626454.1/KAJ8641470.1/KAJ8626451.1/KAJ8650146.1/KAJ8626476.1/KAJ8651020.1/KAJ8633652.1/KAJ8633649.1	13
S10_vs_S1	Up	GO	BP	GO:0019760	glucosinolate metabolic process	13/841	80/14376	0.00070388	0.0268257	0.0248896	KAJ8616261.1/KAJ8626470.1/KAJ8630894.1/KAJ8638823.1/KAJ8640704.1/KAJ8626454.1/KAJ8641470.1/KAJ8626451.1/KAJ8650146.1/KAJ8626476.1/KAJ8651020.1/KAJ8633652.1/KAJ8633649.1	13
S10_vs_S1	Up	GO	BP	GO:0071396	cellular response to lipid	29/841	265/14376	0.000860598	0.031956	0.0296498	KAJ8642260.1/KAJ8625629.1/KAJ8645073.1/KAJ8645160.1/KAJ8641847.1/KAJ8632090.1/KAJ8631562.1/KAJ8647648.1/KAJ8640904.1/KAJ8637759.1/KAJ8620652.1/KAJ8636528.1/KAJ8644488.1/KAJ8635166.1/KAJ8646453.1/KAJ8645827.1/KAJ8621708.1/KAJ8638008.1/KAJ8616284.1/KAJ8618385.1/KAJ8615585.1/KAJ8633971.1/KAJ8635291.1/KAJ8623541.1/KAJ8625184.1/KAJ8634377.1/KAJ8646218.1/KAJ8634528.1/KAJ8647577.1	29
S10_vs_S1	Up	GO	BP	GO:0010115	regulation of abscisic acid biosynthetic process	5/841	14/14376	0.000869552	0.031956	0.0296498	KAJ8644282.1/KAJ8618362.1/KAJ8647011.1/KAJ8634000.1/KAJ8647432.1	5
S10_vs_S1	Up	GO	BP	GO:0006955	immune response	43/841	448/14376	0.000945957	0.034154	0.0316891	KAJ8618118.1/KAJ8638467.1/KAJ8620879.1/KAJ8620878.1/KAJ8627620.1/KAJ8647207.1/KAJ8651041.1/KAJ8642562.1/KAJ8648255.1/KAJ8645494.1/KAJ8623307.1/KAJ8626781.1/KAJ8626784.1/KAJ8621522.1/KAJ8648983.1/KAJ8649426.1/KAJ8621326.1/KAJ8626787.1/KAJ8638218.1/KAJ8646476.1/KAJ8645469.1/KAJ8634655.1/KAJ8618024.1/KAJ8649966.1/KAJ8618993.1/KAJ8646489.1/KAJ8641796.1/KAJ8620570.1/KAJ8629669.1/KAJ8649421.1/KAJ861811…	43
S10_vs_S1	Up	GO	BP	GO:0019748	secondary metabolic process	41/841	422/14376	0.000973868	0.0341879	0.0317205	KAJ8640623.1/KAJ8625181.1/KAJ8645344.1/KAJ8616261.1/KAJ8650847.1/KAJ8647078.1/KAJ8639433.1/KAJ8626781.1/KAJ8626784.1/KAJ8632621.1/KAJ8633662.1/KAJ8641465.1/KAJ8642736.1/KAJ8626787.1/KAJ8626470.1/KAJ8630894.1/KAJ8647079.1/KAJ8649119.1/KAJ8647678.1/KAJ8650336.1/KAJ8626639.1/KAJ8631432.1/KAJ8624422.1/KAJ8620428.1/KAJ8638823.1/KAJ8640704.1/KAJ8626454.1/KAJ8650121.1/KAJ8625118.1/KAJ8641470.1/KAJ863835…	41
S10_vs_S1	Up	GO	BP	GO:0016051	carbohydrate biosynthetic process	32/841	305/14376	0.000980119	0.0341879	0.0317205	KAJ8647888.1/KAJ8630596.1/KAJ8624987.1/KAJ8616360.1/KAJ8639494.1/KAJ8640908.1/KAJ8631153.1/KAJ8640632.1/KAJ8622857.1/KAJ8637096.1/KAJ8645489.1/KAJ8616548.1/KAJ8639433.1/KAJ8645494.1/KAJ8620652.1/KAJ8636528.1/KAJ8642045.1/KAJ8621390.1/KAJ8637235.1/KAJ8630386.1/KAJ8641270.1/KAJ8636718.1/KAJ8626506.1/KAJ8634330.1/KAJ8632173.1/KAJ8646280.1/KAJ8644796.1/KAJ8623472.1/KAJ8623473.1/KAJ8619189.1/KAJ863469…	32
S10_vs_S1	Up	GO	BP	GO:0009682	induced systemic resistance	8/841	37/14376	0.00112299	0.0372238	0.0345374	KAJ8638467.1/KAJ8647207.1/KAJ8626781.1/KAJ8626784.1/KAJ8626787.1/KAJ8630742.1/KAJ8647793.1/KAJ8649986.1	8
S10_vs_S1	Up	GO	BP	GO:0042545	cell wall modification	13/841	84/14376	0.00112702	0.0372238	0.0345374	KAJ8625931.1/KAJ8621390.1/KAJ8634567.1/KAJ8646280.1/KAJ8647662.1/KAJ8630425.1/KAJ8634565.1/KAJ8634569.1/KAJ8634557.1/KAJ8634558.1/KAJ8634559.1/KAJ8634564.1/KAJ8634562.1	13
S10_vs_S1	Up	GO	BP	GO:0007568	aging	23/841	196/14376	0.00112795	0.0372238	0.0345374	KAJ8644282.1/KAJ8637561.1/KAJ8638492.1/KAJ8641255.1/KAJ8633780.1/KAJ8645596.1/KAJ8626781.1/KAJ8626784.1/KAJ8649426.1/KAJ8626787.1/KAJ8618362.1/KAJ8616584.1/KAJ8623171.1/KAJ8634000.1/KAJ8635114.1/KAJ8633494.1/KAJ8626228.1/KAJ8649421.1/KAJ8625967.1/KAJ8621595.1/KAJ8630530.1/KAJ8615428.1/KAJ8618166.1	23
S10_vs_S1	Up	GO	BP	GO:0009739	response to gibberellin	18/841	138/14376	0.00113951	0.0372238	0.0345374	KAJ8620652.1/KAJ8636528.1/KAJ8649983.1/KAJ8644488.1/KAJ8635166.1/KAJ8646453.1/KAJ8631552.1/KAJ8647678.1/KAJ8631550.1/KAJ8618403.1/KAJ8635291.1/KAJ8623541.1/KAJ8632677.1/KAJ8626355.1/KAJ8628690.1/KAJ8632662.1/KAJ8651020.1/KAJ8619852.1	18
S10_vs_S1	Up	GO	BP	GO:0002684	positive regulation of immune system process	16/841	116/14376	0.00115803	0.0372381	0.0345506	KAJ8620879.1/KAJ8620878.1/KAJ8627620.1/KAJ8647207.1/KAJ8626781.1/KAJ8626784.1/KAJ8621522.1/KAJ8648983.1/KAJ8626787.1/KAJ8649966.1/KAJ8633971.1/KAJ8630505.1/KAJ8638382.1/KAJ8630742.1/KAJ8647793.1/KAJ8649986.1	16
S10_vs_S1	Up	GO	BP	GO:0007167	enzyme-linked receptor protein signaling pathway	23/841	197/14376	0.00120842	0.0382215	0.0354631	KAJ8647888.1/KAJ8643180.1/KAJ8629292.1/KAJ8620879.1/KAJ8647193.1/KAJ8623545.1/KAJ8620878.1/KAJ8618794.1/KAJ8642356.1/KAJ8648832.1/KAJ8637635.1/KAJ8646966.1/KAJ8648983.1/KAJ8647037.1/KAJ8626362.1/KAJ8619157.1/KAJ8634864.1/KAJ8633971.1/KAJ8621322.1/KAJ8621395.1/KAJ8643178.1/KAJ8643683.1/KAJ8648346.1	23
S10_vs_S1	Up	GO	BP	GO:0006531	aspartate metabolic process	5/841	15/14376	0.00124193	0.0382215	0.0354631	KAJ8637561.1/KAJ8617516.1/KAJ8616519.1/KAJ8639674.1/KAJ8632930.1	5
S10_vs_S1	Up	GO	BP	GO:0002252	immune effector process	15/841	106/14376	0.00125384	0.0382215	0.0354631	KAJ8647207.1/KAJ8651041.1/KAJ8626781.1/KAJ8626784.1/KAJ8626787.1/KAJ8647988.1/KAJ8616686.1/KAJ8627630.1/KAJ8627628.1/KAJ8627631.1/KAJ8630530.1/KAJ8630742.1/KAJ8647793.1/KAJ8615428.1/KAJ8649986.1	15
S10_vs_S1	Up	GO	BP	GO:0044264	cellular polysaccharide metabolic process	28/841	259/14376	0.00126291	0.0382215	0.0354631	KAJ8647888.1/KAJ8630596.1/KAJ8624987.1/KAJ8616360.1/KAJ8640908.1/KAJ8640632.1/KAJ8637096.1/KAJ8645489.1/KAJ8633796.1/KAJ8639433.1/KAJ8642045.1/KAJ8621390.1/KAJ8616842.1/KAJ8636718.1/KAJ8626506.1/KAJ8632173.1/KAJ8634567.1/KAJ8646280.1/KAJ8623252.1/KAJ8634565.1/KAJ8623472.1/KAJ8634569.1/KAJ8623473.1/KAJ8634557.1/KAJ8634558.1/KAJ8634559.1/KAJ8634564.1/KAJ8634562.1	28
S10_vs_S1	Up	GO	BP	GO:0055080	monoatomic cation homeostasis	27/841	251/14376	0.00164473	0.0490558	0.0455155	KAJ8620359.1/KAJ8620760.1/KAJ8642326.1/KAJ8631630.1/KAJ8638388.1/KAJ8637876.1/KAJ8633780.1/KAJ8637875.1/KAJ8647022.1/KAJ8644428.1/KAJ8636762.1/KAJ8625763.1/KAJ8641792.1/KAJ8633454.1/KAJ8633094.1/KAJ8631627.1/KAJ8636763.1/KAJ8620551.1/KAJ8647684.1/KAJ8615999.1/KAJ8634497.1/KAJ8642351.1/KAJ8625967.1/KAJ8631626.1/KAJ8622751.1/KAJ8621430.1/KAJ8641589.1	27
S10_vs_S1	Up	GO	BP	GO:0010120	camalexin biosynthetic process	5/841	16/14376	0.00172015	0.0498602	0.0462618	KAJ8650847.1/KAJ8626781.1/KAJ8626784.1/KAJ8626787.1/KAJ8647678.1	5
S10_vs_S1	Up	GO	BP	GO:0052317	camalexin metabolic process	5/841	16/14376	0.00172015	0.0498602	0.0462618	KAJ8650847.1/KAJ8626781.1/KAJ8626784.1/KAJ8626787.1/KAJ8647678.1	5
S10_vs_S1	Up	GO	MF	GO:0016762	xyloglucan:xyloglucosyl transferase activity	8/773	13/12604	1.88704e-07	9.13325e-05	8.50159e-05	KAJ8634567.1/KAJ8634565.1/KAJ8634569.1/KAJ8634557.1/KAJ8634558.1/KAJ8634559.1/KAJ8634564.1/KAJ8634562.1	8
S10_vs_S1	Up	GO	MF	GO:0016758	hexosyltransferase activity	47/773	408/12604	2.11007e-05	0.00308281	0.0028696	KAJ8626037.1/KAJ8647888.1/KAJ8631836.1/KAJ8630596.1/KAJ8635761.1/KAJ8626735.1/KAJ8633879.1/KAJ8637349.1/KAJ8616360.1/KAJ8650438.1/KAJ8640632.1/KAJ8637096.1/KAJ8642427.1/KAJ8632554.1/KAJ8647078.1/KAJ8623662.1/KAJ8632558.1/KAJ8624996.1/KAJ8633959.1/KAJ8642045.1/KAJ8633628.1/KAJ8634640.1/KAJ8631960.1/KAJ8640201.1/KAJ8647079.1/KAJ8626506.1/KAJ8632173.1/KAJ8634567.1/KAJ8623252.1/KAJ8634565.1/KAJ863256…	47
S10_vs_S1	Up	GO	MF	GO:0046527	glucosyltransferase activity	34/773	261/12604	2.48521e-05	0.00308281	0.0028696	KAJ8630596.1/KAJ8616360.1/KAJ8650438.1/KAJ8637096.1/KAJ8632554.1/KAJ8647078.1/KAJ8623662.1/KAJ8632558.1/KAJ8624996.1/KAJ8633959.1/KAJ8642045.1/KAJ8633628.1/KAJ8634640.1/KAJ8640201.1/KAJ8647079.1/KAJ8632173.1/KAJ8634567.1/KAJ8623252.1/KAJ8634565.1/KAJ8632561.1/KAJ8645443.1/KAJ8623472.1/KAJ8634569.1/KAJ8648064.1/KAJ8632023.1/KAJ8645442.1/KAJ8629983.1/KAJ8634363.1/KAJ8623473.1/KAJ8634557.1/KAJ863455…	34
S10_vs_S1	Up	GO	MF	GO:0019840	isoprenoid binding	6/773	12/12604	3.50349e-05	0.00308281	0.0028696	KAJ8632090.1/KAJ8647648.1/KAJ8620652.1/KAJ8636528.1/KAJ8621708.1/KAJ8616284.1	6
S10_vs_S1	Up	GO	MF	GO:0042562	hormone binding	9/773	29/12604	3.85122e-05	0.00308281	0.0028696	KAJ8632090.1/KAJ8627620.1/KAJ8647648.1/KAJ8620652.1/KAJ8636528.1/KAJ8647470.1/KAJ8621708.1/KAJ8616284.1/KAJ8623277.1	9
S10_vs_S1	Up	GO	MF	GO:0016757	glycosyltransferase activity	52/773	479/12604	3.97092e-05	0.00308281	0.0028696	KAJ8626037.1/KAJ8647888.1/KAJ8631836.1/KAJ8630596.1/KAJ8635761.1/KAJ8626735.1/KAJ8621497.1/KAJ8633879.1/KAJ8637349.1/KAJ8616360.1/KAJ8650438.1/KAJ8640632.1/KAJ8637096.1/KAJ8642427.1/KAJ8632554.1/KAJ8645489.1/KAJ8647078.1/KAJ8623662.1/KAJ8632558.1/KAJ8624996.1/KAJ8633959.1/KAJ8642045.1/KAJ8633628.1/KAJ8634640.1/KAJ8631960.1/KAJ8640201.1/KAJ8647079.1/KAJ8641270.1/KAJ8636718.1/KAJ8626506.1/KAJ863217…	52
S10_vs_S1	Up	GO	MF	GO:0031406	carboxylic acid binding	11/773	44/12604	5.09556e-05	0.00308281	0.0028696	KAJ8632090.1/KAJ8627620.1/KAJ8647648.1/KAJ8643511.1/KAJ8620652.1/KAJ8636528.1/KAJ8637346.1/KAJ8626521.1/KAJ8621708.1/KAJ8616284.1/KAJ8650096.1	11
S10_vs_S1	Up	GO	MF	GO:0043177	organic acid binding	11/773	44/12604	5.09556e-05	0.00308281	0.0028696	KAJ8632090.1/KAJ8627620.1/KAJ8647648.1/KAJ8643511.1/KAJ8620652.1/KAJ8636528.1/KAJ8637346.1/KAJ8626521.1/KAJ8621708.1/KAJ8616284.1/KAJ8650096.1	11
S10_vs_S1	Up	GO	MF	GO:0001067	transcription regulatory region nucleic acid binding	48/773	455/12604	0.000157252	0.00845666	0.00787179	KAJ8643644.1/KAJ8626622.1/KAJ8616261.1/KAJ8650847.1/KAJ8639027.1/KAJ8631731.1/KAJ8617476.1/KAJ8643009.1/KAJ8637823.1/KAJ8644488.1/KAJ8635166.1/KAJ8643046.1/KAJ8634203.1/KAJ8646453.1/KAJ8651177.1/KAJ8647011.1/KAJ8621790.1/KAJ8647678.1/KAJ8636252.1/KAJ8616755.1/KAJ8616035.1/KAJ8638466.1/KAJ8626454.1/KAJ8645012.1/KAJ8648967.1/KAJ8649421.1/KAJ8631531.1/KAJ8635291.1/KAJ8617506.1/KAJ8628446.1/KAJ862518…	48
S10_vs_S1	Up	GO	MF	GO:0008194	UDP-glycosyltransferase activity	31/773	267/12604	0.000457356	0.022136	0.0206051	KAJ8647888.1/KAJ8635761.1/KAJ8626735.1/KAJ8621497.1/KAJ8637349.1/KAJ8650438.1/KAJ8640632.1/KAJ8632554.1/KAJ8647078.1/KAJ8623662.1/KAJ8632558.1/KAJ8624996.1/KAJ8633959.1/KAJ8633628.1/KAJ8634640.1/KAJ8640201.1/KAJ8647079.1/KAJ8641270.1/KAJ8632173.1/KAJ8623252.1/KAJ8632561.1/KAJ8645443.1/KAJ8639633.1/KAJ8623472.1/KAJ8648064.1/KAJ8632023.1/KAJ8645442.1/KAJ8629983.1/KAJ8634363.1/KAJ8623473.1/KAJ863508…	31
S10_vs_S1	Up	KEGG	KEGG	4075	Plant hormone signal transduction	48/512	378/10044	3.42148e-09	9.71701e-07	7.77937e-07	KAJ8638467.1/KAJ8632090.1/KAJ8627620.1/KAJ8647648.1/KAJ8644875.1/KAJ8633914.1/KAJ8637325.1/KAJ8650051.1/KAJ8625152.1/KAJ8637759.1/KAJ8626781.1/KAJ8626784.1/KAJ8620652.1/KAJ8636528.1/KAJ8639542.1/KAJ8626787.1/KAJ8634655.1/KAJ8647470.1/KAJ8625999.1/KAJ8621708.1/KAJ8634567.1/KAJ8616284.1/KAJ8634563.1/KAJ8621297.1/KAJ8634565.1/KAJ8639963.1/KAJ8631531.1/KAJ8634569.1/KAJ8621725.1/KAJ8625184.1/KAJ862327…	48
S10_vs_S1	Up	KEGG	KEGG	4016	MAPK signaling pathway - plant	32/512	213/10044	3.11532e-08	4.42375e-06	3.54162e-06	KAJ8632090.1/KAJ8618911.1/KAJ8631225.1/KAJ8647648.1/KAJ8650847.1/KAJ8644875.1/KAJ8637325.1/KAJ8620906.1/KAJ8626781.1/KAJ8626784.1/KAJ8632811.1/KAJ8626787.1/KAJ8634655.1/KAJ8642663.1/KAJ8625999.1/KAJ8647678.1/KAJ8618295.1/KAJ8648303.1/KAJ8621708.1/KAJ8618325.1/KAJ8616284.1/KAJ8628555.1/KAJ8648053.1/KAJ8650442.1/KAJ8621725.1/KAJ8623277.1/KAJ8625852.1/KAJ8639442.1/KAJ8628559.1/KAJ8645404.1/KAJ862629…	32
S10_vs_S1	Up	KEGG	KEGG	61	Fatty acid biosynthesis	16/512	66/10044	1.31695e-07	1.24671e-05	9.98108e-06	KAJ8616894.1/KAJ8624375.1/KAJ8642714.1/KAJ8642577.1/KAJ8646111.1/KAJ8645234.1/KAJ8637404.1/KAJ8621811.1/KAJ8634263.1/KAJ8621371.1/KAJ8615329.1/KAJ8644170.1/KAJ8650889.1/KAJ8615333.1/KAJ8615902.1/KAJ8622926.1	16
S10_vs_S1	Up	KEGG	KEGG	982	Drug metabolism - cytochrome P450	21/512	114/10044	2.42521e-07	1.66967e-05	1.33673e-05	KAJ8620598.1/KAJ8620597.1/KAJ8620601.1/KAJ8631433.1/KAJ8642171.1/KAJ8646466.1/KAJ8632621.1/KAJ8645080.1/KAJ8620596.1/KAJ8646359.1/KAJ8620599.1/KAJ8650336.1/KAJ8631432.1/KAJ8625502.1/KAJ8646467.1/KAJ8635162.1/KAJ8646360.1/KAJ8638354.1/KAJ8638356.1/KAJ8642173.1/KAJ8631271.1	21
S10_vs_S1	Up	KEGG	KEGG	980	Metabolism of xenobiotics by cytochrome P450	25/512	156/10044	2.93957e-07	1.66967e-05	1.33673e-05	KAJ8620598.1/KAJ8620597.1/KAJ8620601.1/KAJ8631433.1/KAJ8642171.1/KAJ8646466.1/KAJ8632621.1/KAJ8633662.1/KAJ8645080.1/KAJ8620596.1/KAJ8646359.1/KAJ8620599.1/KAJ8650336.1/KAJ8631432.1/KAJ8625502.1/KAJ8646467.1/KAJ8650121.1/KAJ8635162.1/KAJ8646360.1/KAJ8638354.1/KAJ8638067.1/KAJ8650123.1/KAJ8638356.1/KAJ8642173.1/KAJ8631271.1	25
S10_vs_S1	Up	KEGG	KEGG	5204	Chemical carcinogenesis - DNA adducts	24/512	151/10044	5.93918e-07	2.81121e-05	2.25064e-05	KAJ8620598.1/KAJ8620597.1/KAJ8620601.1/KAJ8631433.1/KAJ8642171.1/KAJ8646466.1/KAJ8632621.1/KAJ8633662.1/KAJ8645080.1/KAJ8620596.1/KAJ8646359.1/KAJ8620599.1/KAJ8650336.1/KAJ8631432.1/KAJ8646467.1/KAJ8650121.1/KAJ8635162.1/KAJ8646360.1/KAJ8638354.1/KAJ8638067.1/KAJ8650123.1/KAJ8638356.1/KAJ8642173.1/KAJ8631271.1	24
S10_vs_S1	Up	KEGG	KEGG	1524	Platinum drug resistance	22/512	146/10044	4.34492e-06	0.000173676	0.000139044	KAJ8620598.1/KAJ8620597.1/KAJ8631225.1/KAJ8620601.1/KAJ8618709.1/KAJ8631433.1/KAJ8642171.1/KAJ8646466.1/KAJ8620573.1/KAJ8643281.1/KAJ8645080.1/KAJ8620596.1/KAJ8644493.1/KAJ8646359.1/KAJ8620599.1/KAJ8631432.1/KAJ8646467.1/KAJ8635162.1/KAJ8646360.1/KAJ8630505.1/KAJ8642173.1/KAJ8631271.1	22
S10_vs_S1	Up	KEGG	KEGG	5418	Fluid shear stress and atherosclerosis	30/512	242/10044	5.41062e-06	0.000173676	0.000139044	KAJ8620598.1/KAJ8620597.1/KAJ8620601.1/KAJ8650801.1/KAJ8631433.1/KAJ8642171.1/KAJ8646466.1/KAJ8645080.1/KAJ8632811.1/KAJ8620596.1/KAJ8646359.1/KAJ8629469.1/KAJ8633094.1/KAJ8620599.1/KAJ8619052.1/KAJ8631432.1/KAJ8646467.1/KAJ8628555.1/KAJ8635162.1/KAJ8622212.1/KAJ8650442.1/KAJ8646360.1/KAJ8632677.1/KAJ8625852.1/KAJ8626355.1/KAJ8642173.1/KAJ8631271.1/KAJ8628690.1/KAJ8628559.1/KAJ8632662.1	30
S10_vs_S1	Up	KEGG	KEGG	5133	Pertussis	38/512	345/10044	5.54701e-06	0.000173676	0.000139044	KAJ8643180.1/KAJ8641847.1/KAJ8629292.1/KAJ8625435.1/KAJ8647193.1/KAJ8648477.1/KAJ8647186.1/KAJ8647502.1/KAJ8631013.1/KAJ8642122.1/KAJ8650942.1/KAJ8648727.1/KAJ8646966.1/KAJ8646717.1/KAJ8651174.1/KAJ8632811.1/KAJ8623807.1/KAJ8647037.1/KAJ8633745.1/KAJ8646201.1/KAJ8646200.1/KAJ8650984.1/KAJ8648723.1/KAJ8622203.1/KAJ8630368.1/KAJ8628555.1/KAJ8650442.1/KAJ8621322.1/KAJ8647189.1/KAJ8641837.1/KAJ864317…	38
S10_vs_S1	Up	KEGG	KEGG	983	Drug metabolism - other enzymes	21/512	138/10044	6.11534e-06	0.000173676	0.000139044	KAJ8651127.1/KAJ8620598.1/KAJ8620597.1/KAJ8620601.1/KAJ8631433.1/KAJ8642171.1/KAJ8646466.1/KAJ8645080.1/KAJ8620596.1/KAJ8646359.1/KAJ8637855.1/KAJ8620599.1/KAJ8631432.1/KAJ8646404.1/KAJ8646467.1/KAJ8635162.1/KAJ8646405.1/KAJ8646360.1/KAJ8642173.1/KAJ8631271.1/KAJ8646409.1	21
S10_vs_S1	Up	KEGG	KEGG	5145	Toxoplasmosis	39/512	386/10044	3.14379e-05	0.000811669	0.000649816	KAJ8642260.1/KAJ8625629.1/KAJ8645073.1/KAJ8643180.1/KAJ8641847.1/KAJ8629292.1/KAJ8625435.1/KAJ8647193.1/KAJ8631562.1/KAJ8648477.1/KAJ8647186.1/KAJ8647502.1/KAJ8618709.1/KAJ8631013.1/KAJ8642122.1/KAJ8650942.1/KAJ8648727.1/KAJ8640904.1/KAJ8646966.1/KAJ8646717.1/KAJ8623807.1/KAJ8647037.1/KAJ8633745.1/KAJ8646201.1/KAJ8646200.1/KAJ8650984.1/KAJ8648723.1/KAJ8622203.1/KAJ8618385.1/KAJ8630368.1/KAJ862132…	39
S10_vs_S1	Up	KEGG	KEGG	1200	Carbon metabolism	41/512	418/10044	3.92556e-05	0.000929049	0.00074379	KAJ8616894.1/KAJ8624375.1/KAJ8616276.1/KAJ8630139.1/KAJ8627201.1/KAJ8633900.1/KAJ8623343.1/KAJ8646927.1/KAJ8637404.1/KAJ8621220.1/KAJ8631226.1/KAJ8650258.1/KAJ8637561.1/KAJ8637700.1/KAJ8650044.1/KAJ8639494.1/KAJ8647968.1/KAJ8631153.1/KAJ8617122.1/KAJ8621371.1/KAJ8640019.1/KAJ8648255.1/KAJ8631080.1/KAJ8631245.1/KAJ8645494.1/KAJ8616519.1/KAJ8615660.1/KAJ8631946.1/KAJ8625827.1/KAJ8626720.1/KAJ863396…	41
S10_vs_S1	Up	KEGG	KEGG	4626	Plant-pathogen interaction	35/512	337/10044	4.5684e-05	0.000998021	0.000799008	KAJ8618093.1/KAJ8642260.1/KAJ8625629.1/KAJ8645073.1/KAJ8623545.1/KAJ8631562.1/KAJ8618911.1/KAJ8650847.1/KAJ8635621.1/KAJ8640904.1/KAJ8621522.1/KAJ8648983.1/KAJ8632811.1/KAJ8636468.1/KAJ8634655.1/KAJ8646680.1/KAJ8647678.1/KAJ8648303.1/KAJ8618385.1/KAJ8616932.1/KAJ8628555.1/KAJ8634864.1/KAJ8629669.1/KAJ8650442.1/KAJ8627935.1/KAJ8646682.1/KAJ8626683.1/KAJ8650528.1/KAJ8626643.1/KAJ8625852.1/KAJ865115…	35
S10_vs_S1	Up	KEGG	KEGG	4722	Neurotrophin signaling pathway	37/512	381/10044	0.000115455	0.00234209	0.00187506	KAJ8643180.1/KAJ8641847.1/KAJ8629292.1/KAJ8625435.1/KAJ8647193.1/KAJ8648477.1/KAJ8647186.1/KAJ8647502.1/KAJ8631013.1/KAJ8642122.1/KAJ8650942.1/KAJ8648727.1/KAJ8646966.1/KAJ8646717.1/KAJ8632811.1/KAJ8623807.1/KAJ8647037.1/KAJ8633745.1/KAJ8646201.1/KAJ8646200.1/KAJ8650984.1/KAJ8648723.1/KAJ8622203.1/KAJ8630368.1/KAJ8628555.1/KAJ8650442.1/KAJ8621322.1/KAJ8647189.1/KAJ8641837.1/KAJ8643178.1/KAJ861833…	37
S10_vs_S1	Up	KEGG	KEGG	5140	Leishmaniasis	32/512	318/10044	0.000174416	0.00330228	0.00264378	KAJ8643180.1/KAJ8641847.1/KAJ8629292.1/KAJ8625435.1/KAJ8647193.1/KAJ8648477.1/KAJ8647186.1/KAJ8647502.1/KAJ8631013.1/KAJ8642122.1/KAJ8650942.1/KAJ8648727.1/KAJ8646966.1/KAJ8646717.1/KAJ8623807.1/KAJ8647037.1/KAJ8633745.1/KAJ8646201.1/KAJ8646200.1/KAJ8650984.1/KAJ8648723.1/KAJ8622203.1/KAJ8630368.1/KAJ8621322.1/KAJ8647189.1/KAJ8641837.1/KAJ8643178.1/KAJ8618331.1/KAJ8638382.1/KAJ8648346.1/KAJ861797…	32
S10_vs_S1	Up	KEGG	KEGG	4064	NF-kappa B signaling pathway	32/512	325/10044	0.000259537	0.00429032	0.0034348	KAJ8643180.1/KAJ8641847.1/KAJ8629292.1/KAJ8625435.1/KAJ8647193.1/KAJ8648477.1/KAJ8647186.1/KAJ8647502.1/KAJ8631013.1/KAJ8642122.1/KAJ8650942.1/KAJ8648727.1/KAJ8646966.1/KAJ8646717.1/KAJ8623807.1/KAJ8647037.1/KAJ8633745.1/KAJ8646201.1/KAJ8646200.1/KAJ8650984.1/KAJ8648723.1/KAJ8622203.1/KAJ8630368.1/KAJ8621322.1/KAJ8647189.1/KAJ8641837.1/KAJ8643178.1/KAJ8618331.1/KAJ8638382.1/KAJ8648346.1/KAJ861797…	32
S10_vs_S1	Up	KEGG	KEGG	4620	Toll-like receptor signaling pathway	32/512	325/10044	0.000259537	0.00429032	0.0034348	KAJ8643180.1/KAJ8641847.1/KAJ8629292.1/KAJ8625435.1/KAJ8647193.1/KAJ8648477.1/KAJ8647186.1/KAJ8647502.1/KAJ8631013.1/KAJ8642122.1/KAJ8650942.1/KAJ8648727.1/KAJ8646966.1/KAJ8646717.1/KAJ8623807.1/KAJ8647037.1/KAJ8633745.1/KAJ8646201.1/KAJ8646200.1/KAJ8650984.1/KAJ8648723.1/KAJ8622203.1/KAJ8630368.1/KAJ8621322.1/KAJ8647189.1/KAJ8641837.1/KAJ8643178.1/KAJ8618331.1/KAJ8638382.1/KAJ8648346.1/KAJ861797…	32
S10_vs_S1	Up	KEGG	KEGG	4624	Toll and Imd signaling pathway	33/512	340/10044	0.000271921	0.00429032	0.0034348	KAJ8643180.1/KAJ8641847.1/KAJ8629292.1/KAJ8625435.1/KAJ8647193.1/KAJ8648477.1/KAJ8647186.1/KAJ8647502.1/KAJ8631013.1/KAJ8642122.1/KAJ8650942.1/KAJ8648727.1/KAJ8646966.1/KAJ8646717.1/KAJ8623807.1/KAJ8647037.1/KAJ8633745.1/KAJ8646201.1/KAJ8646200.1/KAJ8650984.1/KAJ8648723.1/KAJ8622203.1/KAJ8630368.1/KAJ8621322.1/KAJ8647189.1/KAJ8641837.1/KAJ8630505.1/KAJ8643178.1/KAJ8618331.1/KAJ8638382.1/KAJ864834…	33
S10_vs_S1	Up	KEGG	KEGG	480	Glutathione metabolism	20/512	166/10044	0.000292083	0.00436587	0.00349529	KAJ8620598.1/KAJ8620597.1/KAJ8646927.1/KAJ8620601.1/KAJ8631433.1/KAJ8642171.1/KAJ8646466.1/KAJ8645080.1/KAJ8615660.1/KAJ8620596.1/KAJ8646359.1/KAJ8620599.1/KAJ8631432.1/KAJ8646467.1/KAJ8635162.1/KAJ8646360.1/KAJ8642173.1/KAJ8631271.1/KAJ8637231.1/KAJ8638066.1	20
S10_vs_S1	Up	KEGG	KEGG	4621	NOD-like receptor signaling pathway	29/512	288/10044	0.000344855	0.00489694	0.00392046	KAJ8643180.1/KAJ8641847.1/KAJ8629292.1/KAJ8625435.1/KAJ8647193.1/KAJ8648477.1/KAJ8647186.1/KAJ8647502.1/KAJ8631013.1/KAJ8642122.1/KAJ8650942.1/KAJ8648727.1/KAJ8646966.1/KAJ8646717.1/KAJ8623807.1/KAJ8647037.1/KAJ8646201.1/KAJ8646200.1/KAJ8648723.1/KAJ8647863.1/KAJ8622203.1/KAJ8622212.1/KAJ8621322.1/KAJ8641837.1/KAJ8643178.1/KAJ8618331.1/KAJ8648346.1/KAJ8617979.1/KAJ8617661.1	29
S10_vs_S1	Up	KEGG	KEGG	5152	Tuberculosis	41/512	483/10044	0.000861405	0.0116495	0.00932649	KAJ8643180.1/KAJ8641847.1/KAJ8629292.1/KAJ8625435.1/KAJ8647193.1/KAJ8648477.1/KAJ8647186.1/KAJ8647502.1/KAJ8631165.1/KAJ8618709.1/KAJ8631013.1/KAJ8642122.1/KAJ8643524.1/KAJ8650942.1/KAJ8648727.1/KAJ8646966.1/KAJ8646717.1/KAJ8632811.1/KAJ8623807.1/KAJ8647037.1/KAJ8633745.1/KAJ8646201.1/KAJ8646200.1/KAJ8650984.1/KAJ8648723.1/KAJ8622203.1/KAJ8641767.1/KAJ8630368.1/KAJ8628555.1/KAJ8650442.1/KAJ862132…	41
S10_vs_S1	Up	KEGG	KEGG	5142	Chagas disease	32/512	350/10044	0.000943857	0.0121843	0.0097547	KAJ8643180.1/KAJ8641847.1/KAJ8629292.1/KAJ8625435.1/KAJ8647193.1/KAJ8648477.1/KAJ8647186.1/KAJ8647502.1/KAJ8631013.1/KAJ8642122.1/KAJ8650942.1/KAJ8648727.1/KAJ8646966.1/KAJ8646717.1/KAJ8623807.1/KAJ8647037.1/KAJ8633745.1/KAJ8646201.1/KAJ8646200.1/KAJ8650984.1/KAJ8648723.1/KAJ8622203.1/KAJ8630368.1/KAJ8621322.1/KAJ8647189.1/KAJ8641837.1/KAJ8643178.1/KAJ8618331.1/KAJ8638382.1/KAJ8648346.1/KAJ861797…	32
S10_vs_S1	Up	KEGG	KEGG	270	Cysteine and methionine metabolism	18/512	159/10044	0.00120808	0.0149171	0.0119425	KAJ8637177.1/KAJ8637178.1/KAJ8637561.1/KAJ8648255.1/KAJ8617516.1/KAJ8616519.1/KAJ8626150.1/KAJ8627016.1/KAJ8631546.1/KAJ8620428.1/KAJ8638823.1/KAJ8640782.1/KAJ8637231.1/KAJ8639674.1/KAJ8626290.1/KAJ8621485.1/KAJ8650825.1/KAJ8632930.1	18
S10_vs_S1	Up	KEGG	KEGG	5225	Hepatocellular carcinoma	16/512	137/10044	0.00160243	0.0189621	0.0151809	KAJ8620598.1/KAJ8620597.1/KAJ8620601.1/KAJ8631433.1/KAJ8642171.1/KAJ8646466.1/KAJ8645080.1/KAJ8620596.1/KAJ8646359.1/KAJ8620599.1/KAJ8631432.1/KAJ8646467.1/KAJ8635162.1/KAJ8646360.1/KAJ8642173.1/KAJ8631271.1	16
S10_vs_S1	Up	KEGG	KEGG	1212	Fatty acid metabolism	16/512	140/10044	0.00200981	0.0228314	0.0182787	KAJ8616894.1/KAJ8624375.1/KAJ8642714.1/KAJ8642577.1/KAJ8646111.1/KAJ8645234.1/KAJ8637404.1/KAJ8621811.1/KAJ8621371.1/KAJ8615329.1/KAJ8644170.1/KAJ8650889.1/KAJ8615333.1/KAJ8639072.1/KAJ8615902.1/KAJ8622926.1	16
S10_vs_S1	Up	KEGG	KEGG	5164	Influenza A	29/512	323/10044	0.00212293	0.0231889	0.0185649	KAJ8643180.1/KAJ8641847.1/KAJ8629292.1/KAJ8625435.1/KAJ8647193.1/KAJ8648477.1/KAJ8647186.1/KAJ8647502.1/KAJ8618709.1/KAJ8631013.1/KAJ8642122.1/KAJ8650942.1/KAJ8648727.1/KAJ8646966.1/KAJ8646717.1/KAJ8623807.1/KAJ8647037.1/KAJ8646201.1/KAJ8646200.1/KAJ8648723.1/KAJ8622203.1/KAJ8647103.1/KAJ8621322.1/KAJ8641837.1/KAJ8643178.1/KAJ8618331.1/KAJ8648346.1/KAJ8617979.1/KAJ8617661.1	29
S10_vs_S1	Up	KEGG	KEGG	4745	Phototransduction - fly	6/512	29/10044	0.00296563	0.03008	0.0240818	KAJ8621310.1/KAJ8632811.1/KAJ8628555.1/KAJ8650442.1/KAJ8625852.1/KAJ8628559.1	6
S10_vs_S1	Up	KEGG	KEGG	4970	Salivary secretion	6/512	29/10044	0.00296563	0.03008	0.0240818	KAJ8632811.1/KAJ8628555.1/KAJ8633971.1/KAJ8650442.1/KAJ8625852.1/KAJ8628559.1	6
S10_vs_S1	Up	KEGG	KEGG	10	Glycolysis / Gluconeogenesis	19/512	187/10044	0.00315831	0.0309297	0.0247621	KAJ8640623.1/KAJ8616276.1/KAJ8630139.1/KAJ8627201.1/KAJ8623343.1/KAJ8625590.1/KAJ8621220.1/KAJ8631226.1/KAJ8650258.1/KAJ8639494.1/KAJ8621313.1/KAJ8647968.1/KAJ8631153.1/KAJ8640019.1/KAJ8643631.1/KAJ8645494.1/KAJ8625827.1/KAJ8634090.1/KAJ8625502.1	19
S10_vs_S1	Up	KEGG	KEGG	950	Isoquinoline alkaloid biosynthesis	10/512	73/10044	0.00373139	0.0345832	0.027687	KAJ8627818.1/KAJ8637561.1/KAJ8617516.1/KAJ8616519.1/KAJ8626150.1/KAJ8638823.1/KAJ8629166.1/KAJ8629068.1/KAJ8639674.1/KAJ8632930.1	10
S10_vs_S1	Up	KEGG	KEGG	30	Pentose phosphate pathway	11/512	85/10044	0.00377492	0.0345832	0.027687	KAJ8633900.1/KAJ8646927.1/KAJ8650044.1/KAJ8631153.1/KAJ8643631.1/KAJ8631080.1/KAJ8615660.1/KAJ8625827.1/KAJ8643572.1/KAJ8619798.1/KAJ8642087.1	11
S10_vs_S1	Up	KEGG	KEGG	770	Pantothenate and CoA biosynthesis	9/512	64/10044	0.00487974	0.0433077	0.0346718	KAJ8616924.1/KAJ8638971.1/KAJ8616931.1/KAJ8616921.1/KAJ8640155.1/KAJ8646404.1/KAJ8646405.1/KAJ8640782.1/KAJ8646409.1	9
S10_vs_S1	Up	KEGG	KEGG	5162	Measles	32/512	391/10044	0.00539486	0.0464285	0.0371703	KAJ8643180.1/KAJ8641847.1/KAJ8629292.1/KAJ8625435.1/KAJ8647193.1/KAJ8648477.1/KAJ8647186.1/KAJ8647502.1/KAJ8631013.1/KAJ8642122.1/KAJ8650942.1/KAJ8648727.1/KAJ8646966.1/KAJ8646717.1/KAJ8623807.1/KAJ8647037.1/KAJ8633745.1/KAJ8646201.1/KAJ8646200.1/KAJ8650984.1/KAJ8648723.1/KAJ8622203.1/KAJ8630368.1/KAJ8621322.1/KAJ8647189.1/KAJ8641837.1/KAJ8643178.1/KAJ8618331.1/KAJ8638382.1/KAJ8648346.1/KAJ861797…	32
S10_vs_S1	Up	KEGG	KEGG	830	Retinol metabolism	11/512	90/10044	0.00586077	0.0477358	0.038217	KAJ8638492.1/KAJ8632621.1/KAJ8633662.1/KAJ8650336.1/KAJ8625502.1/KAJ8632347.1/KAJ8650121.1/KAJ8638354.1/KAJ8638067.1/KAJ8650123.1/KAJ8638356.1	11
S10_vs_S1	Up	KEGG	KEGG	4010	MAPK signaling pathway	33/512	409/10044	0.00588745	0.0477358	0.038217	KAJ8618840.1/KAJ8643180.1/KAJ8641847.1/KAJ8629292.1/KAJ8625435.1/KAJ8647193.1/KAJ8648477.1/KAJ8647186.1/KAJ8647502.1/KAJ8631013.1/KAJ8642122.1/KAJ8650942.1/KAJ8648727.1/KAJ8646966.1/KAJ8646717.1/KAJ8623807.1/KAJ8647037.1/KAJ8633745.1/KAJ8646201.1/KAJ8646200.1/KAJ8650984.1/KAJ8648723.1/KAJ8622203.1/KAJ8630368.1/KAJ8621322.1/KAJ8647189.1/KAJ8641837.1/KAJ8643178.1/KAJ8618331.1/KAJ8638382.1/KAJ864834…	33
S10_vs_S1	Up	KEGG	KEGG	5200	Pathways in cancer	22/512	242/10044	0.00605102	0.0477358	0.038217	KAJ8620598.1/KAJ8620597.1/KAJ8620601.1/KAJ8618709.1/KAJ8631433.1/KAJ8642171.1/KAJ8646466.1/KAJ8645080.1/KAJ8632811.1/KAJ8620596.1/KAJ8646359.1/KAJ8620599.1/KAJ8631432.1/KAJ8646467.1/KAJ8628555.1/KAJ8635162.1/KAJ8650442.1/KAJ8646360.1/KAJ8625852.1/KAJ8642173.1/KAJ8631271.1/KAJ8628559.1	22
S10_vs_S1	Up	KEGG	KEGG	350	Tyrosine metabolism	11/512	91/10044	0.00636996	0.0478572	0.0383141	KAJ8627818.1/KAJ8637561.1/KAJ8617516.1/KAJ8616519.1/KAJ8626150.1/KAJ8638823.1/KAJ8629166.1/KAJ8625502.1/KAJ8629068.1/KAJ8639674.1/KAJ8632930.1	11
S10_vs_S1	Up	KEGG	KEGG	4744	Phototransduction	5/512	24/10044	0.00640343	0.0478572	0.0383141	KAJ8632811.1/KAJ8628555.1/KAJ8650442.1/KAJ8625852.1/KAJ8628559.1	5
S10_vs_S1	Up	KEGG	KEGG	1230	Biosynthesis of amino acids	31/512	381/10044	0.00664748	0.0484073	0.0387545	KAJ8616276.1/KAJ8630139.1/KAJ8621246.1/KAJ8631226.1/KAJ8637561.1/KAJ8650044.1/KAJ8639494.1/KAJ8631153.1/KAJ8648255.1/KAJ8631080.1/KAJ8617516.1/KAJ8625010.1/KAJ8616924.1/KAJ8638971.1/KAJ8616519.1/KAJ8626150.1/KAJ8625827.1/KAJ8616931.1/KAJ8616921.1/KAJ8626720.1/KAJ8633969.1/KAJ8643572.1/KAJ8620428.1/KAJ8638823.1/KAJ8640782.1/KAJ8619798.1/KAJ8642087.1/KAJ8639674.1/KAJ8638066.1/KAJ8621485.1/KAJ863293…	31
S11_vs_S1	Down	GO	BP	GO:0015979	photosynthesis	42/1249	130/14376	1.8653e-14	4.35734e-11	4.02708e-11	KAJ8635772.1/KAJ8639005.1/KAJ8630781.1/KAJ8625376.1/KAJ8617091.1/KAJ8629099.1/KAJ8642446.1/KAJ8642430.1/KAJ8629596.1/KAJ8619837.1/KAJ8631335.1/KAJ8628426.1/KAJ8615992.1/KAJ8626357.1/KAJ8639286.1/KAJ8618169.1/KAJ8628659.1/KAJ8631434.1/KAJ8630754.1/KAJ8625406.1/KAJ8640333.1/KAJ8642271.1/KAJ8621479.1/KAJ8647963.1/KAJ8648595.1/KAJ8632473.1/KAJ8616070.1/KAJ8616723.1/KAJ8617427.1/KAJ8619356.1/KAJ862623…	42
S11_vs_S1	Down	GO	BP	GO:0019684	photosynthesis, light reaction	36/1249	103/14376	9.1997e-14	1.07453e-10	9.93084e-11	KAJ8635772.1/KAJ8639005.1/KAJ8630781.1/KAJ8625376.1/KAJ8617091.1/KAJ8629099.1/KAJ8642430.1/KAJ8629596.1/KAJ8631335.1/KAJ8628426.1/KAJ8615992.1/KAJ8626357.1/KAJ8639286.1/KAJ8618169.1/KAJ8628659.1/KAJ8631434.1/KAJ8630754.1/KAJ8625406.1/KAJ8640333.1/KAJ8642271.1/KAJ8621479.1/KAJ8647963.1/KAJ8632473.1/KAJ8616070.1/KAJ8616723.1/KAJ8617427.1/KAJ8619356.1/KAJ8626235.1/KAJ8628979.1/KAJ8648331.1/KAJ861672…	36
S11_vs_S1	Down	GO	BP	GO:0007018	microtubule-based movement	33/1249	118/14376	8.52577e-10	6.20145e-07	5.73142e-07	KAJ8632260.1/KAJ8624725.1/KAJ8635121.1/KAJ8620190.1/KAJ8645485.1/KAJ8631504.1/KAJ8638811.1/KAJ8640554.1/KAJ8617386.1/KAJ8632434.1/KAJ8623305.1/KAJ8640473.1/KAJ8645359.1/KAJ8646210.1/KAJ8639862.1/KAJ8623138.1/KAJ8641749.1/KAJ8622731.1/KAJ8642233.1/KAJ8642915.1/KAJ8623006.1/KAJ8617797.1/KAJ8622687.1/KAJ8623516.1/KAJ8616086.1/KAJ8645553.1/KAJ8623864.1/KAJ8636761.1/KAJ8636647.1/KAJ8631418.1/KAJ863922…	33
S11_vs_S1	Down	GO	BP	GO:0009698	phenylpropanoid metabolic process	34/1249	125/14376	1.06189e-09	6.20145e-07	5.73142e-07	KAJ8616246.1/KAJ8645742.1/KAJ8648716.1/KAJ8634805.1/KAJ8634010.1/KAJ8625212.1/KAJ8648715.1/KAJ8646043.1/KAJ8617325.1/KAJ8650987.1/KAJ8639260.1/KAJ8650931.1/KAJ8650433.1/KAJ8650538.1/KAJ8618555.1/KAJ8624424.1/KAJ8648995.1/KAJ8621681.1/KAJ8625018.1/KAJ8631958.1/KAJ8641489.1/KAJ8636696.1/KAJ8619924.1/KAJ8633500.1/KAJ8637442.1/KAJ8623113.1/KAJ8623111.1/KAJ8625592.1/KAJ8626234.1/KAJ8623112.1/KAJ862579…	34
S11_vs_S1	Down	GO	BP	GO:0015798	myo-inositol transport	14/1249	25/14376	2.32297e-09	1.08529e-06	1.00303e-06	KAJ8615735.1/KAJ8631419.1/KAJ8637619.1/KAJ8615752.1/KAJ8640488.1/KAJ8615750.1/KAJ8645758.1/KAJ8650717.1/KAJ8645761.1/KAJ8615743.1/KAJ8640053.1/KAJ8642638.1/KAJ8640043.1/KAJ8615737.1	14
S11_vs_S1	Down	GO	BP	GO:0009765	photosynthesis, light harvesting	16/1249	36/14376	1.31297e-08	5.11182e-06	4.72438e-06	KAJ8635772.1/KAJ8639005.1/KAJ8630781.1/KAJ8625376.1/KAJ8629099.1/KAJ8615992.1/KAJ8639286.1/KAJ8618169.1/KAJ8631434.1/KAJ8630754.1/KAJ8621479.1/KAJ8647963.1/KAJ8616723.1/KAJ8648331.1/KAJ8616721.1/KAJ8636578.1	16
S11_vs_S1	Down	GO	BP	GO:0090698	post-embryonic plant morphogenesis	50/1249	252/14376	2.21101e-08	7.37844e-06	6.81921e-06	KAJ8647032.1/KAJ8631370.1/KAJ8634382.1/KAJ8621335.1/KAJ8615735.1/KAJ8637808.1/KAJ8645609.1/KAJ8641290.1/KAJ8634593.1/KAJ8643512.1/KAJ8640918.1/KAJ8648424.1/KAJ8646699.1/KAJ8627107.1/KAJ8647428.1/KAJ8625855.1/KAJ8637356.1/KAJ8634603.1/KAJ8633874.1/KAJ8628126.1/KAJ8638032.1/KAJ8637619.1/KAJ8650415.1/KAJ8647746.1/KAJ8638867.1/KAJ8638944.1/KAJ8647035.1/KAJ8624697.1/KAJ8615752.1/KAJ8625813.1/KAJ862377…	50
S11_vs_S1	Down	GO	BP	GO:0009699	phenylpropanoid biosynthetic process	30/1249	115/14376	2.88025e-08	7.51875e-06	6.94888e-06	KAJ8616246.1/KAJ8645742.1/KAJ8648716.1/KAJ8634805.1/KAJ8648715.1/KAJ8646043.1/KAJ8617325.1/KAJ8650987.1/KAJ8639260.1/KAJ8650931.1/KAJ8650433.1/KAJ8618555.1/KAJ8624424.1/KAJ8648995.1/KAJ8621681.1/KAJ8625018.1/KAJ8641489.1/KAJ8636696.1/KAJ8619924.1/KAJ8633500.1/KAJ8637442.1/KAJ8623113.1/KAJ8623111.1/KAJ8625592.1/KAJ8626234.1/KAJ8623112.1/KAJ8625797.1/KAJ8631758.1/KAJ8642443.1/KAJ8637447.1	30
S11_vs_S1	Down	GO	BP	GO:0015791	polyol transmembrane transport	14/1249	29/14376	2.89678e-08	7.51875e-06	6.94888e-06	KAJ8615735.1/KAJ8631419.1/KAJ8637619.1/KAJ8615752.1/KAJ8640488.1/KAJ8615750.1/KAJ8645758.1/KAJ8650717.1/KAJ8645761.1/KAJ8615743.1/KAJ8640053.1/KAJ8642638.1/KAJ8640043.1/KAJ8615737.1	14
S11_vs_S1	Down	GO	BP	GO:0009768	photosynthesis, light harvesting in photosystem I	11/1249	18/14376	3.66145e-08	8.55314e-06	7.90487e-06	KAJ8635772.1/KAJ8639005.1/KAJ8630781.1/KAJ8625376.1/KAJ8629099.1/KAJ8615992.1/KAJ8639286.1/KAJ8621479.1/KAJ8616723.1/KAJ8648331.1/KAJ8616721.1	11
S11_vs_S1	Down	GO	BP	GO:0048528	post-embryonic root development	34/1249	146/14376	7.51699e-08	1.59633e-05	1.47534e-05	KAJ8631354.1/KAJ8625817.1/KAJ8640553.1/KAJ8615735.1/KAJ8624752.1/KAJ8643512.1/KAJ8640918.1/KAJ8648424.1/KAJ8627107.1/KAJ8623089.1/KAJ8647030.1/KAJ8625855.1/KAJ8634603.1/KAJ8638032.1/KAJ8642128.1/KAJ8637619.1/KAJ8650415.1/KAJ8647035.1/KAJ8620118.1/KAJ8615752.1/KAJ8623773.1/KAJ8642613.1/KAJ8642115.1/KAJ8615750.1/KAJ8648018.1/KAJ8617123.1/KAJ8645758.1/KAJ8625812.1/KAJ8645761.1/KAJ8615743.1/KAJ862891…	34
S11_vs_S1	Down	GO	BP	GO:0009767	photosynthetic electron transport chain	17/1249	45/14376	8.64254e-08	1.68241e-05	1.5549e-05	KAJ8642430.1/KAJ8629596.1/KAJ8628426.1/KAJ8626357.1/KAJ8628659.1/KAJ8625406.1/KAJ8640333.1/KAJ8642271.1/KAJ8632473.1/KAJ8616070.1/KAJ8617427.1/KAJ8626235.1/KAJ8628979.1/KAJ8630628.1/KAJ8649676.1/KAJ8633510.1/KAJ8623598.1	17
S11_vs_S1	Down	GO	BP	GO:0051761	sesquiterpene metabolic process	15/1249	37/14376	1.66745e-07	2.78226e-05	2.57139e-05	KAJ8622301.1/KAJ8622304.1/KAJ8622278.1/KAJ8622294.1/KAJ8622303.1/KAJ8622300.1/KAJ8622295.1/KAJ8622307.1/KAJ8622306.1/KAJ8622292.1/KAJ8622310.1/KAJ8622313.1/KAJ8622312.1/KAJ8622291.1/KAJ8622316.1	15
S11_vs_S1	Down	GO	BP	GO:0051762	sesquiterpene biosynthetic process	15/1249	37/14376	1.66745e-07	2.78226e-05	2.57139e-05	KAJ8622301.1/KAJ8622304.1/KAJ8622278.1/KAJ8622294.1/KAJ8622303.1/KAJ8622300.1/KAJ8622295.1/KAJ8622307.1/KAJ8622306.1/KAJ8622292.1/KAJ8622310.1/KAJ8622313.1/KAJ8622312.1/KAJ8622291.1/KAJ8622316.1	15
S11_vs_S1	Down	GO	BP	GO:0090696	post-embryonic plant organ development	43/1249	216/14376	1.92502e-07	2.9979e-05	2.77068e-05	KAJ8631370.1/KAJ8631354.1/KAJ8625817.1/KAJ8640553.1/KAJ8615735.1/KAJ8637808.1/KAJ8624752.1/KAJ8641290.1/KAJ8634593.1/KAJ8624663.1/KAJ8643512.1/KAJ8640918.1/KAJ8648424.1/KAJ8627107.1/KAJ8623089.1/KAJ8647030.1/KAJ8631522.1/KAJ8625855.1/KAJ8637356.1/KAJ8634603.1/KAJ8638032.1/KAJ8642128.1/KAJ8637619.1/KAJ8650415.1/KAJ8647035.1/KAJ8620118.1/KAJ8615752.1/KAJ8623773.1/KAJ8642613.1/KAJ8642115.1/KAJ861575…	43
S11_vs_S1	Down	GO	BP	GO:0043692	monoterpene metabolic process	14/1249	35/14376	5.26245e-07	7.23123e-05	6.68315e-05	KAJ8622301.1/KAJ8622304.1/KAJ8622294.1/KAJ8622303.1/KAJ8622300.1/KAJ8622295.1/KAJ8622307.1/KAJ8622306.1/KAJ8622292.1/KAJ8622310.1/KAJ8622313.1/KAJ8622312.1/KAJ8622291.1/KAJ8622316.1	14
S11_vs_S1	Down	GO	BP	GO:0043693	monoterpene biosynthetic process	14/1249	35/14376	5.26245e-07	7.23123e-05	6.68315e-05	KAJ8622301.1/KAJ8622304.1/KAJ8622294.1/KAJ8622303.1/KAJ8622300.1/KAJ8622295.1/KAJ8622307.1/KAJ8622306.1/KAJ8622292.1/KAJ8622310.1/KAJ8622313.1/KAJ8622312.1/KAJ8622291.1/KAJ8622316.1	14
S11_vs_S1	Down	GO	BP	GO:0009808	lignin metabolic process	19/1249	62/14376	6.88097e-07	8.92997e-05	8.25314e-05	KAJ8616246.1/KAJ8648716.1/KAJ8634805.1/KAJ8634010.1/KAJ8625212.1/KAJ8648715.1/KAJ8617325.1/KAJ8625018.1/KAJ8619924.1/KAJ8633500.1/KAJ8637442.1/KAJ8623113.1/KAJ8623111.1/KAJ8626234.1/KAJ8623112.1/KAJ8625797.1/KAJ8631758.1/KAJ8642443.1/KAJ8637447.1	19
S11_vs_S1	Down	GO	BP	GO:0048527	lateral root development	29/1249	129/14376	1.46031e-06	0.00017239	0.000159324	KAJ8631354.1/KAJ8625817.1/KAJ8615735.1/KAJ8643512.1/KAJ8640918.1/KAJ8648424.1/KAJ8627107.1/KAJ8623089.1/KAJ8647030.1/KAJ8625855.1/KAJ8634603.1/KAJ8638032.1/KAJ8642128.1/KAJ8637619.1/KAJ8650415.1/KAJ8647035.1/KAJ8615752.1/KAJ8623773.1/KAJ8642613.1/KAJ8642115.1/KAJ8615750.1/KAJ8617123.1/KAJ8645758.1/KAJ8625812.1/KAJ8645761.1/KAJ8615743.1/KAJ8628911.1/KAJ8650792.1/KAJ8615737.1	29
S11_vs_S1	Down	GO	BP	GO:0016114	terpenoid biosynthetic process	30/1249	136/14376	1.47595e-06	0.00017239	0.000159324	KAJ8622301.1/KAJ8622304.1/KAJ8632625.1/KAJ8640162.1/KAJ8622278.1/KAJ8622294.1/KAJ8638725.1/KAJ8622303.1/KAJ8622300.1/KAJ8622295.1/KAJ8622307.1/KAJ8622306.1/KAJ8639079.1/KAJ8616488.1/KAJ8622292.1/KAJ8645046.1/KAJ8643623.1/KAJ8622310.1/KAJ8627778.1/KAJ8620161.1/KAJ8622313.1/KAJ8622312.1/KAJ8622291.1/KAJ8643418.1/KAJ8622316.1/KAJ8631440.1/KAJ8650985.1/KAJ8641265.1/KAJ8643390.1/KAJ8649956.1	30
S11_vs_S1	Down	GO	BP	GO:0010016	shoot system morphogenesis	40/1249	210/14376	1.66407e-06	0.000185108	0.000171078	KAJ8647032.1/KAJ8631354.1/KAJ8634382.1/KAJ8621335.1/KAJ8645609.1/KAJ8641290.1/KAJ8625912.1/KAJ8646699.1/KAJ8621318.1/KAJ8647428.1/KAJ8631387.1/KAJ8639798.1/KAJ8633874.1/KAJ8642128.1/KAJ8627281.1/KAJ8647746.1/KAJ8638867.1/KAJ8638944.1/KAJ8647035.1/KAJ8634849.1/KAJ8624697.1/KAJ8625813.1/KAJ8642168.1/KAJ8642613.1/KAJ8642115.1/KAJ8639735.1/KAJ8616438.1/KAJ8627164.1/KAJ8627166.1/KAJ8632125.1/KAJ863185…	40
S11_vs_S1	Down	GO	BP	GO:0007017	microtubule-based process	49/1249	281/14376	1.77804e-06	0.000188796	0.000174487	KAJ8616826.1/KAJ8645268.1/KAJ8632260.1/KAJ8624725.1/KAJ8635121.1/KAJ8620190.1/KAJ8645485.1/KAJ8647949.1/KAJ8631504.1/KAJ8649943.1/KAJ8650866.1/KAJ8638811.1/KAJ8638032.1/KAJ8640554.1/KAJ8617386.1/KAJ8632434.1/KAJ8648395.1/KAJ8623305.1/KAJ8640473.1/KAJ8622579.1/KAJ8645359.1/KAJ8619654.1/KAJ8619568.1/KAJ8646210.1/KAJ8639862.1/KAJ8623138.1/KAJ8625765.1/KAJ8641749.1/KAJ8622731.1/KAJ8650108.1/KAJ864223…	49
S11_vs_S1	Down	GO	BP	GO:0048646	anatomical structure formation involved in morphogenesis	60/1249	376/14376	2.70711e-06	0.000274492	0.000253687	KAJ8631370.1/KAJ8625817.1/KAJ8615735.1/KAJ8637808.1/KAJ8631738.1/KAJ8649787.1/KAJ8634593.1/KAJ8643512.1/KAJ8636716.1/KAJ8640918.1/KAJ8626629.1/KAJ8638722.1/KAJ8625912.1/KAJ8646699.1/KAJ8621318.1/KAJ8647030.1/KAJ8649943.1/KAJ8625855.1/KAJ8637356.1/KAJ8634603.1/KAJ8638032.1/KAJ8637619.1/KAJ8624257.1/KAJ8638944.1/KAJ8647035.1/KAJ8634849.1/KAJ8615752.1/KAJ8623773.1/KAJ8648537.1/KAJ8642613.1/KAJ862257…	60
S11_vs_S1	Down	GO	BP	GO:0009809	lignin biosynthetic process	17/1249	56/14376	3.05513e-06	0.000274492	0.000253687	KAJ8616246.1/KAJ8648716.1/KAJ8634805.1/KAJ8648715.1/KAJ8617325.1/KAJ8625018.1/KAJ8619924.1/KAJ8633500.1/KAJ8637442.1/KAJ8623113.1/KAJ8623111.1/KAJ8626234.1/KAJ8623112.1/KAJ8625797.1/KAJ8631758.1/KAJ8642443.1/KAJ8637447.1	17
S11_vs_S1	Down	GO	BP	GO:0046323	glucose import	17/1249	56/14376	3.05513e-06	0.000274492	0.000253687	KAJ8647215.1/KAJ8615735.1/KAJ8631419.1/KAJ8637619.1/KAJ8615752.1/KAJ8640488.1/KAJ8615750.1/KAJ8625698.1/KAJ8645758.1/KAJ8617970.1/KAJ8650717.1/KAJ8645761.1/KAJ8615743.1/KAJ8640053.1/KAJ8642638.1/KAJ8640043.1/KAJ8615737.1	17
S11_vs_S1	Down	GO	BP	GO:1904659	glucose transmembrane transport	17/1249	56/14376	3.05513e-06	0.000274492	0.000253687	KAJ8647215.1/KAJ8615735.1/KAJ8631419.1/KAJ8637619.1/KAJ8615752.1/KAJ8640488.1/KAJ8615750.1/KAJ8625698.1/KAJ8645758.1/KAJ8617970.1/KAJ8650717.1/KAJ8645761.1/KAJ8615743.1/KAJ8640053.1/KAJ8642638.1/KAJ8640043.1/KAJ8615737.1	17
S11_vs_S1	Down	GO	BP	GO:0006721	terpenoid metabolic process	37/1249	193/14376	3.45163e-06	0.000291041	0.000268982	KAJ8622301.1/KAJ8648858.1/KAJ8622304.1/KAJ8623144.1/KAJ8632625.1/KAJ8640162.1/KAJ8645448.1/KAJ8622278.1/KAJ8622294.1/KAJ8638725.1/KAJ8622303.1/KAJ8622300.1/KAJ8622295.1/KAJ8622307.1/KAJ8622306.1/KAJ8639079.1/KAJ8616488.1/KAJ8622292.1/KAJ8623145.1/KAJ8645046.1/KAJ8643623.1/KAJ8622310.1/KAJ8627778.1/KAJ8620161.1/KAJ8622313.1/KAJ8622312.1/KAJ8622291.1/KAJ8643418.1/KAJ8645449.1/KAJ8622316.1/KAJ863144…	37
S11_vs_S1	Down	GO	BP	GO:0006335	DNA replication-dependent chromatin assembly	7/1249	10/14376	3.48851e-06	0.000291041	0.000268982	KAJ8634613.1/KAJ8620862.1/KAJ8618410.1/KAJ8642300.1/KAJ8631621.1/KAJ8632459.1/KAJ8650266.1	7
[truncated: 2,585 more rows]
